# Supplementary material for: CD8+ T cell priming that is required for curative intratumorally anchored anti-4-1BB immunotherapy is constrained by Tregs
Source: Nat Commun. 2024 Mar 1;15:1900. doi: 10.1038/s41467-024-45625-0 (PMC10907589; doi:10.1038/s41467-024-45625-0)
Supplement: Supplementary file 4 — Source Data [file 41467_2024_45625_MOESM4_ESM.xlsx]

## Sheet: Figure 1
Figure 1B Data						Figure 1B Statistics
Days Post Tumor Inoculation	PBS	TA99 + ⍺4-1BB-LAIR	TA99 + ⍺4-1BB-LAIR + ⍺CD4	⍺CD4		Comparison of Survival Curves			Comparison of Survival Curves			Comparison of Survival Curves
12	1
13	1					Log-rank (Mantel-Cox) test			Log-rank (Mantel-Cox) test			Log-rank (Mantel-Cox) test
13	1					Chi square	75.15		Chi square	62.49		Chi square	57.4
13	1					df	1		df	1		df	1
13	1					P value	<0.0001		P value	<0.0001		P value	<0.0001
13	1					P value summary	****		P value summary	****		P value summary	****
13	1					Are the survival curves sig different?	Yes		Are the survival curves sig different?	Yes		Are the survival curves sig different?	Yes
13	1
13	1					Gehan-Breslow-Wilcoxon test			Gehan-Breslow-Wilcoxon test			Gehan-Breslow-Wilcoxon test
13	1					Chi square	60.94		Chi square	56.34		Chi square	50.04
13	1					df	1		df	1		df	1
14	1					P value	<0.0001		P value	<0.0001		P value	<0.0001
14	1					P value summary	****		P value summary	****		P value summary	****
14	1					Are the survival curves sig different?	Yes		Are the survival curves sig different?	Yes		Are the survival curves sig different?	Yes
14	1
14	1					Median survival			Median survival			Median survival
15	1					PBS	15		TA99 + α4-1BB-LAIR + αCD4	Undefined		TA99 + α4-1BB-LAIR	25
15	1					TA99 + α4-1BB-LAIR + αCD4	Undefined		αCD4	22		TA99 + α4-1BB-LAIR + αCD4	Undefined
15	1
15	1					Hazard Ratio (Mantel-Haenszel)	A/C	C/A	Hazard Ratio (Mantel-Haenszel)	C/D	D/C	Hazard Ratio (Mantel-Haenszel)	B/C	C/B
15	1					Ratio (and its reciprocal)	25.69	0.03893	Ratio (and its reciprocal)	0.00519	192.7	Ratio (and its reciprocal)	18.38	0.05442
15		1				95% CI of ratio	12.33 to 53.51	0.01869 to 0.08110	95% CI of ratio	0.001408 to 0.01913	52.28 to 710.2	95% CI of ratio	8.653 to 39.02	0.02563 to 0.1156
15		1
15		1				Hazard Ratio (logrank)	A/C	C/A	Hazard Ratio (logrank)	C/D	D/C	Hazard Ratio (logrank)	B/C	C/B
15	1					Ratio (and its reciprocal)	22.31	0.04482	Ratio (and its reciprocal)	0.04196	23.83	Ratio (and its reciprocal)	20.8	0.04807
15	1					95% CI of ratio	11.80 to 42.18	0.02371 to 0.08474	95% CI of ratio	0.01238 to 0.1422	7.035 to 80.75	95% CI of ratio	10.19 to 42.48	0.02354 to 0.09814
15	1
15	1
15	1
15	1
15	1
15		1
16		1
16	1
16	1
18	1	1
18	1	1
18	1
18				1
18	1
18	1
18	1
19	1	1		1
19		1
19		1
20		1
20				1
20				1
20				1
20	1
22
22				1
22				1
22				1
22				1
22		1
22		1
22		1
23		1		1
23				1
23				1
25		1
25		1
25				1
25		1
25		1
26		1
26		1
27		1
27		1
28				1
29		1
29		1
30			1
30				1
32		1
39			1
41		1
47		1
53		1
53		1
67			1
95		1
110			0
110			0
110			0
110			0
110			0
110			0
110			0
110			0
110			0
110			0
110			0
110			0
110			0
110			0
110			0
110			0
110			0
110			0
110			0
110			0
110			0
110			0
110		0
110		0
110			0
110			0
110			0
110			0
110			0
110			0
110			0
Figure 1C Data						Figure 1C Statistics
Days Post Rechallenge	Naïve	TA99 + ⍺4-1BB-LAIR + ⍺CD4				Comparison of Survival Curves
18	1	1
18	1	1				Log-rank (Mantel-Cox) test
20	1					Chi square	5.919
20	1					df	1
20	1					P value	0.015
22	1					P value summary	*
22	1					Are the survival curves sig different?	Yes
22	1
22		1				Gehan-Breslow-Wilcoxon test
23	1					Chi square	6.85
23	1					df	1
23	1					P value	0.0089
24	1					P value summary	**
24	1					Are the survival curves sig different?	Yes
25		1
25		1				Median survival
25		1				Naïve	23
26	1	1				TA99 + α4-1BB-LAIR + αCD4	29.5
26	1					Ratio (and its reciprocal)	0.7797	1.283
26	1	1				95% CI of ratio	0.4161 to 1.461	0.6845 to 2.403
27		1
27		1				Hazard Ratio (Mantel-Haenszel)	A/B	B/A
29		1				Ratio (and its reciprocal)	2.429	0.4118
29	1					95% CI of ratio	1.188 to 4.964	0.2015 to 0.8416
30	1	1
30						Hazard Ratio (logrank)	A/B	B/A
30		1				Ratio (and its reciprocal)	2.027	0.4933
30		1				95% CI of ratio	1.046 to 3.929	0.2545 to 0.9561
31	1
37		1
37		1
37		1
40	1
41		1
41		1
80	0
80		0
80		0
80		0
Figure 1D Data											Figure 1D Statistics
Days Post Tumor Inoculation	PBS	TA99 +⍺4-1BB	TA99 + ⍺4-1BB-LAIR	TA99 + ⍺4-1BB + ⍺CD4	TA99 + ⍺4-1BB-LAIR + ⍺CD4	⍺4-1BB + ⍺CD4	⍺4-1BB-LAIR + ⍺CD4	TA99 + ⍺CD4	⍺CD4		Comparison of Survival Curves			Comparison of Survival Curves			Comparison of Survival Curves			Comparison of Survival Curves			Comparison of Survival Curves			Comparison of Survival Curves
11		1
13	1										Log-rank (Mantel-Cox) test			Log-rank (Mantel-Cox) test			Log-rank (Mantel-Cox) test			Log-rank (Mantel-Cox) test			Log-rank (Mantel-Cox) test			Log-rank (Mantel-Cox) test
13	1										Chi square	20.85		Chi square	4.775		Chi square	20.22		Chi square	20.27		Chi square	8.716		Chi square	15.28
13		1									df	1		df	1		df	1		df	1		df	1		df	1
14	1										P value	<0.0001		P value	0.0289		P value	<0.0001		P value	<0.0001		P value	0.0032		P value	<0.0001
14	1										P value summary	****		P value summary	*		P value summary	****		P value summary	****		P value summary	**		P value summary	****
14	1										Are the survival curves sig different?	Yes		Are the survival curves sig different?	Yes		Are the survival curves sig different?	Yes		Are the survival curves sig different?	Yes		Are the survival curves sig different?	Yes		Are the survival curves sig different?	Yes
14	1
15	1										Gehan-Breslow-Wilcoxon test			Gehan-Breslow-Wilcoxon test			Gehan-Breslow-Wilcoxon test			Gehan-Breslow-Wilcoxon test			Gehan-Breslow-Wilcoxon test			Gehan-Breslow-Wilcoxon test
15	1										Chi square	17.71		Chi square	4.19		Chi square	17.11		Chi square	17.38		Chi square	7.204		Chi square	11.26
15	1										df	1		df	1		df	1		df	1		df	1		df	1
15		1									P value	<0.0001		P value	0.0407		P value	<0.0001		P value	<0.0001		P value	0.0073		P value	0.0008
15			1								P value summary	****		P value summary	*		P value summary	****		P value summary	****		P value summary	**		P value summary	***
15			1								Are the survival curves sig different?	Yes		Are the survival curves sig different?	Yes		Are the survival curves sig different?	Yes		Are the survival curves sig different?	Yes		Are the survival curves sig different?	Yes		Are the survival curves sig different?	Yes
15			1
16		1									Median survival			Median survival			Median survival			Median survival			Median survival			Median survival
16		1									PBS	14		TA99 + α4-1BB + αCD4	49.5		TA99 + α4-1BB-LAIR	24		TA99 + α4-1BB-LAIR + αCD4	Undefined		TA99 + α4-1BB-LAIR + αCD4	Undefined		TA99 + α4-1BB-LAIR + αCD4	Undefined
18		1									TA99 + α4-1BB-LAIR + αCD4	Undefined		TA99 + α4-1BB-LAIR + αCD4	Undefined		TA99 + α4-1BB-LAIR + αCD4	Undefined		αCD4	23		α4-1BB-LAIR + αCD4	45.5		TA99 + αCD4	38.5
18								1
18									1		Hazard Ratio (Mantel-Haenszel)	A/E	E/A	Hazard Ratio (Mantel-Haenszel)	D/E	E/D	Hazard Ratio (Mantel-Haenszel)	C/E	E/C	Hazard Ratio (Mantel-Haenszel)	E/I	I/E	Hazard Ratio (Mantel-Haenszel)	E/G	G/E	Hazard Ratio (Mantel-Haenszel)	E/H	H/E
19	1		1						1		Ratio (and its reciprocal)	27.76	0.03602	Ratio (and its reciprocal)	5.307	0.1884	Ratio (and its reciprocal)	22.97	0.04353	Ratio (and its reciprocal)	0.04353	22.97	Ratio (and its reciprocal)	0.1296	7.715	Ratio (and its reciprocal)	0.07396	13.52
20									1		95% CI of ratio	6.666 to 115.6	0.008650 to 0.1500	95% CI of ratio	1.188 to 23.72	0.04217 to 0.8419	95% CI of ratio	5.860 to 90.06	0.01110 to 0.1707	95% CI of ratio	0.01112 to 0.1704	5.869 to 89.91	95% CI of ratio	0.03339 to 0.5032	1.987 to 29.95	95% CI of ratio	0.02004 to 0.2729	3.664 to 49.90
22									1
23		1	1				1		1		Hazard Ratio (logrank)	A/E	E/A	Hazard Ratio (logrank)	D/E	E/D	Hazard Ratio (logrank)	C/E	E/C	Hazard Ratio (logrank)	E/I	I/E	Hazard Ratio (logrank)	E/G	G/E	Hazard Ratio (logrank)	E/H	H/E
23									1		Ratio (and its reciprocal)	19.52	0.05122	Ratio (and its reciprocal)	7.38	0.1355	Ratio (and its reciprocal)	20.99	0.04763	Ratio (and its reciprocal)	0.04734	21.12	Ratio (and its reciprocal)	0.08864	11.28	Ratio (and its reciprocal)	0.06015	16.62
23									1		95% CI of ratio	5.601 to 68.05	0.01469 to 0.1785	95% CI of ratio	1.664 to 32.73	0.03055 to 0.6009	95% CI of ratio	5.930 to 74.32	0.01346 to 0.1686	95% CI of ratio	0.01335 to 0.1678	5.959 to 74.89	95% CI of ratio	0.02354 to 0.3338	2.996 to 42.49	95% CI of ratio	0.01775 to 0.2038	4.907 to 56.33
25			1
25						1
25									1
26		1	1
26			1
27			1
27				1
27						1
28									1
30						1
30					1
30									1
32								1
33								1
33								1
33								1
34							1
35		1		1
36				1
36							1
37						1
37						1
39						1
42				1
42						1
42							1
42							1
44								1
44								1
47			1
47								1
49				1
49							1
50				1
56								1
60								1
65							1
77							1
81						1
84				0
110				0	0	0	0
110				0	0	0	0
110					0
110					0
110					0
110				0	0
110					0
110					0
110					0

## Sheet: Figure 2
Figure 2A Data																						Figure 2A Statistics
CD4+ T cells (Percent of CD45+, Tumor)																						Table Analyzed	CD4+ T cells (Percent of CD45+, Tumor)						Compare cell means regardless of rows and columns							Table Analyzed	Foxp3+ CD25+CD4+ T cells (Percent of CD45+, Tumor)						Compare cell means regardless of rows and columns
	PBS					Tx					Tx + ⍺CD4					⍺CD4
D3	4.567	2.057	3.613	1.5	2.409	2.979	1.348	3.562	2.355	3.758	0.1	0.064	0.01	0.01	0.011	0.053	0.028	0.01	0.009	0.023		Two-way ANOVA	Ordinary						Number of families	1						Two-way ANOVA	Ordinary						Number of families	1
D6	0.795	2.116	1.773	2.517	3.037	2.041	1.905	1.6	1.67	1.483	0.007	0	0.012	0.01	0.01	0.004	0.012	0	0.002	0.003		Alpha	0.05						Number of comparisons per family	28						Alpha	0.05						Number of comparisons per family	28
																													Alpha	0.05													Alpha	0.05
																						Source of Variation	% of total variation	P value	P value summary	Significant?										Source of Variation	% of total variation	P value	P value summary	Significant?
Foxp3+ CD25+ CD4+ T cells (Percent of CD45+, Tumor)																						Interaction	0.04513	0.9864	ns	No			Tukey's multiple comparisons test	Mean Diff.	95.00% CI of diff.	Below threshold?	Summary	Adjusted P Value		Interaction	2.915	0.1838	ns	No			Tukey's multiple comparisons test	Mean Diff.	95.00% CI of diff.	Below threshold?	Summary	Adjusted P Value
	PBS					Tx					Tx + ⍺CD4					⍺CD4						Time Point	0.2351	0.3993	ns	No										Time Point	3.109	0.0256	*	Yes
D3	4.567	2.057	3.613	1.5	2.409	2.979	1.348	3.562	2.355	3.758	0.1	0.064	0.01	0.01	0.011	0.053	0.028	0.01	0.009	0.023		Treatment	89.41	<0.0001	****	Yes			D3:PBS vs. D3:Tx	0.2312	-2.093 to 2.556	No	ns	>0.9999		Treatment	75.84	<0.0001	****	Yes			D3:PBS vs. D3:Tx	0.0288	-1.281 to 1.338	No	ns	>0.9999
D6	0.795	2.116	1.773	2.517	3.037	2.041	1.905	1.6	1.67	1.483	0.007	0	0.012	0.01	0.01	0.004	0.012	0	0.002	0.003									D3:PBS vs. D3:Tx + aCD4	6.159	3.835 to 8.484	Yes	****	<0.0001									D3:PBS vs. D3:Tx + aCD4	2.79	1.481 to 4.100	Yes	****	<0.0001
																						ANOVA table	SS	DF	MS	F (DFn, DFd)	P value		D3:PBS vs. D3:aCD4	6.242	3.917 to 8.567	Yes	****	<0.0001		ANOVA table	SS	DF	MS	F (DFn, DFd)	P value		D3:PBS vs. D3:aCD4	2.805	1.495 to 4.114	Yes	****	<0.0001
																						Interaction	0.1804	3	0.06012	F (3, 32) = 0.04670	P=0.9864		D3:PBS vs. D6:PBS	0.3202	-2.004 to 2.645	No	ns	0.9998		Interaction	2.101	3	0.7005	F (3, 32) = 1.714	P=0.1838		D3:PBS vs. D6:PBS	0.7816	-0.5280 to 2.091	No	ns	0.5396
																						Time Point	0.9394	1	0.9394	F (1, 32) = 0.7296	P=0.3993		D3:PBS vs. D6:Tx	0.7476	-1.577 to 3.072	No	ns	0.964		Time Point	2.242	1	2.242	F (1, 32) = 5.486	P=0.0256		D3:PBS vs. D6:Tx	1.089	-0.2202 to 2.399	No	ns	0.1611
																						Treatment	357.3	3	119.1	F (3, 32) = 92.52	P<0.0001		D3:PBS vs. D6:Tx + aCD4	6.392	4.067 to 8.717	Yes	****	<0.0001		Treatment	54.68	3	18.23	F (3, 32) = 44.61	P<0.0001		D3:PBS vs. D6:Tx + aCD4	2.821	1.512 to 4.131	Yes	****	<0.0001
																						Residual	41.2	32	1.288				D3:PBS vs. D6:aCD4	6.399	4.074 to 8.723	Yes	****	<0.0001		Residual	13.08	32	0.4086				D3:PBS vs. D6:aCD4	2.825	1.515 to 4.135	Yes	****	<0.0001
																													D3:Tx vs. D3:Tx + aCD4	5.928	3.603 to 8.253	Yes	****	<0.0001									D3:Tx vs. D3:Tx + aCD4	2.761	1.452 to 4.071	Yes	****	<0.0001
																						Difference between row means							D3:Tx vs. D3:aCD4	6.011	3.686 to 8.335	Yes	****	<0.0001		Difference between row means							D3:Tx vs. D3:aCD4	2.776	1.466 to 4.085	Yes	****	<0.0001
																						Mean of D3	3.255						D3:Tx vs. D6:PBS	0.089	-2.236 to 2.414	No	ns	>0.9999		Mean of D3	1.423						D3:Tx vs. D6:PBS	0.7528	-0.5568 to 2.062	No	ns	0.585
																						Mean of D6	2.948						D3:Tx vs. D6:Tx	0.5164	-1.808 to 2.841	No	ns	0.9957		Mean of D6	0.9499						D3:Tx vs. D6:Tx	1.061	-0.2490 to 2.370	No	ns	0.1847
																						Difference between means	0.3065						D3:Tx vs. D6:Tx + aCD4	6.161	3.836 to 8.485	Yes	****	<0.0001		Difference between means	0.4735						D3:Tx vs. D6:Tx + aCD4	2.793	1.483 to 4.102	Yes	****	<0.0001
																						SE of difference	0.3588						D3:Tx vs. D6:aCD4	6.167	3.843 to 8.492	Yes	****	<0.0001		SE of difference	0.2021						D3:Tx vs. D6:aCD4	2.796	1.487 to 4.106	Yes	****	<0.0001
																						95% CI of difference	-0.4244 to 1.037						D3:Tx + aCD4 vs. D3:aCD4	0.0828	-2.242 to 2.407	No	ns	>0.9999		95% CI of difference	0.06170 to 0.8852						D3:Tx + aCD4 vs. D3:aCD4	0.0144	-1.295 to 1.324	No	ns	>0.9999
																													D3:Tx + aCD4 vs. D6:PBS	-5.839	-8.164 to -3.514	Yes	****	<0.0001									D3:Tx + aCD4 vs. D6:PBS	-2.009	-3.318 to -0.6990	Yes	***	0.0005
																						Data summary							D3:Tx + aCD4 vs. D6:Tx	-5.412	-7.736 to -3.087	Yes	****	<0.0001		Data summary							D3:Tx + aCD4 vs. D6:Tx	-1.701	-3.010 to -0.3912	Yes	**	0.0043
																						Number of columns (Treatment)	4						D3:Tx + aCD4 vs. D6:Tx + aCD4	0.2328	-2.092 to 2.557	No	ns	>0.9999		Number of columns (Treatment)	4						D3:Tx + aCD4 vs. D6:Tx + aCD4	0.0312	-1.278 to 1.341	No	ns	>0.9999
																						Number of rows (Time Point)	2						D3:Tx + aCD4 vs. D6:aCD4	0.2394	-2.085 to 2.564	No	ns	>0.9999		Number of rows (Time Point)	2						D3:Tx + aCD4 vs. D6:aCD4	0.0348	-1.275 to 1.344	No	ns	>0.9999
																						Number of values	40						D3:aCD4 vs. D6:PBS	-5.922	-8.246 to -3.597	Yes	****	<0.0001		Number of values	40						D3:aCD4 vs. D6:PBS	-2.023	-3.333 to -0.7134	Yes	***	0.0005
																													D3:aCD4 vs. D6:Tx	-5.494	-7.819 to -3.170	Yes	****	<0.0001									D3:aCD4 vs. D6:Tx	-1.715	-3.025 to -0.4056	Yes	**	0.0039
																													D3:aCD4 vs. D6:Tx + aCD4	0.15	-2.175 to 2.475	No	ns	>0.9999									D3:aCD4 vs. D6:Tx + aCD4	0.0168	-1.293 to 1.326	No	ns	>0.9999
																													D3:aCD4 vs. D6:aCD4	0.1566	-2.168 to 2.481	No	ns	>0.9999									D3:aCD4 vs. D6:aCD4	0.0204	-1.289 to 1.330	No	ns	>0.9999
																													D6:PBS vs. D6:Tx	0.4274	-1.897 to 2.752	No	ns	0.9987									D6:PBS vs. D6:Tx	0.3078	-1.002 to 1.617	No	ns	0.994
																													D6:PBS vs. D6:Tx + aCD4	6.072	3.747 to 8.396	Yes	****	<0.0001									D6:PBS vs. D6:Tx + aCD4	2.04	0.7302 to 3.349	Yes	***	0.0004
																													D6:PBS vs. D6:aCD4	6.078	3.754 to 8.403	Yes	****	<0.0001									D6:PBS vs. D6:aCD4	2.043	0.7338 to 3.353	Yes	***	0.0004
																													D6:Tx vs. D6:Tx + aCD4	5.644	3.320 to 7.969	Yes	****	<0.0001									D6:Tx vs. D6:Tx + aCD4	1.732	0.4224 to 3.042	Yes	**	0.0035
																													D6:Tx vs. D6:aCD4	5.651	3.326 to 7.976	Yes	****	<0.0001									D6:Tx vs. D6:aCD4	1.736	0.4260 to 3.045	Yes	**	0.0034
																													D6:Tx + aCD4 vs. D6:aCD4	0.0066	-2.318 to 2.331	No	ns	>0.9999									D6:Tx + aCD4 vs. D6:aCD4	0.0036	-1.306 to 1.313	No	ns	>0.9999
Figure 2B Data																						Figure 2B Statistics
CD4+ T cells (Percent of CD45+, TdLN)
	PBS					Tx					Tx + ⍺CD4					⍺CD4						Table Analyzed	CD4+ T cells (Percent of CD45+, TdLN)						Compare cell means regardless of rows and columns							Table Analyzed	Foxp3+ CD25+ CD4+ T cells (Percent of CD45+, TdLN)						Compare cell means regardless of rows and columns
D3	28.113	23.616	25.198	19.768	27.63	23.648	25.673	26.975	17.551	24.22	0.268	0.753	0.203	0.241	0.358	0.096	0.3	0.122	0.124	0.134
D6	33.15	20.93	17.222	21.805	21.225	24.477	27.407	23.207	17.964	24.097	0.134	0.087	0.352	0.067	0.092	0.04	0.199	0.115	0.078	0.076		Two-way ANOVA	Ordinary						Number of families	1						Two-way ANOVA	Ordinary						Number of families	1
																						Alpha	0.05						Number of comparisons per family	28						Alpha	0.05						Number of comparisons per family	28
																													Alpha	0.05													Alpha	0.05
Foxp3+ CD25+ CD4+ T cells (Percent of CD45+, TdLN)																						Source of Variation	% of total variation	P value	P value summary	Significant?										Source of Variation	% of total variation	P value	P value summary	Significant?
	PBS					Tx					Tx + ⍺CD4					⍺CD4						Interaction	0.1104	0.8709	ns	No			Tukey's multiple comparisons test	Mean Diff.	95.00% CI of diff.	Below threshold?	Summary	Adjusted P Value		Interaction	0.9644	0.0162	*	Yes			Tukey's multiple comparisons test	Mean Diff.	95.00% CI of diff.	Below threshold?	Summary	Adjusted P Value
D3	3.142	2.876	3	2.331	3.478	3.291	3.646	3.408	3.325	3.297	0.109	0.217	0.099	0.063	0.072	0.028	0.129	0.033	0.046	0.047		Time Point	0.06458	0.5249	ns	No										Time Point	0.5898	0.0109	*	Yes
D6	3.332	2.664	2.325	2.737	3.265	2.448	2.732	2.868	2.066	3.198	0.047	0.037	0.093	0.036	0.042	0.021	0.055	0.017	0.041	0.05		Treatment	94.82	<0.0001	****	Yes			D3:PBS vs. D3:Tx	1.252	-4.929 to 7.433	No	ns	0.9976		Treatment	95.86	<0.0001	****	Yes			D3:PBS vs. D3:Tx	-0.428	-0.9751 to 0.1191	No	ns	0.2178
																													D3:PBS vs. D3:Tx + aCD4	24.5	18.32 to 30.68	Yes	****	<0.0001									D3:PBS vs. D3:Tx + aCD4	2.853	2.306 to 3.400	Yes	****	<0.0001
																						ANOVA table	SS	DF	MS	F (DFn, DFd)	P value		D3:PBS vs. D3:aCD4	24.71	18.53 to 30.89	Yes	****	<0.0001		ANOVA table	SS	DF	MS	F (DFn, DFd)	P value		D3:PBS vs. D3:aCD4	2.909	2.362 to 3.456	Yes	****	<0.0001
																						Interaction	6.434	3	2.145	F (3, 32) = 0.2356	P=0.8709		D3:PBS vs. D6:PBS	1.999	-4.182 to 8.180	No	ns	0.9629		Interaction	0.8511	3	0.2837	F (3, 32) = 3.979	P=0.0162		D3:PBS vs. D6:PBS	0.1008	-0.4463 to 0.6479	No	ns	0.9987
																						Time Point	3.762	1	3.762	F (1, 32) = 0.4133	P=0.5249		D3:PBS vs. D6:Tx	1.435	-4.746 to 7.616	No	ns	0.9944		Time Point	0.5205	1	0.5205	F (1, 32) = 7.300	P=0.0109		D3:PBS vs. D6:Tx	0.303	-0.2441 to 0.8501	No	ns	0.6283
																						Treatment	5524	3	1841	F (3, 32) = 202.3	P<0.0001		D3:PBS vs. D6:Tx + aCD4	24.72	18.54 to 30.90	Yes	****	<0.0001		Treatment	84.6	3	28.2	F (3, 32) = 395.5	P<0.0001		D3:PBS vs. D6:Tx + aCD4	2.914	2.367 to 3.461	Yes	****	<0.0001
																						Residual	291.3	32	9.102				D3:PBS vs. D6:aCD4	24.76	18.58 to 30.94	Yes	****	<0.0001		Residual	2.282	32	0.0713				D3:PBS vs. D6:aCD4	2.929	2.382 to 3.476	Yes	****	<0.0001
																													D3:Tx vs. D3:Tx + aCD4	23.25	17.07 to 29.43	Yes	****	<0.0001									D3:Tx vs. D3:Tx + aCD4	3.281	2.734 to 3.828	Yes	****	<0.0001
																						Difference between row means							D3:Tx vs. D3:aCD4	23.46	17.28 to 29.64	Yes	****	<0.0001		Difference between row means							D3:Tx vs. D3:aCD4	3.337	2.790 to 3.884	Yes	****	<0.0001
																						Mean of D3	12.25						D3:Tx vs. D6:PBS	0.747	-5.434 to 6.928	No	ns	>0.9999		Mean of D3	1.632						D3:Tx vs. D6:PBS	0.5288	-0.01826 to 1.076	No	ns	0.0641
																						Mean of D6	11.64						D3:Tx vs. D6:Tx	0.183	-5.998 to 6.364	No	ns	>0.9999		Mean of D6	1.404						D3:Tx vs. D6:Tx	0.731	0.1839 to 1.278	Yes	**	0.0031
																						Difference between means	0.6134						D3:Tx vs. D6:Tx + aCD4	23.47	17.29 to 29.65	Yes	****	<0.0001		Difference between means	0.2282						D3:Tx vs. D6:Tx + aCD4	3.342	2.795 to 3.889	Yes	****	<0.0001
																						SE of difference	0.9541						D3:Tx vs. D6:aCD4	23.51	17.33 to 29.69	Yes	****	<0.0001		SE of difference	0.08444						D3:Tx vs. D6:aCD4	3.357	2.810 to 3.904	Yes	****	<0.0001
																						95% CI of difference	-1.330 to 2.557						D3:Tx + aCD4 vs. D3:aCD4	0.2094	-5.972 to 6.390	No	ns	>0.9999		95% CI of difference	0.05615 to 0.4001						D3:Tx + aCD4 vs. D3:aCD4	0.0554	-0.4917 to 0.6025	No	ns	>0.9999
																													D3:Tx + aCD4 vs. D6:PBS	-22.5	-28.68 to -16.32	Yes	****	<0.0001									D3:Tx + aCD4 vs. D6:PBS	-2.753	-3.300 to -2.206	Yes	****	<0.0001
																						Data summary							D3:Tx + aCD4 vs. D6:Tx	-23.07	-29.25 to -16.88	Yes	****	<0.0001		Data summary							D3:Tx + aCD4 vs. D6:Tx	-2.55	-3.097 to -2.003	Yes	****	<0.0001
																						Number of columns (Treatment)	4						D3:Tx + aCD4 vs. D6:Tx + aCD4	0.2182	-5.963 to 6.399	No	ns	>0.9999		Number of columns (Treatment)	4						D3:Tx + aCD4 vs. D6:Tx + aCD4	0.061	-0.4861 to 0.6081	No	ns	>0.9999
																						Number of rows (Time Point)	2						D3:Tx + aCD4 vs. D6:aCD4	0.263	-5.918 to 6.444	No	ns	>0.9999		Number of rows (Time Point)	2						D3:Tx + aCD4 vs. D6:aCD4	0.0752	-0.4719 to 0.6223	No	ns	0.9998
																						Number of values	40						D3:aCD4 vs. D6:PBS	-22.71	-28.89 to -16.53	Yes	****	<0.0001		Number of values	40						D3:aCD4 vs. D6:PBS	-2.808	-3.355 to -2.261	Yes	****	<0.0001
																													D3:aCD4 vs. D6:Tx	-23.28	-29.46 to -17.09	Yes	****	<0.0001									D3:aCD4 vs. D6:Tx	-2.606	-3.153 to -2.059	Yes	****	<0.0001
																													D3:aCD4 vs. D6:Tx + aCD4	0.0088	-6.172 to 6.190	No	ns	>0.9999									D3:aCD4 vs. D6:Tx + aCD4	0.0056	-0.5415 to 0.5527	No	ns	>0.9999
																													D3:aCD4 vs. D6:aCD4	0.0536	-6.127 to 6.235	No	ns	>0.9999									D3:aCD4 vs. D6:aCD4	0.0198	-0.5273 to 0.5669	No	ns	>0.9999
																													D6:PBS vs. D6:Tx	-0.564	-6.745 to 5.617	No	ns	>0.9999									D6:PBS vs. D6:Tx	0.2022	-0.3449 to 0.7493	No	ns	0.9268
																													D6:PBS vs. D6:Tx + aCD4	22.72	16.54 to 28.90	Yes	****	<0.0001									D6:PBS vs. D6:Tx + aCD4	2.814	2.267 to 3.361	Yes	****	<0.0001
																													D6:PBS vs. D6:aCD4	22.76	16.58 to 28.95	Yes	****	<0.0001									D6:PBS vs. D6:aCD4	2.828	2.281 to 3.375	Yes	****	<0.0001
																													D6:Tx vs. D6:Tx + aCD4	23.28	17.10 to 29.46	Yes	****	<0.0001									D6:Tx vs. D6:Tx + aCD4	2.611	2.064 to 3.158	Yes	****	<0.0001
																													D6:Tx vs. D6:aCD4	23.33	17.15 to 29.51	Yes	****	<0.0001									D6:Tx vs. D6:aCD4	2.626	2.079 to 3.173	Yes	****	<0.0001
																													D6:Tx + aCD4 vs. D6:aCD4	0.0448	-6.136 to 6.226	No	ns	>0.9999									D6:Tx + aCD4 vs. D6:aCD4	0.0142	-0.5329 to 0.5613	No	ns	>0.9999
Figure 2D Data
Effector/Effector Memory (Percent of CD8+ T cells, TdLN)																																										Figure 2D Statistics
	PBS										Tx										Tx + ⍺CD4										⍺CD4											Table Analyzed	Effector/Effector Memory (Percent of CD8+ T cells, TdLN)						Compare cell means regardless of rows and columns
D3	1.5	2.34	3.08	2.69	3.38	2.92	3.85	2.29	2.04	2.46	2.51	3.31	3.51	6.22	3.49	2.04	1.89	2.45	2.42	1.84	12.8	18.5	13.8	13.5	14.5	18.2	8.27	11.4	11.4	10.2	2.57	3.54	9.55	13.1	14.9	9.2	7.77	16.9	12	3.72
D6	2.94	3.01	2.43	3.73	3.53	3.81	2.53	2.51	2.93	6.05	2.73	4.96	2.97	3.14	5.88	2.54	2.69	2.34	3.49	2.18	11.1	15.3	17.4	19.8	8.84	11.7	15.9	11.6	13.8	17.6	13.8	12.8	23.4	15.4	16.4	14.5	16.7	15.7	13.5	15.4		Two-way ANOVA	Ordinary						Number of families
																																										Alpha	0.05						Number of comparisons per family
																																																	Alpha
																																										Source of Variation	% of total variation	P value	P value summary	Significant?
																																										Interaction	4.442	0.0019	**	Yes			Tukey's multiple comparisons test
																																										Time Point	3.203	0.001	***	Yes
																																										Treatment	72.88	<0.0001	****	Yes			D3:PBS vs. D3:Tx
																																																	D3:PBS vs. D3:Tx + aCD4
																																										ANOVA table	SS	DF	MS	F (DFn, DFd)	P value		D3:PBS vs. D3:aCD4
																																										Interaction	125.2	3	41.73	F (3, 72) = 5.474	P=0.0019		D3:PBS vs. D6:PBS
																																										Time Point	90.27	1	90.27	F (1, 72) = 11.84	P=0.0010		D3:PBS vs. D6:Tx
																																										Treatment	2054	3	684.7	F (3, 72) = 89.83	P<0.0001		D3:PBS vs. D6:Tx + aCD4
																																										Residual	548.8	72	7.622				D3:PBS vs. D6:aCD4
																																																	D3:Tx vs. D3:Tx + aCD4
																																										Difference between row means							D3:Tx vs. D3:aCD4
																																										Mean of D3	7.051						D3:Tx vs. D6:PBS
																																										Mean of D6	9.176						D3:Tx vs. D6:Tx
																																										Difference between means	-2.125						D3:Tx vs. D6:Tx + aCD4
																																										SE of difference	0.6173						D3:Tx vs. D6:aCD4
																																										95% CI of difference	-3.355 to -0.8938						D3:Tx + aCD4 vs. D3:aCD4
																																																	D3:Tx + aCD4 vs. D6:PBS
																																										Data summary							D3:Tx + aCD4 vs. D6:Tx
																																										Number of columns (Treatment)	4						D3:Tx + aCD4 vs. D6:Tx + aCD4
																																										Number of rows (Time Point)	2						D3:Tx + aCD4 vs. D6:aCD4
																																										Number of values	80						D3:aCD4 vs. D6:PBS
																																																	D3:aCD4 vs. D6:Tx
																																																	D3:aCD4 vs. D6:Tx + aCD4
																																																	D3:aCD4 vs. D6:aCD4
																																																	D6:PBS vs. D6:Tx
																																																	D6:PBS vs. D6:Tx + aCD4
																																																	D6:PBS vs. D6:aCD4
																																																	D6:Tx vs. D6:Tx + aCD4
																																																	D6:Tx vs. D6:aCD4
																																																	D6:Tx + aCD4 vs. D6:aCD4
Figure 2F Data
PD-1+ (Percent of CD8+ T cells, TdLN)																																										Figure 2E Statistics
	PBS										Tx										Tx + ⍺CD4										⍺CD4											Table Analyzed	PD-1+ (Percent of CD8+ T cells, TdLN)						Compare cell means regardless of rows and columns
D3	0.192	0.37	0.21	0.23	0.29	0.98	0.87	0.49	0.62	0.52	0.19	0.32	0.26	0.82	0.29	0.68	0.333	0.65	0.64	0.285	1.48	2.89	1.5	2.33	1.74	5.99	2.27	3.38	3.55	3.51	0.37	0.56	2.22	1.87	3.99	3.89	2.97	7.37	4.17	1.59
D6	1.19	0.62	0.51	1.07	1.07	1.34	0.78	0.92	0.91	1.19	0.37	1.35	0.72	0.68	4.61	1.1	1.03	0.93	1.6	0.99	3.21	4.36	2.81	3.51	3.29	2.61	3.13	3.83	3.19	2.23	4.1	4.05	8.11	6.14	7.13	4.36	7.85	5.22	4.35	3.74		Two-way ANOVA	Ordinary						Number of families
																																										Alpha	0.05						Number of comparisons per family
																																																	Alpha
																																										Source of Variation	% of total variation	P value	P value summary	Significant?
																																										Interaction	5.222	0.0116	*	Yes			Tukey's multiple comparisons test
																																										Time Point	7.546	<0.0001	****	Yes
																																										Treatment	55.46	<0.0001	****	Yes			D3:PBS vs. D3:Tx
																																																	D3:PBS vs. D3:Tx + aCD4
																																										ANOVA table	SS	DF	MS	F (DFn, DFd)	P value		D3:PBS vs. D3:aCD4
																																										Interaction	16.23	3	5.411	F (3, 72) = 3.944	P=0.0116		D3:PBS vs. D6:PBS
																																										Time Point	23.46	1	23.46	F (1, 72) = 17.10	P<0.0001		D3:PBS vs. D6:Tx
																																										Treatment	172.4	3	57.47	F (3, 72) = 41.89	P<0.0001		D3:PBS vs. D6:Tx + aCD4
																																										Residual	98.78	72	1.372				D3:PBS vs. D6:aCD4
																																																	D3:Tx vs. D3:Tx + aCD4
																																										Difference between row means							D3:Tx vs. D3:aCD4
																																										Mean of D3	1.672						D3:Tx vs. D6:PBS
																																										Mean of D6	2.755						D3:Tx vs. D6:Tx
																																										Difference between means	-1.083						D3:Tx vs. D6:Tx + aCD4
																																										SE of difference	0.2619						D3:Tx vs. D6:aCD4
																																										95% CI of difference	-1.605 to -0.5609						D3:Tx + aCD4 vs. D3:aCD4
																																																	D3:Tx + aCD4 vs. D6:PBS
																																										Data summary							D3:Tx + aCD4 vs. D6:Tx
																																										Number of columns (Treatment)	4						D3:Tx + aCD4 vs. D6:Tx + aCD4
																																										Number of rows (Time Point)	2						D3:Tx + aCD4 vs. D6:aCD4
																																										Number of values	80						D3:aCD4 vs. D6:PBS
																																																	D3:aCD4 vs. D6:Tx
																																																	D3:aCD4 vs. D6:Tx + aCD4
																																																	D3:aCD4 vs. D6:aCD4
																																																	D6:PBS vs. D6:Tx
																																																	D6:PBS vs. D6:Tx + aCD4
																																																	D6:PBS vs. D6:aCD4
																																																	D6:Tx vs. D6:Tx + aCD4
																																																	D6:Tx vs. D6:aCD4
																																																	D6:Tx + aCD4 vs. D6:aCD4
Figure 2H Data
CD25+ (Percent of CD8+ T cells, TdLN)																																										Figure 2F Statistics
	PBS										Tx										Tx + ⍺CD4										⍺CD4											Table Analyzed	CD25+ (Percent of CD8+ T cells, TdLN)						Compare cell means regardless of rows and columns
D3	2.91	3.35	2.9	2.22	3.02	2.06	4	2.74	3.02	3.11	5.09	4.08	3.19	4.4	4.17	5.4	4.46	4.08	3.15	3.56	7.82	10.1	8.42	8.93	6.5	12.7	7.25	6.83	7.91	8.27	3.3	3.8	5.8	8.77	10.8	9.15	7.56	13.6	8.88	4.81
D6	2.49	2.64	2.15	2.81	2.86	3.29	3.06	2.75	3.73	3.32	2.86	4.33	2.56	0.94	2.6	3.91	2.85	2.56	5.36	3.57	5.16	5.43	4.42	7.03	3.04	10.8	12	8.75	10.6	13	7.25	5.19	5.17	7.03	7.05	10.3	12	14.2	10.7	10.4		Two-way ANOVA	Ordinary						Number of families
																																										Alpha	0.05						Number of comparisons per family
																																																	Alpha
																																										Source of Variation	% of total variation	P value	P value summary	Significant?
																																										Interaction	1.664	0.3952	ns	No			Tukey's multiple comparisons test
																																										Time Point	0.00556	0.9203	ns	No
																																										Treatment	58.64	<0.0001	****	Yes			D3:PBS vs. D3:Tx
																																																	D3:PBS vs. D3:Tx + aCD4
																																										ANOVA table	SS	DF	MS	F (DFn, DFd)	P value		D3:PBS vs. D3:aCD4
																																										Interaction	14.23	3	4.742	F (3, 72) = 1.006	P=0.3952		D3:PBS vs. D6:PBS
																																										Time Point	0.04753	1	0.04753	F (1, 72) = 0.01008	P=0.9203		D3:PBS vs. D6:Tx
																																										Treatment	501.3	3	167.1	F (3, 72) = 35.45	P<0.0001		D3:PBS vs. D6:Tx + aCD4
																																										Residual	339.3	72	4.713				D3:PBS vs. D6:aCD4
																																																	D3:Tx vs. D3:Tx + aCD4
																																										Difference between row means							D3:Tx vs. D3:aCD4
																																										Mean of D3	5.803						D3:Tx vs. D6:PBS
																																										Mean of D6	5.754						D3:Tx vs. D6:Tx
																																										Difference between means	0.04875						D3:Tx vs. D6:Tx + aCD4
																																										SE of difference	0.4854						D3:Tx vs. D6:aCD4
																																										95% CI of difference	-0.9190 to 1.016						D3:Tx + aCD4 vs. D3:aCD4
																																																	D3:Tx + aCD4 vs. D6:PBS
																																										Data summary							D3:Tx + aCD4 vs. D6:Tx
																																										Number of columns (Treatment)	4						D3:Tx + aCD4 vs. D6:Tx + aCD4
																																										Number of rows (Time Point)	2						D3:Tx + aCD4 vs. D6:aCD4
																																										Number of values	80						D3:aCD4 vs. D6:PBS
																																																	D3:aCD4 vs. D6:Tx
																																																	D3:aCD4 vs. D6:Tx + aCD4
																																																	D3:aCD4 vs. D6:aCD4
																																																	D6:PBS vs. D6:Tx
																																																	D6:PBS vs. D6:Tx + aCD4
																																																	D6:PBS vs. D6:aCD4
																																																	D6:Tx vs. D6:Tx + aCD4
																																																	D6:Tx vs. D6:aCD4
																																																	D6:Tx + aCD4 vs. D6:aCD4
Figure 2I Data																						Figure 2A Statistics
CD8+ T cells (counts per mg Tumor, Tumor)																						Table Analyzed	CD8+ T cells (counts per mg Tumor, Tumor)						Compare cell means regardless of rows and columns							Table Analyzed	CD107a+ CD8+ T cells (counts per mg Tumor, Tumor)						Compare cell means regardless of rows and columns
	PBS					Tx					Tx + ⍺CD4					⍺CD4
D3	99.7478	145.097	149.243	341.236	172.351	95.9249	577.219	668.868	180.258	255.56	545.324	677.47	669.853	1088.96	1492.9	440.722	657.95	873.823	1345.33	602.401		Two-way ANOVA	Ordinary						Number of families	1						Two-way ANOVA	Ordinary						Number of families	1
D6	64.5728	211.598	84.0375	152.899	267.607	1598.77	587.015	206.964	107.568	441.233	3487.93	1697.78	2008.04	3449.9	1458.87	4556.39	2975.21	6098.18	2728.96	557.726		Alpha	0.05						Number of comparisons per family	28						Alpha	0.05						Number of comparisons per family	28
																													Alpha	0.05													Alpha	0.05
																						Source of Variation	% of total variation	P value	P value summary	Significant?										Source of Variation	% of total variation	P value	P value summary	Significant?
CD107a+ CD8+ T cells (counts per mg Tumor, Tumor)																						Interaction	15.39	0.0062	**	Yes			Tukey's multiple comparisons test	Mean Diff.	95.00% CI of diff.	Below threshold?	Summary	Adjusted P Value		Interaction	7.138	0.2706	ns	No			Tukey's multiple comparisons test	Mean Diff.	95.00% CI of diff.	Below threshold?	Summary	Adjusted P Value
	PBS					Tx					Tx + ⍺CD4					⍺CD4						Time Point	16.24	0.0004	***	Yes										Time Point	5.533	0.0841	ns	No
D3	8.27907	17.1214	33.729	32.6563	25.8526	6.54208	75.6157	90.966	9.67986	67.7234	441.167	638.855	58.88	105.956	180.641	70.5156	38.6874	76.8964	165.475	29.5779		Treatment	35.17	<0.0001	****	Yes			D3:PBS vs. D3:Tx	-174	-1948 to 1600	No	ns	>0.9999		Treatment	31.63	0.0022	**	Yes			D3:PBS vs. D3:Tx	-26.58	-591.4 to 538.2	No	ns	>0.9999
D6	5.61784	9.14105	4.04221	18.5007	24.5128	112.713	27.9419	3.58048	3.8617	28.8566	481.334	117.487	1755.03	934.923	131.007	387.293	318.348	731.781	155.823	31.5673									D3:PBS vs. D3:Tx + aCD4	-713.4	-2487 to 1060	No	ns	0.8911									D3:PBS vs. D3:Tx + aCD4	-261.6	-826.4 to 303.3	No	ns	0.8017
																						ANOVA table	SS	DF	MS	F (DFn, DFd)	P value		D3:PBS vs. D3:aCD4	-602.5	-2376 to 1171	No	ns	0.9521		ANOVA table	SS	DF	MS	F (DFn, DFd)	P value		D3:PBS vs. D3:aCD4	-52.7	-617.5 to 512.1	No	ns	>0.9999
																						Interaction	11115948	3	3705316	F (3, 32) = 4.943	P=0.0062		D3:PBS vs. D6:PBS	25.39	-1748 to 1799	No	ns	>0.9999		Interaction	311662	3	103887	F (3, 32) = 1.367	P=0.2706		D3:PBS vs. D6:PBS	11.16	-553.7 to 576.0	No	ns	>0.9999
																						Time Point	11729998	1	11729998	F (1, 32) = 15.65	P=0.0004		D3:PBS vs. D6:Tx	-406.8	-2180 to 1367	No	ns	0.9948		Time Point	241576	1	241576	F (1, 32) = 3.178	P=0.0841		D3:PBS vs. D6:Tx	-11.86	-576.7 to 553.0	No	ns	>0.9999
																						Treatment	25400824	3	8466941	F (3, 32) = 11.30	P<0.0001		D3:PBS vs. D6:Tx + aCD4	-2239	-4013 to -465.3	Yes	**	0.0059		Treatment	1380946	3	460315	F (3, 32) = 6.056	P=0.0022		D3:PBS vs. D6:Tx + aCD4	-660.4	-1225 to -95.60	Yes	*	0.013
																						Residual	23985127	32	749535				D3:PBS vs. D6:aCD4	-3202	-4975 to -1428	Yes	****	<0.0001		Residual	2432284	32	76009				D3:PBS vs. D6:aCD4	-301.4	-866.3 to 263.4	No	ns	0.6694
																													D3:Tx vs. D3:Tx + aCD4	-539.3	-2313 to 1234	No	ns	0.9734									D3:Tx vs. D3:Tx + aCD4	-235	-799.8 to 329.8	No	ns	0.8733
																						Difference between row means							D3:Tx vs. D3:aCD4	-428.5	-2202 to 1345	No	ns	0.9929		Difference between row means							D3:Tx vs. D3:aCD4	-26.13	-590.9 to 538.7	No	ns	>0.9999
																						Mean of D3	554						D3:Tx vs. D6:PBS	199.4	-1574 to 1973	No	ns	>0.9999		Mean of D3	108.7						D3:Tx vs. D6:PBS	37.74	-527.1 to 602.6	No	ns	>0.9999
																						Mean of D6	1637						D3:Tx vs. D6:Tx	-232.7	-2006 to 1541	No	ns	0.9999		Mean of D6	264.2						D3:Tx vs. D6:Tx	14.71	-550.1 to 579.5	No	ns	>0.9999
																						Difference between means	-1083						D3:Tx vs. D6:Tx + aCD4	-2065	-3839 to -291.3	Yes	*	0.0136		Difference between means	-155.4						D3:Tx vs. D6:Tx + aCD4	-633.9	-1199 to -69.03	Yes	*	0.0192
																						SE of difference	273.8						D3:Tx vs. D6:aCD4	-3028	-4801 to -1254	Yes	***	0.0001		SE of difference	87.18						D3:Tx vs. D6:aCD4	-274.9	-839.7 to 290.0	No	ns	0.7603
																						95% CI of difference	-1641 to -525.4						D3:Tx + aCD4 vs. D3:aCD4	110.9	-1663 to 1885	No	ns	>0.9999		95% CI of difference	-333.0 to 22.16						D3:Tx + aCD4 vs. D3:aCD4	208.9	-356.0 to 773.7	No	ns	0.9267
																													D3:Tx + aCD4 vs. D6:PBS	738.8	-1035 to 2512	No	ns	0.8727									D3:Tx + aCD4 vs. D6:PBS	272.7	-292.1 to 837.6	No	ns	0.7671
																						Data summary							D3:Tx + aCD4 vs. D6:Tx	306.6	-1467 to 2080	No	ns	0.9991		Data summary							D3:Tx + aCD4 vs. D6:Tx	249.7	-315.1 to 814.5	No	ns	0.8357
																						Number of columns (Treatment)	4						D3:Tx + aCD4 vs. D6:Tx + aCD4	-1526	-3299 to 248.1	No	ns	0.1343		Number of columns (Treatment)	4						D3:Tx + aCD4 vs. D6:Tx + aCD4	-398.9	-963.7 to 166.0	No	ns	0.331
																						Number of rows (Time Point)	2						D3:Tx + aCD4 vs. D6:aCD4	-2488	-4262 to -714.7	Yes	**	0.0017		Number of rows (Time Point)	2						D3:Tx + aCD4 vs. D6:aCD4	-39.86	-604.7 to 525.0	No	ns	>0.9999
																						Number of values	40						D3:aCD4 vs. D6:PBS	627.9	-1146 to 2402	No	ns	0.9409		Number of values	40						D3:aCD4 vs. D6:PBS	63.87	-501.0 to 628.7	No	ns	>0.9999
																													D3:aCD4 vs. D6:Tx	195.7	-1578 to 1969	No	ns	>0.9999									D3:aCD4 vs. D6:Tx	40.84	-524.0 to 605.7	No	ns	>0.9999
																													D3:aCD4 vs. D6:Tx + aCD4	-1636	-3410 to 137.2	No	ns	0.0878									D3:aCD4 vs. D6:Tx + aCD4	-607.7	-1173 to -42.90	Yes	*	0.0278
																													D3:aCD4 vs. D6:aCD4	-2599	-4373 to -825.6	Yes	***	0.001									D3:aCD4 vs. D6:aCD4	-248.7	-813.6 to 316.1	No	ns	0.8383
																													D6:PBS vs. D6:Tx	-432.2	-2206 to 1342	No	ns	0.9925									D6:PBS vs. D6:Tx	-23.03	-587.9 to 541.8	No	ns	>0.9999
																													D6:PBS vs. D6:Tx + aCD4	-2264	-4038 to -490.7	Yes	**	0.0052									D6:PBS vs. D6:Tx + aCD4	-671.6	-1236 to -106.8	Yes	*	0.011
																													D6:PBS vs. D6:aCD4	-3227	-5001 to -1453	Yes	****	<0.0001									D6:PBS vs. D6:aCD4	-312.6	-877.4 to 252.2	No	ns	0.6291
																													D6:Tx vs. D6:Tx + aCD4	-1832	-3606 to -58.51	Yes	*	0.0389									D6:Tx vs. D6:Tx + aCD4	-648.6	-1213 to -83.74	Yes	*	0.0155
																													D6:Tx vs. D6:aCD4	-2795	-4569 to -1021	Yes	***	0.0004									D6:Tx vs. D6:aCD4	-289.6	-854.4 to 275.3	No	ns	0.7111
																													D6:Tx + aCD4 vs. D6:aCD4	-962.8	-2736 to 810.9	No	ns	0.6509									D6:Tx + aCD4 vs. D6:aCD4	359	-205.8 to 923.8	No	ns	0.4611
[truncated: 5 more columns]

## Sheet: Figure 3B, Top
Figure 3B Data (Top)
DESeq2 Differential expression testing, TdLN, Day 6, Tx + ⍺CD4 vs. ⍺CD4
baseMean	log2FoldChange	lfcSE	pvalue	padj	sig	gene
45.4942	3.77827e-06	0.00144268	0.579593	0.999921	FALSE	Gnai3
17.1032	-3.32342e-06	0.00144269	0.313056	0.999921	FALSE	Cdc45
38.4759	-3.50056e-07	0.00144268	0.626261	0.999921	FALSE	Narf
65.0177	-1.78093e-06	0.00144267	0.707308	0.999921	FALSE	Klf6
2.48519	-6.52881e-07	0.00144269	0.532334	0.999921	FALSE	Scmh1
156.773	-4.96513e-06	0.00144264	0.348246	0.999921	FALSE	Cox5a
26.8275	1.87658e-06	0.00144268	0.564576	0.999921	FALSE	Xpo6
3.78101	1.63985e-07	0.00144269	0.902676	0.999921	FALSE	Tfe3
2.14955	6.31143e-07	0.00144269	0.269587	0.999921	FALSE	Axin2
5.70793	9.59077e-08	0.00144269	0.949248	0.999921	FALSE	Brat1
8.00803	1.41941e-06	0.00144269	0.41002	0.999921	FALSE	Gna12
1.40486	1.39494e-07	0.00144269	0.853226	0.999921	FALSE	Pih1d2
9.23228	-1.77975e-06	0.00144269	0.365986	0.999921	FALSE	Dlat
387.232	-5.64524e-07	0.00144263	0.909512	0.999921	FALSE	Sdhd
212.475	-6.30914e-06	0.00144267	0.197676	0.999921	FALSE	Ccnd2
20.0588	-6.73672e-06	0.00144269	0.286784	0.999921	FALSE	Gpr107
337.214	-7.09264e-06	0.00144264	0.17259	0.999921	FALSE	Tspan32
26.5908	2.20217e-06	0.00144268	0.176992	0.999921	FALSE	Trim25
12.1239	1.55991e-06	0.00144269	0.440928	0.999921	FALSE	Dgke
83.2786	-1.25685e-06	0.00144266	0.862907	0.999921	FALSE	Scpep1
2.24992	1.25934e-06	0.00144269	0.198627	0.999921	FALSE	Mnt
309.606	-1.53677e-05	0.00144265	0.0458422	0.999921	FALSE	Itgb2
147.146	-1.16355e-06	0.00144266	0.824188	0.999921	FALSE	Hddc2
3.46652	-1.41442e-06	0.00144269	0.179739	0.999921	FALSE	Pemt
7.55808	-4.00117e-08	0.00144269	0.9114	0.999921	FALSE	Clec10a
2443.68	5.42899e-06	0.00144259	0.588413	0.999921	FALSE	Comt
13.497	2.04476e-06	0.00144269	0.316473	0.999921	FALSE	Rtca
14.3207	2.08304e-06	0.00144269	0.399586	0.999921	FALSE	Dbt
1481.79	-6.46447e-06	0.00144265	0.825317	0.999921	FALSE	Dazap2
198.879	-8.71193e-06	0.00144264	0.211335	0.999921	FALSE	Mcts1
7.3034	1.18643e-06	0.00144269	0.502334	0.999921	FALSE	Trappc10
22.8567	3.27606e-07	0.00144268	0.916086	0.999921	FALSE	Ccm2
10.0546	1.07698e-06	0.00144269	0.561072	0.999921	FALSE	Tbrg4
5.00162	7.49529e-07	0.00144269	0.578576	0.999921	FALSE	Mx1
284.406	-1.27147e-06	0.00144264	0.584939	0.999921	FALSE	Ndufa9
1420.16	-2.13354e-05	0.00144267	0.044276	0.999921	FALSE	Lck
35.5878	2.10404e-06	0.00144268	0.346916	0.999921	FALSE	Galnt1
26.5422	1.62448e-06	0.00144268	0.910401	0.999921	FALSE	Mkrn2
30.3983	-2.4732e-06	0.00144268	0.895945	0.999921	FALSE	Raf1
121.252	-3.48515e-06	0.00144265	0.517063	0.999921	FALSE	Septin1
1.72266	-2.92525e-07	0.00144269	0.729921	0.999921	FALSE	Pdgfb
2.55132	-1.8879e-06	0.00144269	0.058005	0.999921	FALSE	Acvrl1
1.64864	1.01082e-06	0.00144269	0.200376	0.999921	FALSE	Acvr1b
24.4207	-2.14748e-06	0.00144268	0.587547	0.999921	FALSE	Wdr77
6.64356	-1.89042e-06	0.00144269	0.251475	0.999921	FALSE	Adora3
1039.49	-9.59886e-06	0.00144261	0.231712	0.999921	FALSE	Atp5pb
73.2689	5.07363e-07	0.00144267	0.919273	0.999921	FALSE	Hnrnpd
3.45817	2.88753e-07	0.00144269	0.806614	0.999921	FALSE	Dynlt1c
276.674	4.503e-06	0.00144265	0.392281	0.999921	FALSE	C1d
20.9126	6.83434e-07	0.00144268	0.679694	0.999921	FALSE	Krit1
51.2614	2.82719e-06	0.00144267	0.461591	0.999921	FALSE	Clcn4
3.04567	5.98288e-07	0.00144269	0.5807	0.999921	FALSE	Sema4f
5.65876	7.6684e-07	0.00144269	0.591667	0.999921	FALSE	Hk2
4.40387	-5.88965e-07	0.00144269	0.623054	0.999921	FALSE	Myo18a
48.6709	3.4853e-06	0.00144268	0.97294	0.999921	FALSE	Haao
8278.35	-1.07565e-05	0.00144263	0.184482	0.999921	FALSE	Cd52
7.36502	-8.49426e-07	0.00144269	0.607691	0.999921	FALSE	Kat2b
8.8884	3.52441e-06	0.00144269	0.0393922	0.999921	FALSE	Rab5b
5.7082	-1.26318e-06	0.00144269	0.236571	0.999921	FALSE	Icosl
6.29506	3.53234e-06	0.00144269	0.025442	0.999921	FALSE	Spg7
2.08571	3.72424e-07	0.00144269	0.683257	0.999921	FALSE	Sult5a1
927.286	-1.50289e-08	0.00144262	0.793662	0.999921	FALSE	Rpl13
58.5523	-9.07335e-07	0.00144267	0.821293	0.999921	FALSE	Chmp1a
185.038	-7.55853e-06	0.00144264	0.157875	0.999921	FALSE	Rpa1
6.75983	6.67805e-07	0.00144269	0.851576	0.999921	FALSE	Tubgcp3
5.16229	3.90671e-07	0.00144269	0.787654	0.999921	FALSE	Polr3d
101.446	5.96222e-06	0.00144268	0.405558	0.999921	FALSE	Tcf7
64.1149	2.65179e-06	0.00144268	0.329039	0.999921	FALSE	Ddx3x
1.2731	3.79127e-07	0.00144269	0.597891	0.999921	FALSE	Il12rb1
5.59099	-1.38704e-07	0.00144269	0.939858	0.999921	FALSE	Usp32
1.74248	2.67596e-07	0.00144269	0.742516	0.999921	FALSE	Txnrd3
14.8557	-7.80613e-06	0.0014427	0.00103294	0.999921	FALSE	Fasl
3.69421	3.46327e-07	0.00144269	0.816843	0.999921	FALSE	Zfp512b
33.003	4.26882e-06	0.00144268	0.222664	0.999921	FALSE	Dnajc5
133.206	-8.74582e-06	0.00144266	0.141687	0.999921	FALSE	Tpd52l2
19.7263	-2.34204e-06	0.00144269	0.404576	0.999921	FALSE	Fmr1
31.0378	4.69079e-06	0.00144269	0.226841	0.999921	FALSE	Bcl11a
70.6853	8.08263e-07	0.00144266	0.869258	0.999921	FALSE	Pxmp4
8.53206	1.25803e-06	0.00144269	0.489156	0.999921	FALSE	Gnb1l
1.34517	-9.28004e-07	0.00144269	0.159437	0.999921	FALSE	Mmp11
41.8371	1.30973e-06	0.00144268	0.987481	0.999921	FALSE	Smarcb1
145.692	-7.21479e-06	0.00144267	0.138198	0.999921	FALSE	Vpreb3
7.70056	2.08778e-06	0.00144269	0.221279	0.999921	FALSE	Hip1r
15.5196	1.26843e-06	0.00144269	0.328076	0.999921	FALSE	Nsun5
6.71026	8.5077e-08	0.00144269	0.958423	0.999921	FALSE	Top1mt
6.96296	7.65687e-07	0.00144269	0.623213	0.999921	FALSE	Mmp14
3.70099	1.36852e-06	0.00144269	0.174597	0.999921	FALSE	Slc7a7
36.6087	8.33689e-07	0.00144268	0.8171	0.999921	FALSE	Oxa1l
16.1172	-1.51322e-07	0.00144269	0.944667	0.999921	FALSE	Heatr6
19.788	-3.01916e-06	0.00144269	0.225344	0.999921	FALSE	Ccl3
3.15401	1.86789e-07	0.00144269	0.906577	0.999921	FALSE	Icam4
156.543	-1.06174e-05	0.00144266	0.100884	0.999921	FALSE	Ilf2
28.4914	1.61551e-06	0.00144268	0.599908	0.999921	FALSE	Chtop
23.9541	5.11617e-05	0.00144314	0.469714	0.999921	FALSE	Snapin
168.039	8.14327e-07	0.00144267	0.858557	0.999921	FALSE	S100a4
5.4493	2.02809e-06	0.00144269	0.173947	0.999921	FALSE	S100a3
711.937	2.49829e-06	0.00144264	0.699787	0.999921	FALSE	S100a6
60.1962	-1.35973e-06	0.00144268	0.732369	0.999921	FALSE	Icam2
2.66302	1.05384e-06	0.00144269	0.244695	0.999921	FALSE	Mapk7
1.46442	5.16081e-07	0.00144269	0.510456	0.999921	FALSE	Epn2
9.79632	-1.35122e-06	0.00144269	0.525251	0.999921	FALSE	B9d1
13.5397	1.34884e-06	0.00144269	0.5295	0.999921	FALSE	Sec24b
2.99897	-1.47956e-07	0.00144269	0.876166	0.999921	FALSE	N4bp3
19.2014	1.24421e-06	0.00144269	0.858284	0.999921	FALSE	Rmnd5b
840.179	-1.2534e-06	0.00144262	0.859518	0.999921	FALSE	Nhp2
4.9277	-9.30832e-07	0.00144269	0.500989	0.999921	FALSE	Vps9d1
9.73793	1.10189e-06	0.00144269	0.633046	0.999921	FALSE	Mfsd10
5.80944	-1.42162e-06	0.00144269	0.378628	0.999921	FALSE	Luzp1
17.5297	-9.25801e-07	0.00144269	0.380767	0.999921	FALSE	Kctd10
21.0253	-1.84166e-06	0.00144269	0.456809	0.999921	FALSE	Poldip2
210.149	-1.42358e-06	0.00144265	0.248827	0.999921	FALSE	Ift20
197.297	-7.99288e-06	0.00144266	0.156512	0.999921	FALSE	Lgals9
69.8384	-1.66253e-06	0.00144267	0.720777	0.999921	FALSE	Araf
19.6112	2.05318e-06	0.00144269	0.461748	0.999921	FALSE	Cfp
101.995	2.16452e-06	0.00144266	0.701819	0.999921	FALSE	Uxt
5.60713	1.72443e-06	0.00144269	0.230819	0.999921	FALSE	Cnnm3
9.10061	-1.606e-07	0.00144269	0.929618	0.999921	FALSE	Lman2l
11.2175	-4.89896e-07	0.00144269	0.807729	0.999921	FALSE	Mcm3ap
13.0936	-2.73987e-07	0.00144269	0.950076	0.999921	FALSE	Pcnt
18.5516	-5.25629e-06	0.00144269	0.0471031	0.999921	FALSE	Mxd1
16.2328	-1.26665e-06	0.00144269	0.795163	0.999921	FALSE	Gmcl1
312.284	-6.54015e-07	0.00144264	0.939492	0.999921	FALSE	Snrnp27
10.124	-9.43344e-08	0.00144269	0.43078	0.999921	FALSE	Oas1c
2626.46	-8.32212e-06	0.00144258	0.371067	0.999921	FALSE	Calm1
65.7341	7.96942e-07	0.00144267	0.669985	0.999921	FALSE	Agpat3
35.7059	3.29705e-06	0.00144268	0.388758	0.999921	FALSE	Uhrf1
11.7312	1.05935e-06	0.00144269	0.60026	0.999921	FALSE	Dpp9
2.00956	6.13973e-07	0.00144269	0.506511	0.999921	FALSE	Lsr
16.8976	1.81163e-06	0.00144269	0.474921	0.999921	FALSE	Gramd1a
3.64553	-1.23737e-06	0.00144269	0.304615	0.999921	FALSE	Ckb
22.5402	2.83082e-06	0.00144269	0.309274	0.999921	FALSE	Sp1
107.043	-1.04348e-08	0.00144265	0.998533	0.999921	FALSE	Itgb7
163.766	-2.91012e-06	0.00144265	0.260327	0.999921	FALSE	Myg1
2.73991	1.01856e-06	0.00144269	0.278617	0.999921	FALSE	Rarg
1854.7	2.20207e-06	0.00144264	0.698113	0.999921	FALSE	Pfdn5
15.8682	7.78469e-07	0.00144269	0.770383	0.999921	FALSE	Rrp15
5.31415	5.74936e-09	0.00144269	0.923934	0.999921	FALSE	Srr
125.295	-7.12707e-05	0.00144354	0.396667	0.999921	FALSE	Acp5
6.23666	8.48819e-07	0.00144269	0.825754	0.999921	FALSE	Fbxo9
12.4613	-2.03684e-06	0.00144269	0.364201	0.999921	FALSE	Vps50
99.8278	7.7882e-07	0.00144265	0.855295	0.999921	FALSE	Hars
190.659	-1.72902e-06	0.00144263	0.793156	0.999921	FALSE	Zmat2
30.3683	2.7579e-06	0.00144268	0.413929	0.999921	FALSE	Ube2c
6.0572	1.72569e-06	0.00144269	0.298511	0.999921	FALSE	Smg5
255.625	-4.19645e-06	0.00144262	0.571103	0.999921	FALSE	Cct3
231.33	-5.35221e-06	0.00144264	0.425177	0.999921	FALSE	Glmp
5.19434	-8.12146e-07	0.00144269	0.562429	0.999921	FALSE	Mef2d
32.4728	-1.19288e-06	0.00144268	0.708739	0.999921	FALSE	Snd1
23.0814	-4.52975e-06	0.00144269	0.138898	0.999921	FALSE	Slc19a1
69.5892	2.96573e-06	0.00144268	0.353094	0.999921	FALSE	Kpnb1
12.2152	1.08405e-06	0.00144269	0.57568	0.999921	FALSE	Npepps
4.05235	9.0456e-07	0.00144269	0.471612	0.999921	FALSE	Tbx21
19.1904	3.78096e-06	0.00144269	0.328387	0.999921	FALSE	Mrpl10
17.9151	-1.28327e-06	0.00144269	0.708406	0.999921	FALSE	Cyp51
40.9794	1.03332e-06	0.00144267	0.18378	0.999921	FALSE	Tcf25
3.54567	3.96055e-07	0.00144269	0.745342	0.999921	FALSE	Tubb6
7.45259	2.03442e-06	0.00144269	0.194081	0.999921	FALSE	Def8
1.48902	7.72094e-07	0.00144269	0.29267	0.999921	FALSE	Sgca
5.44697	1.68412e-06	0.00144269	0.262989	0.999921	FALSE	Foxm1
13.8099	1.2008e-06	0.00144269	0.57535	0.999921	FALSE	Itfg2
2.72882	-9.80769e-08	0.00144269	0.982303	0.999921	FALSE	Nrip2
21.3283	1.30566e-06	0.00144268	0.681341	0.999921	FALSE	Tulp3
4.56499	-1.24287e-06	0.00144269	0.332924	0.999921	FALSE	Gtf2h4
760.011	2.00638e-06	0.00144258	0.665153	0.999921	FALSE	Tubb5
4.28905	-9.73517e-07	0.00144269	0.458818	0.999921	FALSE	Ell2
1.97296	3.08732e-08	0.00144269	0.995766	0.999921	FALSE	Jup
16.4983	-4.23458e-06	0.00144269	0.0959366	0.999921	FALSE	Nom1
18.0166	4.31028e-06	0.00144269	0.10055	0.999921	FALSE	Ergic1
36.6106	3.7466e-06	0.00144268	0.351675	0.999921	FALSE	Acap1
3.40484	5.45748e-07	0.00144269	0.579689	0.999921	FALSE	Tcea3
8.01308	1.43489e-06	0.00144269	0.408571	0.999921	FALSE	Ifrd1
7.85874	-1.27892e-06	0.00144269	0.451764	0.999921	FALSE	Stk38l
15.1746	1.21413e-06	0.00144269	0.471018	0.999921	FALSE	Brpf1
308.107	-6.86262e-06	0.00144263	0.337743	0.999921	FALSE	Akr1b3
7.21936	-9.85333e-08	0.00144269	0.957566	0.999921	FALSE	Gstt1
5.13003	5.71144e-07	0.00144269	0.675492	0.999921	FALSE	Gstt3
152.385	4.49385e-06	0.00144266	0.38344	0.999921	FALSE	Ddt
147.552	-2.62015e-07	0.00144265	0.967122	0.999921	FALSE	Ddx18
47.6327	6.68229e-06	0.00144268	0.101469	0.999921	FALSE	Ubl3
123.412	-5.36494e-07	0.00144265	0.545067	0.999921	FALSE	Gramd3
147.352	-5.14383e-06	0.00144264	0.446483	0.999921	FALSE	Eef1e1
12.1633	4.93217e-06	0.00144269	0.0360582	0.999921	FALSE	Akt1
294.296	-6.59476e-06	0.00144262	0.374142	0.999921	FALSE	Il16
8.29912	1.13156e-06	0.00144269	0.597334	0.999921	FALSE	Tcirg1
5.22254	-4.33152e-07	0.00144269	0.816856	0.999921	FALSE	Naglu
12.3197	-5.05873e-06	0.00144269	0.191694	0.999921	FALSE	Coasy
4.12821	1.25176e-06	0.00144269	0.419537	0.999921	FALSE	Tspan33
57.6965	-1.4542e-06	0.00144267	0.72183	0.999921	FALSE	Crnkl1
125.832	-6.64968e-06	0.00144267	0.0988928	0.999921	FALSE	Chordc1
204.553	1.07456e-06	0.00144263	0.868861	0.999921	FALSE	Rtcb
30.169	-9.4301e-07	0.00144268	0.78667	0.999921	FALSE	Pwp1
9.20668	9.64619e-07	0.00144269	0.631924	0.999921	FALSE	Fbxo7
59.5511	1.08065e-06	0.00144267	0.808825	0.999921	FALSE	Capns1
10.607	1.08387e-05	0.00144271	0.353476	0.999921	FALSE	Clpb
359.961	-9.40097e-06	0.00144265	0.196555	0.999921	FALSE	Septin7
29.2847	3.69744e-06	0.00144268	0.320284	0.999921	FALSE	Zdhhc4
70.8792	1.12145e-05	0.00144269	0.0783461	0.999921	FALSE	Rac1
38.6955	2.19631e-06	0.00144268	0.54917	0.999921	FALSE	Nup214
4.32173	-2.91496e-06	0.00144269	0.0199627	0.999921	FALSE	Cpa3
12.3377	-1.32564e-09	0.00144269	0.998758	0.999921	FALSE	Ugp2
11.5177	2.91892e-06	0.00144269	0.288583	0.999921	FALSE	Trmt1
6.45222	5.74899e-08	0.00144269	0.969944	0.999921	FALSE	Nfix
24.942	2.37548e-06	0.00144268	0.432704	0.999921	FALSE	Slc1a5
114.97	2.84245e-06	0.00144266	0.323498	0.999921	FALSE	Uba1
2.84449	-7.95113e-07	0.00144269	0.446153	0.999921	FALSE	Vwf
14.8268	-2.83067e-06	0.00144269	0.241786	0.999921	FALSE	Siae
1.88025	2.05314e-07	0.00144269	0.813364	0.999921	FALSE	Spa17
30.3338	-4.04378e-06	0.00144268	0.240245	0.999921	FALSE	Fam50a
170.961	2.26116e-06	0.00144265	0.842666	0.999921	FALSE	Emd
4.11438	-1.76964e-06	0.00144269	0.175776	0.999921	FALSE	Taco1
1.86292	8.30873e-08	0.00144269	0.919642	0.999921	FALSE	Gria3
1.94479	1.16642e-06	0.00144269	0.132413	0.999921	FALSE	Sipa1l2
7.47162	3.01509e-06	0.00144269	0.0929257	0.999921	FALSE	Ap4e1
182.59	-5.59574e-06	0.00144265	0.160417	0.999921	FALSE	Blvra
33.9276	7.71848e-07	0.00144268	0.837081	0.999921	FALSE	Srpk3
184.285	-3.8297e-06	0.00144265	0.609529	0.999921	FALSE	Idh3g
448.278	4.27106e-07	0.00144263	0.987804	0.999921	FALSE	Ssr4
649.956	-9.07599e-06	0.00144262	0.200921	0.999921	FALSE	Bcap31
11.7387	5.50946e-07	0.00144269	0.789649	0.999921	FALSE	Fam98a
26.9738	2.70194e-06	0.00144268	0.390381	0.999921	FALSE	Kmt2a
19.0043	-2.10813e-06	0.00144269	0.408627	0.999921	FALSE	Ift46
2613.67	0.00011816	0.00144502	0.0101127	0.999921	FALSE	Cd3g
38.4958	-1.57413e-06	0.00144268	0.18419	0.999921	FALSE	Trappc6a
17.731	1.21071e-06	0.00144268	0.388195	0.999921	FALSE	Supt6
15.2849	-8.62896e-08	0.00144269	0.447115	0.999921	FALSE	Spag5
7.70201	5.06031e-07	0.00144269	0.66917	0.999921	FALSE	Unc119
93.1911	-4.56177e-06	0.00144267	0.09818	0.999921	FALSE	Sdf2
11.4628	-6.47958e-07	0.00144269	0.612906	0.999921	FALSE	Ccne1
583.012	9.04858e-07	0.00144263	0.794651	0.999921	FALSE	Psmc3
15.6844	4.83768e-07	0.00144269	0.478993	0.999921	FALSE	Acp2
22.9252	-3.02135e-06	0.00144269	0.23997	0.999921	FALSE	Rapsn
2.71098	-6.46398e-07	0.00144269	0.603944	0.999921	FALSE	Slc39a13
163.566	9.5317e-06	0.00144266	0.0927432	0.999921	FALSE	Celf2
12.8057	-1.6709e-06	0.00144269	0.732437	0.999921	FALSE	Nr1h3
10.6022	1.26769e-06	0.00144269	0.491818	0.999921	FALSE	Ddb2
10.2681	1.44161e-06	0.00144269	0.419279	0.999921	FALSE	Spi1
23.0008	1.18058e-06	0.00144268	0.667558	0.999921	FALSE	Sf3a1
113.957	-6.0772e-06	0.00144266	0.251415	0.999921	FALSE	Stat6
351.713	4.14746e-06	0.00144264	0.51861	0.999921	FALSE	Napsa
72.2352	-3.95818e-07	0.00144267	0.900789	0.999921	FALSE	Vrk3
2.11938	9.5597e-07	0.00144269	0.285626	0.999921	FALSE	Smg9
11.8311	5.20382e-07	0.00144269	0.821575	0.999921	FALSE	Paxip1
21.2827	6.78093e-07	0.00144269	0.787992	0.999921	FALSE	Rmnd5a
4.95432	-1.17754e-06	0.00144269	0.377681	0.999921	FALSE	Mov10
3.69921	-1.92447e-06	0.00144269	0.122231	0.999921	FALSE	Ppm1j
1.26978	2.9448e-07	0.00144269	0.682142	0.999921	FALSE	Rhoc
30.3338	7.0997e-06	0.00144269	0.0386478	0.999921	FALSE	Def6
6.46357	1.61723e-06	0.00144269	0.30868	0.999921	FALSE	Metrn
14.6851	-2.7977e-07	0.00144269	0.852502	0.999921	FALSE	Lmf1
15.6131	6.01264e-07	0.00144269	0.787923	0.999921	FALSE	Ciao3
5.32842	1.41499e-06	0.00144269	0.314349	0.999921	FALSE	Angptl4
16.7849	4.61006e-06	0.00144269	0.0711389	0.999921	FALSE	Dbf4
53.6577	-5.24713e-07	0.00144267	0.874851	0.999921	FALSE	Daxx
4.73971	1.24943e-06	0.00144269	0.376749	0.999921	FALSE	Cd320
10.0978	-3.7027e-07	0.00144269	0.86319	0.999921	FALSE	Ipo4
14.7516	-3.38721e-07	0.00144269	0.92194	0.999921	FALSE	Tm9sf1
135.075	-8.66339e-06	0.00144267	0.109294	0.999921	FALSE	Irf9
26.9516	-2.22015e-06	0.00144268	0.458491	0.999921	FALSE	Gmpr2
147.541	-7.51729e-07	0.00144265	0.904089	0.999921	FALSE	Mdp1
40.3008	-2.52908e-06	0.00144268	0.509138	0.999921	FALSE	Dhrs1
1.29499	9.80567e-07	0.00144269	0.173124	0.999921	FALSE	Ncan
7.26629	-1.15583e-06	0.00144269	0.51107	0.999921	FALSE	Tmem161a
9.53672	-8.29172e-07	0.00144269	0.410803	0.999921	FALSE	Armc6
157.602	-4.54604e-06	0.00144266	0.38657	0.999921	FALSE	Borcs8
18.1408	7.57631e-06	0.00144269	0.0794519	0.999921	FALSE	Snx9
25.383	-3.89011e-06	0.00144269	0.197731	0.999921	FALSE	Ranbp3
954.527	-6.7671e-06	0.00144263	0.298854	0.999921	FALSE	Ndufa11
1.68694	-3.57564e-07	0.00144269	0.680743	0.999921	FALSE	Nr2f6
228.554	2.50823e-06	0.00144264	0.959107	0.999921	FALSE	Use1
3.45238	9.95174e-07	0.00144269	0.331395	0.999921	FALSE	Ocel1
11.4147	2.67402e-06	0.00144269	0.200783	0.999921	FALSE	Braf
85.0623	-1.00695e-05	0.00144269	0.0201038	0.999921	FALSE	Ndufb2
41.3435	-7.2202e-06	0.00144268	0.0613849	0.999921	FALSE	Hltf
48.4865	-4.75783e-06	0.00144267	0.265577	0.999921	FALSE	Prpf6
82.0962	-6.06753e-05	0.0014433	0.616538	0.999921	FALSE	Rgs19
382.914	-9.66396e-06	0.00144265	0.948004	0.999921	FALSE	Snrpd1
2.24649	9.35676e-07	0.00144269	0.234011	0.999921	FALSE	Tchp
2.91876	1.13924e-06	0.00144269	0.251651	0.999921	FALSE	Tiam1
10.7386	2.79287e-06	0.00144269	0.112148	0.999921	FALSE	Tsc2
60.636	4.41778e-07	0.00144267	0.839445	0.999921	FALSE	Puf60
11.236	1.48842e-06	0.00144269	0.498771	0.999921	FALSE	Golga2
11.6882	-1.87687e-07	0.00144269	0.984518	0.999921	FALSE	Uck1
1.58567	3.79837e-07	0.00144269	0.641686	0.999921	FALSE	Ikzf4
118.954	-8.59395e-06	0.00144267	0.104653	0.999921	FALSE	Mien1
7.34932	-1.61864e-07	0.00144269	0.990378	0.999921	FALSE	Axl
2.55373	7.25395e-07	0.00144269	0.547257	0.999921	FALSE	Tgfb1
11.3081	1.07655e-06	0.00144269	0.566646	0.999921	FALSE	Ccdc97
3.89104	6.30347e-07	0.00144269	0.604514	0.999921	FALSE	Zfp40
3.95003	6.57125e-07	0.00144269	0.760006	0.999921	FALSE	Akap8l
19.5779	-6.65041e-08	0.00144269	0.977122	0.999921	FALSE	Pdcd2l
38.7586	1.97573e-06	0.00144268	0.589688	0.999921	FALSE	Gtf2f1
116.488	-7.19441e-07	0.00144265	0.902958	0.999921	FALSE	Clpp
18.3001	-2.38525e-06	0.00144269	0.334868	0.999921	FALSE	Alkbh7
22.8916	3.98362e-07	0.00144268	0.88994	0.999921	FALSE	Dennd1c
33.425	7.39957e-07	0.00144268	0.801103	0.999921	FALSE	Med6
148.429	-4.02536e-07	0.00144265	0.947377	0.999921	FALSE	Lcp2
67.1472	-3.35759e-06	0.00144267	0.471953	0.999921	FALSE	Cse1l
152.436	-3.41174e-06	0.00144265	0.571313	0.999921	FALSE	Naa20
1.61737	7.29044e-07	0.00144269	0.374102	0.999921	FALSE	Prkra
1.16232	9.78397e-07	0.00144269	0.0984685	0.999921	FALSE	Fkbp7
38.9725	1.00361e-06	0.00144268	0.766145	0.999921	FALSE	Plekha3
17.2356	-1.94502e-06	0.00144269	0.327522	0.999921	FALSE	Ykt6
30.0885	1.59692e-06	0.00144268	0.57361	0.999921	FALSE	Baz1b
1.75322	9.74212e-07	0.00144269	0.27447	0.999921	FALSE	Pex6
39.7334	-2.88476e-06	0.00144268	0.447966	0.999921	FALSE	Mrpl2
372.869	-8.12198e-06	0.00144264	0.230847	0.999921	FALSE	Mea1
7.40889	1.42182e-06	0.00144269	0.424991	0.999921	FALSE	Kdelr1
7.433	5.27292e-07	0.00144269	0.739733	0.999921	FALSE	Tmem143
52.1729	-4.08502e-06	0.00144267	0.351081	0.999921	FALSE	Ggct
3.5567	8.44666e-07	0.00144269	0.475448	0.999921	FALSE	Btbd6
36.0279	-2.7444e-06	0.00144268	0.445941	0.999921	FALSE	Nudt14
29.8656	1.69082e-06	0.00144268	0.606392	0.999921	FALSE	Flii
14.6323	-9.78038e-07	0.00144269	0.559401	0.999921	FALSE	Top3a
3.66775	1.57393e-07	0.00144269	0.886693	0.999921	FALSE	Atg4d
32.4413	4.94078e-06	0.00144268	0.138698	0.999921	FALSE	Qtrt1
23.2751	7.2028e-06	0.00144269	0.050013	0.999921	FALSE	Hdgfl2
2.00135	6.90847e-07	0.00144269	0.370725	0.999921	FALSE	Chaf1a
37.2711	-3.09703e-06	0.00144268	0.445504	0.999921	FALSE	Adprh
21.5689	3.7292e-06	0.00144269	0.207699	0.999921	FALSE	Tmem39a
4.4908	-7.31677e-08	0.00144269	0.959871	0.999921	FALSE	Timmdc1
1.3298	1.17917e-07	0.00144269	0.87039	0.999921	FALSE	Pla1a
37.2399	5.00656e-06	0.00144268	0.0956094	0.999921	FALSE	Mcm2
10.1965	1.66419e-06	0.00144269	0.440308	0.999921	FALSE	Tpra1
17.6994	1.84963e-06	0.00144269	0.455082	0.999921	FALSE	Nab1
78.0457	1.20047e-06	0.00144267	0.416626	0.999921	FALSE	Adgre5
26.2658	2.70435e-06	0.00144268	0.351534	0.999921	FALSE	Il17ra
1.25554	-2.73789e-07	0.00144269	0.689303	0.999921	FALSE	Arrdc2
8.57025	2.98237e-07	0.00144269	0.862416	0.999921	FALSE	Cd36
7.32264	1.11943e-06	0.00144269	0.51816	0.999921	FALSE	Map2k7
37.6287	1.29832e-06	0.00144268	0.81002	0.999921	FALSE	Timm44
10.9885	1.2389e-06	0.00144269	0.562861	0.999921	FALSE	Ap2a2
19.6782	5.21016e-07	0.00144268	0.854761	0.999921	FALSE	Pnkp
96.8331	1.03506e-06	0.00144266	0.836821	0.999921	FALSE	Med25
5.04682	3.35152e-07	0.00144269	0.840959	0.999921	FALSE	Clptm1
19.9904	4.09369e-07	0.00144269	0.842064	0.999921	FALSE	Relb
22.2823	-1.06567e-06	0.00144268	0.685929	0.999921	FALSE	Tomm40
67.2731	5.16808e-06	0.00144268	0.21399	0.999921	FALSE	Apoe
7.01462	3.62597e-06	0.00144269	0.0276329	0.999921	FALSE	Apoc2
53.0959	-9.7928e-07	0.00144269	0.632184	0.999921	FALSE	Hbp1
11.1473	3.9554e-07	0.00144269	0.877217	0.999921	FALSE	Cdkn1b
4.25741	3.69419e-07	0.00144269	0.784501	0.999921	FALSE	Klf4
72.1985	-2.75802e-06	0.00144266	0.566376	0.999921	FALSE	Ap1m1
272.692	4.64862e-06	0.00144264	0.580682	0.999921	FALSE	Rab8a
877.715	-2.97093e-06	0.00144264	0.64698	0.999921	FALSE	Hmgn2
216.581	-1.16189e-05	0.00144266	0.06997	0.999921	FALSE	Fam32a
55.8379	3.4017e-06	0.00144267	0.515474	0.999921	FALSE	Stard3nl
17.4218	2.11197e-06	0.00144269	0.386942	0.999921	FALSE	Stk11
433.63	1.11003e-08	0.00144263	0.999742	0.999959	FALSE	Atp5d
3.69871	1.6818e-07	0.00144269	0.869858	0.999921	FALSE	Ppp5c
9.98229	2.40126e-06	0.00144269	0.0910897	0.999921	FALSE	Cdk12
1.44262	5.32527e-07	0.00144269	0.492906	0.999921	FALSE	Lipe
21.5617	1.45575e-06	0.00144268	0.665858	0.999921	FALSE	Pafah1b2
4.33896	-6.03345e-07	0.00144269	0.58601	0.999921	FALSE	Tbc1d8
6.31713	1.84e-06	0.00144269	0.210279	0.999921	FALSE	Cnot11
57.4138	1.11139e-06	0.00144267	0.801586	0.999921	FALSE	Slc2a3
9.79954	-3.75776e-07	0.00144269	0.850471	0.999921	FALSE	Foxj2
271.315	-2.81259e-06	0.00144263	0.795086	0.999921	FALSE	Sri
19.6647	2.75445e-06	0.00144269	0.11635	0.999921	FALSE	Dgcr2
23.0985	1.1129e-06	0.00144269	0.664727	0.999921	FALSE	Irf3
13.4905	1.03251e-06	0.00144269	0.754161	0.999921	FALSE	Bcl2l12
17.8852	4.66294e-07	0.00144269	0.987615	0.999921	FALSE	Zfp959
25.1404	4.1808e-07	0.00144268	0.887375	0.999921	FALSE	Mpnd
23.5379	-8.38003e-07	0.00144268	0.819536	0.999921	FALSE	Sh3gl1
16.6065	2.22622e-06	0.00144269	0.898283	0.999921	FALSE	Ebi3
17.9715	-5.52527e-06	0.00144269	0.0590514	0.999921	FALSE	Yju2
19.6522	2.2719e-06	0.00144269	0.420217	0.999921	FALSE	Ranbp2
2.46931	8.90193e-07	0.00144269	0.85355	0.999921	FALSE	Grk5
2.13472	-3.30856e-07	0.00144269	0.723701	0.999921	FALSE	Dvl3
62.7973	7.95972e-07	0.00144267	0.909752	0.999921	FALSE	Abcf3
16.0516	-4.66873e-07	0.00144269	0.852753	0.999921	FALSE	Eif2b5
8.54051	-1.44026e-06	0.00144269	0.506832	0.999921	FALSE	Cyth2
4.20505	1.7544e-07	0.00144269	0.880486	0.999921	FALSE	Sult2b1
7.72	3.71207e-06	0.00144269	0.043244	0.999921	FALSE	Hck
92.8501	-5.23199e-06	0.00144267	0.863764	0.999921	FALSE	Mrpl4
16.2941	1.34261e-06	0.00144269	0.589266	0.999921	FALSE	Keap1
3.19422	-1.03423e-06	0.00144269	0.387693	0.999921	FALSE	Ap1m2
15.0825	-1.4309e-06	0.00144269	0.52433	0.999921	FALSE	Glg1
4.37657	-2.1475e-07	0.00144269	0.857947	0.999921	FALSE	Btbd2
5.3382	1.27989e-06	0.00144269	0.413303	0.999921	FALSE	Csnk1g2
13.3027	3.30248e-06	0.00144269	0.156267	0.999921	FALSE	Abhd17a
187.95	-7.19558e-06	0.00144266	0.203678	0.999921	FALSE	Mob3a
11.5001	-2.54206e-06	0.00144269	0.219101	0.999921	FALSE	Cacnb3
21.4372	8.85136e-07	0.00144269	0.39964	0.999921	FALSE	Fkbp11
11.6167	1.00421e-06	0.00144269	0.765034	0.999921	FALSE	Ddx23
253.465	-5.38267e-06	0.00144263	0.340121	0.999921	FALSE	Pld3
1.52539	8.86522e-08	0.00144269	0.741796	0.999921	FALSE	Grik5
344.631	3.02094e-06	0.00144265	0.612604	0.999921	FALSE	Cd79a
77.2892	6.66454e-06	0.00144267	0.149697	0.999921	FALSE	Rabac1
34.4182	-4.74439e-07	0.00144268	0.641503	0.999921	FALSE	Etv3
20.2678	2.67393e-06	0.00144269	0.312249	0.999921	FALSE	Prkcsh
3.61244	1.54241e-07	0.00144269	0.849066	0.999921	FALSE	St8sia6
26.5086	-1.10224e-07	0.00144268	0.48522	0.999921	FALSE	Fcgrt
57.5639	6.03251e-07	0.00144268	0.734163	0.999921	FALSE	Nosip
21.4441	-1.64892e-06	0.00144269	0.522036	0.999921	FALSE	Pih1d1
10453.1	1.63964e-05	0.00144273	0.98838	0.999921	FALSE	Rps11
32.1703	-1.51625e-07	0.00144268	0.962395	0.999921	FALSE	Supt5
7.73568	-2.41931e-06	0.00144269	0.12408	0.999921	FALSE	Paf1
31.6471	-5.7528e-06	0.00144268	0.082296	0.999921	FALSE	Timm50
99.2182	-1.65959e-07	0.00144266	0.978916	0.999921	FALSE	Med29
4.57228	1.41187e-06	0.00144269	0.296015	0.999921	FALSE	Bicd1
20.8392	1.41986e-06	0.00144269	0.528209	0.999921	FALSE	Ncstn
50.4614	7.88693e-06	0.00144269	0.622198	0.999921	FALSE	Pex19
84.1434	-2.1239e-06	0.00144266	0.912093	0.999921	FALSE	Cyp4f18
10.1548	-2.5223e-06	0.00144269	0.259131	0.999921	FALSE	Impdh1
4.44568	1.94553e-07	0.00144269	0.883023	0.999921	FALSE	Dusp3
11.9869	-2.01273e-06	0.00144269	0.36847	0.999921	FALSE	Ess2
4.95961	1.87954e-06	0.00144269	0.17511	0.999921	FALSE	Slc25a1
4.42514	-8.39048e-07	0.00144269	0.5106	0.999921	FALSE	Dgcr6
2.589	3.37729e-07	0.00144269	0.749002	0.999921	FALSE	Ier3
1.72826	-3.50592e-07	0.00144269	0.683319	0.999921	FALSE	Fosb
2.85803	5.04214e-07	0.00144269	0.576512	0.999921	FALSE	Klc4
45.1539	-1.99749e-06	0.00144268	0.452039	0.999921	FALSE	Ercc1
29.997	-5.35229e-06	0.00144268	0.147805	0.999921	FALSE	As3mt
5.57873	-5.03292e-08	0.00144269	0.947396	0.999921	FALSE	Homer3
1.11928	2.19404e-07	0.00144269	0.735028	0.999921	FALSE	Crtc1
2.05317	-2.88135e-07	0.00144269	0.758121	0.999921	FALSE	Rnf215
9.52084	2.37498e-06	0.00144269	0.238602	0.999921	FALSE	Aven
1.55992	-4.77124e-07	0.00144269	0.547637	0.999921	FALSE	Cp
33.7175	-1.0561e-06	0.00144268	0.553251	0.999921	FALSE	Crot
42.9206	3.04537e-06	0.00144268	0.359069	0.999921	FALSE	Rps6ka1
75.2951	2.21944e-06	0.00144267	0.644914	0.999921	FALSE	Snrnp200
45.0026	-2.51033e-06	0.00144267	0.508868	0.999921	FALSE	Ciao1
2.64337	5.69998e-07	0.00144269	0.599682	0.999921	FALSE	Taf6l
7.9675	1.81964e-06	0.00144269	0.226881	0.999921	FALSE	Insig2
11.7982	9.6437e-07	0.00144269	0.621733	0.999921	FALSE	Kpna6
50.6967	1.09165e-05	0.0014427	0.0212944	0.999921	FALSE	Man1a
3.65662	1.58063e-07	0.00144269	0.895978	0.999921	FALSE	Coq8b
92.0218	4.55961e-06	0.00144266	0.482594	0.999921	FALSE	Brd8
67.1302	-7.47635e-06	0.00144268	0.0738706	0.999921	FALSE	Kif20a
35.6247	1.29084e-06	0.00144268	0.721985	0.999921	FALSE	Farsa
17.7591	-4.99565e-06	0.00144269	0.0904306	0.999921	FALSE	Gcdh
4.53366	7.21231e-07	0.00144269	0.545767	0.999921	FALSE	Mast2
54.9309	-1.57957e-07	0.00144268	0.965154	0.999921	FALSE	Dnase2a
151.373	-4.32358e-06	0.00144266	0.384563	0.999921	FALSE	Rad23a
81.683	6.82863e-06	0.00144268	0.0984182	0.999921	FALSE	Calr
44.4688	-2.25638e-06	0.00144268	0.726741	0.999921	FALSE	Syce2
9.13347	1.16934e-06	0.00144269	0.511523	0.999921	FALSE	Nfat5
68.4908	-3.88311e-06	0.00144267	0.814209	0.999921	FALSE	Nob1
9.86599	6.74221e-07	0.00144269	0.731543	0.999921	FALSE	Gys1
41.3026	-2.9762e-06	0.00144268	0.468152	0.999921	FALSE	Ruvbl2
60.116	7.28847e-06	0.00144268	0.28543	0.999921	FALSE	Bax
173.025	8.75769e-07	0.00144269	0.979531	0.999921	FALSE	Il7r
31.5752	-2.71562e-06	0.00144268	0.41795	0.999921	FALSE	Tfam
8.70477	6.47483e-07	0.00144269	0.737127	0.999921	FALSE	Zfp81
4.3729	-1.60063e-06	0.00144269	0.232732	0.999921	FALSE	Mmd
100.52	-4.14371e-06	0.00144266	0.548003	0.999921	FALSE	Fam162a
2828.6	-5.26723e-06	0.00144259	0.548009	0.999921	FALSE	Rpl8
59.3357	-2.83463e-06	0.00144267	0.986432	0.999921	FALSE	Ssbp2
43.4426	2.16625e-06	0.00144268	0.981824	0.999921	FALSE	Fancl
2.94655	-2.38544e-07	0.00144269	0.745421	0.999921	FALSE	Gstm5
43.4219	2.0021e-06	0.00144268	0.610219	0.999921	FALSE	Stat3
17.7576	7.72461e-07	0.00144269	0.797865	0.999921	FALSE	Stat5a
1.25545	-8.34794e-07	0.00144269	0.19871	0.999921	FALSE	Cavin1
6.45793	2.11786e-07	0.00144269	0.917257	0.999921	FALSE	Map3k11
20.7987	-8.10117e-07	0.00144269	0.779273	0.999921	FALSE	Akt2
12.3756	1.87668e-06	0.00144269	0.349266	0.999921	FALSE	Dnaja3
270.455	-2.07092e-06	0.00144264	0.483929	0.999921	FALSE	Hmox2
28.4563	-6.08337e-06	0.00144269	0.0512416	0.999921	FALSE	Cdip1
419.131	-4.64633e-06	0.00144263	0.455032	0.999921	FALSE	Cwc15
41.6555	8.99051e-07	0.00144267	0.788588	0.999921	FALSE	Dnmt1
23.9017	5.79824e-07	0.00144268	0.845246	0.999921	FALSE	Ppan
2.21029	-1.0456e-06	0.00144269	0.293312	0.999921	FALSE	Cacna1e
26.8831	-2.56413e-06	0.00144268	0.43572	0.999921	FALSE	Trmt10a
390.367	7.88943e-06	0.00144263	0.617095	0.999921	FALSE	Psap
47.3925	-4.64497e-06	0.00144268	0.155161	0.999921	FALSE	Ikbkg
12.9008	1.66794e-07	0.00144269	0.865045	0.999921	FALSE	Wars2
56.6492	6.33572e-06	0.00144268	0.096522	0.999921	FALSE	Phb2
289.605	1.48011e-06	0.00144264	0.983368	0.999921	FALSE	Ptpn6
567.801	-1.14446e-05	0.00144262	0.18243	0.999921	FALSE	Emg1
12.4559	2.84354e-06	0.00144269	0.207002	0.999921	FALSE	Lpcat3
1260.56	-3.03046e-06	0.00144263	0.603885	0.999921	FALSE	Atp6v1f
2.06562	-8.41968e-07	0.00144269	0.422323	0.999921	FALSE	Il12b
3.39782	-5.58714e-07	0.00144269	0.600035	0.999921	FALSE	Clcn5
22.8169	1.66107e-06	0.00144268	0.581046	0.999921	FALSE	Clcn3
8.70187	6.47071e-07	0.00144269	0.727697	0.999921	FALSE	Utp20
12.8531	1.82548e-06	0.00144269	0.381547	0.999921	FALSE	Spic
43.0172	1.23624e-05	0.00144271	0.017725	0.999921	FALSE	Cul3
57.5192	1.64216e-08	0.00144267	0.823184	0.999921	FALSE	Ddx56
59.2675	-2.00298e-06	0.00144267	0.621654	0.999921	FALSE	Tmed4
72.8789	-3.74048e-07	0.00144266	0.739932	0.999921	FALSE	Bid
5.63508	1.12623e-06	0.00144269	0.499403	0.999921	FALSE	Ralb
61.9428	-2.7334e-07	0.00144267	0.980036	0.999921	FALSE	Ppp1cc
45.9066	1.20297e-06	0.00144268	0.708862	0.999921	FALSE	Dnajb11
14.1206	1.20259e-06	0.00144269	0.475377	0.999921	FALSE	Tbccd1
2.48305	-1.15005e-06	0.00144269	0.154203	0.999921	FALSE	Clec11a
2.20626	1.06807e-06	0.00144269	0.225999	0.999921	FALSE	Zfp324
1.84355	1.46204e-06	0.00144269	0.255494	0.999921	FALSE	Gab2
25.033	1.26565e-06	0.00144268	0.826017	0.999921	FALSE	Coro1c
89.4358	1.76461e-06	0.00144266	0.391048	0.999921	FALSE	Tax1bp1
7.66973	3.24142e-06	0.00144269	0.0168588	0.999921	FALSE	Ctse
6.80489	-1.33194e-06	0.00144269	0.496951	0.999921	FALSE	Ndrg2
22.8416	-1.52866e-06	0.00144268	0.595701	0.999921	FALSE	Mettl17
50.0935	-1.20735e-06	0.00144267	0.742818	0.999921	FALSE	Arhgef40
3.78503	1.05983e-06	0.00144269	0.277379	0.999921	FALSE	Pnpla6
7.53776	8.38115e-07	0.00144269	0.621263	0.999921	FALSE	Mcoln1
26.4591	1.11623e-08	0.00144268	0.963005	0.999921	FALSE	Arhgef18
11.3722	2.34244e-06	0.00144269	0.369612	0.999921	FALSE	Pkn2
4.25443	1.56847e-06	0.00144269	0.248981	0.999921	FALSE	Cd33
480.739	-7.78804e-06	0.00144264	0.25098	0.999921	FALSE	Etfb
2507.14	-0.308441	0.176314	0.0016791	0.999921	FALSE	Nkg7
77.624	-1.2176e-06	0.00144266	0.743857	0.999921	FALSE	Stxbp2
4.37966	9.16198e-07	0.00144269	0.503566	0.999921	FALSE	Chn2
11.9051	7.64339e-07	0.00144269	0.914025	0.999921	FALSE	Wwox
119.351	-5.88839e-07	0.00144265	0.913504	0.999921	FALSE	Slbp
6.46373	-3.11284e-06	0.00144269	0.0428106	0.999921	FALSE	Tyr
9.00429	1.7218e-07	0.00144269	0.924972	0.999921	FALSE	Arid3b
380.094	-2.30771e-06	0.00144263	0.550173	0.999921	FALSE	Cnn2
364.707	4.82455e-08	0.00144262	0.996892	0.999921	FALSE	Polr2e
14.0837	9.42818e-07	0.00144269	0.713231	0.999921	FALSE	Myo9b
6.79812	-3.54377e-07	0.00144269	0.830794	0.999921	FALSE	Hdac9
63.0089	-1.56547e-06	0.00144267	0.583784	0.999921	FALSE	Ly9
4.57739	-7.60116e-07	0.00144269	0.580665	0.999921	FALSE	Cd244a
3.73995	-5.23212e-08	0.00144269	0.996741	0.999921	FALSE	Adgre1
3.67167	4.7447e-07	0.00144269	0.716758	0.999921	FALSE	Mtfp1
2.0917	-2.36453e-07	0.00144269	0.772138	0.999921	FALSE	Rab23
35.6248	2.20805e-06	0.00144268	0.958779	0.999921	FALSE	Rab11a
30.4097	-2.70107e-07	0.00144268	0.862523	0.999921	FALSE	Eif2b2
42.4604	4.46899e-07	0.00144268	0.908639	0.999921	FALSE	Dlst
6.81854	3.43522e-07	0.00144269	0.865905	0.999921	FALSE	Ulk2
2.71235	1.42645e-07	0.00144269	0.889222	0.999921	FALSE	Ccl24
93.1255	6.47e-06	0.00144267	0.18784	0.999921	FALSE	Grap
10.8471	-8.47596e-07	0.00144269	0.58782	0.999921	FALSE	Chmp2b
3.11114	1.73782e-07	0.00144269	0.843706	0.999921	FALSE	Plod3
46.5614	-1.5774e-06	0.00144267	0.615275	0.999921	FALSE	Ap1s1
177.966	-3.25547e-06	0.00144264	0.600225	0.999921	FALSE	Srpk1
145.91	-7.45802e-06	0.00144267	0.155458	0.999921	FALSE	Lbr
7.94472	-4.1958e-07	0.00144269	0.957926	0.999921	FALSE	Prcc
13.3993	3.9424e-06	0.00144269	0.0786895	0.999921	FALSE	Rrnad1
53.5192	-2.45532e-06	0.00144267	0.430892	0.999921	FALSE	Hdgf
3.14301	-4.60611e-07	0.00144269	0.700895	0.999921	FALSE	Apba3
1.96572	-3.66021e-07	0.00144269	0.692098	0.999921	FALSE	Matk
12.8904	1.31055e-06	0.00144269	0.503134	0.999921	FALSE	Pias4
21.8978	2.45862e-06	0.00144269	0.360143	0.999921	FALSE	Map2k1
30.7815	-6.57232e-07	0.00144268	0.840272	0.999921	FALSE	Sgta
113.135	-6.82061e-06	0.00144267	0.301802	0.999921	FALSE	Tmem242
4.50801	1.75949e-06	0.00144269	0.154697	0.999921	FALSE	Dtx2
3.54896	-5.69895e-08	0.00144269	0.960579	0.999921	FALSE	Rasa4
2111.31	-3.43342e-05	0.00144277	0.317833	0.999921	FALSE	Hnrnpa2b1
1.39506	1.04343e-07	0.00144269	0.882476	0.999921	FALSE	Fxyd4
9.05273	-4.06606e-08	0.00144269	0.825762	0.999921	FALSE	Ccdc130
8.43942	-9.4864e-07	0.00144269	0.622519	0.999921	FALSE	Mri1
81.528	7.21729e-07	0.00144266	0.971692	0.999921	FALSE	Prkacb
18.1164	3.08064e-07	0.00144268	0.908368	0.999921	FALSE	Sgsh
616.662	9.76878e-06	0.00144265	0.673204	0.999921	FALSE	Cstb
4.83069	1.14713e-06	0.00144269	0.359674	0.999921	FALSE	Pex5
35.9123	-4.57314e-07	0.00144268	0.866469	0.999921	FALSE	Jkamp
75.8324	7.76197e-06	0.00144268	0.181057	0.999921	FALSE	Cd44
1.28647	-2.24156e-07	0.00144269	0.760575	0.999921	FALSE	Slc1a2
2.8011	1.58221e-06	0.00144269	0.140924	0.999921	FALSE	Eif2ak4
316.55	-5.95092e-06	0.00144264	0.327928	0.999921	FALSE	Wdr1
3.64667	-7.01274e-07	0.00144269	0.869161	0.999921	FALSE	Slc2a9
3.35721	-5.83567e-07	0.00144269	0.676469	0.999921	FALSE	Ndrg1
118.945	-9.57536e-07	0.00144264	0.848801	0.999921	FALSE	Man2b1
32.0739	1.28338e-06	0.00144268	0.695991	0.999921	FALSE	Wdr83
606.835	3.81545e-05	0.00144287	0.871812	0.999921	FALSE	Prdx2
24.7821	8.33731e-07	0.00144269	0.742643	0.999921	FALSE	Polr2a
8.17786	2.92065e-06	0.00144269	0.128674	0.999921	FALSE	Senp3
25.6836	-6.14151e-06	0.00144269	0.0279067	0.999921	FALSE	Spc25
115.089	2.67628e-07	0.00144265	0.962149	0.999921	FALSE	Ufd1
3.02026	2.08295e-07	0.00144269	0.83947	0.999921	FALSE	Zfp287
21.5622	-9.70149e-07	0.00144268	0.801832	0.999921	FALSE	Letm1
26.8224	7.3788e-07	0.00144268	0.840191	0.999921	FALSE	Ubqln1
299.856	-9.96303e-06	0.00144264	0.191714	0.999921	FALSE	Txn2
84.6887	-1.26893e-06	0.00144266	0.827522	0.999921	FALSE	Crbn
5.51655	9.99487e-07	0.00144269	0.523122	0.999921	FALSE	Il5ra
18.14	-1.14682e-07	0.00144269	0.98891	0.999921	FALSE	Msh6
20.0404	-5.07971e-07	0.00144269	0.821853	0.999921	FALSE	Fbxo11
10.3033	-1.48259e-06	0.00144269	0.456899	0.999921	FALSE	Tbl2
54.6274	-8.96474e-06	0.00144268	0.399208	0.999921	FALSE	Bud23
198.543	-8.36984e-07	0.00144264	0.886422	0.999921	FALSE	Mcm5
7.45812	8.13099e-07	0.00144269	0.650036	0.999921	FALSE	Hmox1
14.7453	3.97335e-06	0.00144269	0.0898577	0.999921	FALSE	Mprip
4.79929	2.36798e-06	0.00144269	0.0791768	0.999921	FALSE	Cic
29.231	-3.38175e-07	0.00144268	0.918241	0.999921	FALSE	Pafah1b3
135.398	-9.3904e-06	0.00144266	0.104156	0.999921	FALSE	Il27ra
1.96135	1.10747e-06	0.00144269	0.199316	0.999921	FALSE	Prkaca
226.972	-7.52901e-06	0.00144264	0.39293	0.999921	FALSE	Asf1b
500.534	2.31137e-05	0.00144272	0.779399	0.999921	FALSE	Ddx39a
31.0186	-2.48535e-06	0.00144268	0.428965	0.999921	FALSE	Dnajb1
8.07392	-2.28757e-08	0.00144269	0.920909	0.999921	FALSE	Usp40
13.1146	5.49504e-07	0.00144269	0.636753	0.999921	FALSE	Kbtbd4
33.7672	2.15644e-06	0.00144268	0.591299	0.999921	FALSE	Celf1
53.0699	5.36906e-07	0.00144267	0.900144	0.999921	FALSE	Ndufs3
9.50227	9.37373e-07	0.00144269	0.636617	0.999921	FALSE	Por
3.54394	1.33758e-06	0.00144269	0.247869	0.999921	FALSE	Igf1r
4.47086	-9.72981e-07	0.00144269	0.450762	0.999921	FALSE	Insr
142.662	4.295e-06	0.00144266	0.406665	0.999921	FALSE	Fcer2a
41.5077	6.26946e-06	0.00144269	0.0681663	0.999921	FALSE	Trim28
2.04548	-2.40121e-07	0.00144269	0.798212	0.999921	FALSE	Ube2m
168.925	8.11109e-06	0.00144266	0.243724	0.999921	FALSE	Mef2c
48.753	-7.64086e-06	0.00144268	0.262165	0.999921	FALSE	Ctr9
137.5	2.58951e-06	0.00144266	0.39609	0.999921	FALSE	Eif4g2
1.32605	1.26938e-06	0.00144269	0.0538255	0.999921	FALSE	Pcyt1a
12.5891	2.04533e-07	0.00144269	0.926746	0.999921	FALSE	Zfp592
181.99	9.04828e-06	0.00144267	0.453821	0.999921	FALSE	Psmd4
180.887	-8.26156e-06	0.00144267	0.172251	0.999921	FALSE	Snx6
106.058	-7.69442e-06	0.00144266	0.206608	0.999921	FALSE	Mthfd2
1.99005	-5.04501e-07	0.00144269	0.586546	0.999921	FALSE	Kit
9.02076	-4.03275e-07	0.00144269	0.832944	0.999921	FALSE	Tomm40l
1.34478	-1.73034e-07	0.00144269	0.79847	0.999921	FALSE	Apoa2
21.2449	1.14762e-06	0.00144268	0.459484	0.999921	FALSE	Pan2
207.032	-4.99486e-07	0.00144263	0.897332	0.999921	FALSE	Cs
3.39362	-4.17401e-07	0.00144269	0.708862	0.999921	FALSE	Ampd3
98.6221	-7.54203e-07	0.00144266	0.889753	0.999921	FALSE	Bcas2
250.757	-1.40543e-05	0.00144267	0.0451547	0.999921	FALSE	Sh2d1a
27.6527	6.09265e-06	0.00144269	0.103145	0.999921	FALSE	Ctcf
13.9687	3.30701e-08	0.00144269	0.998127	0.999921	FALSE	Pard6a
1.68935	-1.39309e-07	0.00144269	0.905698	0.999921	FALSE	Tfap4
242.269	-7.41256e-06	0.00144265	0.152157	0.999921	FALSE	Ranbp1
219.111	-4.51334e-06	0.00144265	0.421822	0.999921	FALSE	Cd247
2.67301	-4.04434e-07	0.00144269	0.713339	0.999921	FALSE	Rfx5
85.5805	5.8354e-06	0.00144267	0.252357	0.999921	FALSE	Psmb4
1.47477	5.08059e-07	0.00144269	0.454445	0.999921	FALSE	Mmp8
2.42277	-1.09401e-07	0.00144269	0.978657	0.999921	FALSE	Slc30a4
4.18393	-1.20968e-06	0.00144269	0.33937	0.999921	FALSE	Sqor
16.8933	-4.90908e-07	0.00144268	0.992424	0.999921	FALSE	Bloc1s6
17.3166	1.00902e-06	0.00144269	0.692272	0.999921	FALSE	Metap1
22.907	3.47741e-06	0.00144268	0.246954	0.999921	FALSE	Gpr108
6.80756	-1.27227e-06	0.00144269	0.345428	0.999921	FALSE	Tnfsf14
236.899	1.47668e-06	0.00144265	0.807947	0.999921	FALSE	Rsl1d1
10.1434	-1.80543e-06	0.00144269	0.377563	0.999921	FALSE	Apc
105.883	-2.55335e-06	0.00144266	0.578797	0.999921	FALSE	Reep5
144.176	1.46208e-07	0.00144266	0.992037	0.999921	FALSE	Ergic3
39.5213	-1.26804e-06	0.00144267	0.802421	0.999921	FALSE	Uqcc1
19.273	4.11908e-06	0.00144269	0.298297	0.999921	FALSE	Ncoa2
11.8303	2.77396e-06	0.00144269	0.21603	0.999921	FALSE	Nr2c2
1.81514	-1.66264e-07	0.00144269	0.850791	0.999921	FALSE	Nr2c1
21.6013	-2.7792e-06	0.00144268	0.341729	0.999921	FALSE	Smpd4
3.54444	-5.59013e-07	0.00144269	0.671004	0.999921	FALSE	Pex1
22.5874	4.13097e-06	0.00144269	0.64831	0.999921	FALSE	Kctd20
55.361	5.96835e-06	0.00144268	0.0978686	0.999921	FALSE	Itgae
6.89769	-1.33822e-06	0.00144269	0.424418	0.999921	FALSE	Ctns
3.11262	8.91088e-07	0.00144269	0.40931	0.999921	FALSE	Tuft1
5.59286	1.84757e-06	0.00144269	0.217878	0.999921	FALSE	Rcn1
63.5537	1.48085e-06	0.00144266	0.753035	0.999921	FALSE	Trap1
27.5802	-1.2371e-06	0.00144268	0.688002	0.999921	FALSE	Naa60
1.75072	-5.5046e-08	0.00144269	0.98554	0.999921	FALSE	Tyrp1
254.922	-6.13525e-07	0.00144263	0.93043	0.999921	FALSE	Tpr
23.2831	-2.57336e-06	0.00144268	0.385035	0.999921	FALSE	Odr4
1.29161	-3.66398e-07	0.00144269	0.600201	0.999921	FALSE	Prg4
6.78909	2.75624e-06	0.00144269	0.0903078	0.999921	FALSE	Dhx34
2.62805	-1.2957e-06	0.00144269	0.182243	0.999921	FALSE	Kptn
207.297	-5.40678e-06	0.00144265	0.338135	0.999921	FALSE	Napa
515.806	-4.3813e-06	0.00144262	0.645459	0.999921	FALSE	Sra1
1947.67	-4.23059e-06	0.00144261	0.642813	0.999921	FALSE	Atp5g1
107.137	-2.13671e-07	0.00144265	0.966203	0.999921	FALSE	Snf8
67.095	-2.16005e-06	0.00144267	0.634233	0.999921	FALSE	Tbcb
89.386	-3.39584e-06	0.00144267	0.537458	0.999921	FALSE	Inpp5k
16.4142	1.26356e-07	0.00144269	0.835821	0.999921	FALSE	Crkl
1.88044	7.14124e-07	0.00144269	0.406525	0.999921	FALSE	Eps8l1
29.6444	2.35209e-07	0.00144268	0.921019	0.999921	FALSE	Clint1
1.27377	-2.79528e-07	0.00144269	0.686031	0.999921	FALSE	Prss16
24.4091	-4.09459e-08	0.00144268	0.799534	0.999921	FALSE	Cdkal1
6.7369	2.40166e-06	0.00144269	0.223313	0.999921	FALSE	Zbtb17
5.16066	-7.00528e-08	0.00144269	0.960535	0.999921	FALSE	Mob1b
22.8893	3.4133e-06	0.00144269	0.27183	0.999921	FALSE	Atp6v1b2
23.6142	5.97379e-07	0.00144268	0.848744	0.999921	FALSE	Eps15l1
17.5642	-2.27495e-06	0.00144269	0.343036	0.999921	FALSE	Tep1
129.813	-1.17483e-05	0.00144268	0.0331579	0.999921	FALSE	Ttc5
23.3356	1.47241e-06	0.00144268	0.611777	0.999921	FALSE	Osgep
101.494	-6.09023e-06	0.00144266	0.286122	0.999921	FALSE	Aamp
9.4004	-5.40443e-07	0.00144269	0.782659	0.999921	FALSE	Tmbim1
284.01	1.59269e-05	0.00144266	0.522013	0.999921	FALSE	Arpc2
9.20501	-1.30892e-06	0.00144269	0.477953	0.999921	FALSE	Kmt2b
11.3525	-4.03044e-06	0.00144269	0.0596822	0.999921	FALSE	Zbtb32
1.87414	-1.21336e-07	0.00144269	0.881645	0.999921	FALSE	Upk1a
87.9896	-2.48581e-06	0.00144266	0.652928	0.999921	FALSE	Tmem147
7038.5	8.42747e-05	0.00144383	0.680297	0.999921	FALSE	Rps9
10.5983	-1.38012e-06	0.00144269	0.554807	0.999921	FALSE	Tfpt
16.5723	-1.13754e-06	0.00144269	0.728458	0.999921	FALSE	Ggt1
5.46643	-2.39804e-07	0.00144269	0.913045	0.999921	FALSE	Crip2
4343.88	-1.77573e-05	0.00144268	0.0194423	0.999921	FALSE	Crip1
9.68733	-5.99371e-07	0.00144269	0.744842	0.999921	FALSE	Cbfa2t3
2.23622	-6.73363e-07	0.00144269	0.483448	0.999921	FALSE	Fbln1
16.6509	2.88778e-06	0.00144269	0.294924	0.999921	FALSE	Pgrmc1
18.4557	1.22776e-06	0.00144269	0.55199	0.999921	FALSE	Gcat
179.848	-7.32849e-06	0.00144265	0.203427	0.999921	FALSE	Elovl1
214.097	-1.94025e-06	0.00144264	0.745789	0.999921	FALSE	Med8
12.8441	-6.73678e-07	0.00144269	0.747651	0.999921	FALSE	Hyi
20.3811	3.79239e-06	0.00144269	0.253926	0.999921	FALSE	Cdc20
18.6209	1.94494e-06	0.00144269	0.445621	0.999921	FALSE	Pfdn2
53.8057	4.58454e-09	0.00144267	0.997664	0.999921	FALSE	Rnf114
23.0689	2.05004e-06	0.00144268	0.370502	0.999921	FALSE	Steep1
26.9334	1.55664e-06	0.00144268	0.628073	0.999921	FALSE	Srm
3.93449	1.09118e-06	0.00144269	0.401273	0.999921	FALSE	Epha2
8.01186	-3.95049e-07	0.00144269	0.823353	0.999921	FALSE	Rbm14
2.38468	1.13219e-06	0.00144269	0.211298	0.999921	FALSE	Zdhhc24
5.87349	-1.72372e-06	0.00144269	0.30735	0.999921	FALSE	Bbs1
1.72254	4.1421e-08	0.00144269	0.941549	0.999921	FALSE	Ndor1
24.2766	2.46723e-06	0.00144269	0.329437	0.999921	FALSE	Pdk1
51.833	9.57235e-07	0.00144267	0.80606	0.999921	FALSE	Ptbp1
9.2422	-1.07945e-06	0.00144269	0.569334	0.999921	FALSE	Mvd
581.26	-4.17438e-06	0.00144263	0.55649	0.999921	FALSE	Cyba
4.20143	7.66325e-07	0.00144269	0.533957	0.999921	FALSE	Stimate
7.22614	1.55222e-06	0.00144269	0.427881	0.999921	FALSE	Sfmbt1
23.4752	-1.62417e-06	0.00144269	0.52025	0.999921	FALSE	Cdt1
12.329	-1.85657e-06	0.00144269	0.403544	0.999921	FALSE	Snai3
445.131	-1.26846e-06	0.00144262	0.882812	0.999921	FALSE	Aprt
12.9192	-6.3561e-07	0.00144269	0.74676	0.999921	FALSE	Gtf2h1
7.62818	1.96651e-07	0.00144269	0.940249	0.999921	FALSE	Hfe
2.82375	1.5562e-06	0.00144269	0.105965	0.999921	FALSE	Abhd1
5.32926	7.03908e-08	0.00144269	0.822319	0.999921	FALSE	Slc5a6
7.73743	-1.40099e-06	0.00144269	0.436929	0.999921	FALSE	Nphs1
40.3589	-2.27976e-06	0.00144268	0.542934	0.999921	FALSE	Qrich1
32.7213	1.02059e-06	0.00144268	0.738065	0.999921	FALSE	Usp19
65.6222	4.49302e-06	0.00144268	0.884424	0.999921	FALSE	Pola1
1395.12	-4.75224e-06	0.00144261	0.262356	0.999921	FALSE	Cdc42
17.5444	8.49721e-07	0.00144269	0.71303	0.999921	FALSE	Pknox1
212.643	-6.43534e-05	0.00144336	0.388541	0.999921	FALSE	Gmnn
197.934	4.59326e-07	0.00144263	0.936973	0.999921	FALSE	Acot13
177.666	-7.44889e-06	0.00144265	0.231535	0.999921	FALSE	Cdk4
55.6655	3.75415e-06	0.00144267	0.396406	0.999921	FALSE	B4galnt1
8.33946	3.90497e-06	0.00144269	0.100997	0.999921	FALSE	Mettl1
64.419	2.11205e-06	0.00144268	0.584323	0.999921	FALSE	Tspan31
67.4877	4.57201e-06	0.00144267	0.139406	0.999921	FALSE	Kif5b
24.9035	2.90945e-06	0.00144268	0.353054	0.999921	FALSE	Saal1
140.634	1.37933e-06	0.00144264	0.764969	0.999921	FALSE	Cnp
9.0594	1.41219e-06	0.00144269	0.447669	0.999921	FALSE	Odad4
1.70682	2.56611e-07	0.00144269	0.766864	0.999921	FALSE	Sulf2
43.357	3.05205e-06	0.00144267	0.460882	0.999921	FALSE	Sod2
3.1334	-9.05206e-07	0.00144269	0.421578	0.999921	FALSE	Tmco6
32.5899	6.85727e-07	0.00144268	0.819186	0.999921	FALSE	Stambp
53.0117	-4.27941e-06	0.00144268	0.282436	0.999921	FALSE	Ezh1
17.0814	2.37071e-06	0.00144269	0.353321	0.999921	FALSE	Ctnnb1
90.9337	-7.65387e-06	0.00144267	0.247369	0.999921	FALSE	Eif1b
78.3218	3.24721e-06	0.00144266	0.511324	0.999921	FALSE	Psmd2
10.3278	1.15131e-06	0.00144269	0.962931	0.999921	FALSE	Vars
2.06738	-5.00697e-07	0.00144269	0.564494	0.999921	FALSE	Msh5
9.68334	7.40648e-07	0.00144269	0.702404	0.999921	FALSE	Abhd16a
23.2443	3.41156e-06	0.00144269	0.234071	0.999921	FALSE	Neu1
1.23879	-5.33727e-07	0.00144269	0.430733	0.999921	FALSE	Ddah2
1157.03	-5.66568e-05	0.00144317	0.553748	0.999921	FALSE	Clic1
24.8135	-3.71056e-07	0.00144268	0.895264	0.999921	FALSE	Lsm2
11.2653	8.69039e-07	0.00144269	0.722628	0.999921	FALSE	Pole
1.31241	9.99284e-07	0.00144269	0.165103	0.999921	FALSE	Zfp775
44.0498	5.54722e-06	0.00144268	0.160759	0.999921	FALSE	Mrpl49
2.2947	-7.09544e-07	0.00144269	0.444105	0.999921	FALSE	Dennd2c
13.4156	2.76367e-06	0.00144269	0.206613	0.999921	FALSE	Mark3
12.3431	1.34459e-06	0.00144269	0.558036	0.999921	FALSE	Gatad1
163.943	1.06942e-05	0.00144265	0.184629	0.999921	FALSE	M6pr
8.32672	-3.79398e-06	0.00144269	0.427819	0.999921	FALSE	Lrrc8a
167.491	-6.83616e-07	0.00144265	0.621333	0.999921	FALSE	Ppp2r1a
4.45353	1.67255e-06	0.00144269	0.22086	0.999921	FALSE	Fance
20.1095	-8.4052e-07	0.00144269	0.950134	0.999921	FALSE	Tinf2
6.41176	-1.3048e-06	0.00144269	0.459949	0.999921	FALSE	Dus3l
3.17035	-3.83258e-08	0.00144269	0.975451	0.999921	FALSE	Gtpbp3
9.77169	1.14975e-06	0.00144269	0.548487	0.999921	FALSE	Tgfbr1
2.32811	-1.01895e-08	0.00144269	0.997113	0.999921	FALSE	Homer1
6.91515	7.29074e-07	0.00144269	0.6657	0.999921	FALSE	Rad51c
1033.01	-6.55309e-06	0.00144261	0.433205	0.999921	FALSE	Arpp19
7.4475	-6.38881e-07	0.00144269	0.728082	0.999921	FALSE	Bcl2l1
3.50976	-5.07033e-07	0.00144269	0.649419	0.999921	FALSE	Khsrp
77.7356	-6.56868e-06	0.00144267	0.18488	0.999921	FALSE	Ccdc124
83.2004	1.67409e-06	0.00144266	0.735196	0.999921	FALSE	Cct4
1.8278	-2.40633e-07	0.00144269	0.764593	0.999921	FALSE	Cpt1c
27.6286	-2.64556e-06	0.00144268	0.907674	0.999921	FALSE	Zfp655
152.97	6.08405e-06	0.00144267	0.345402	0.999921	FALSE	Rhoa
16.8058	2.97325e-06	0.00144269	0.107119	0.999921	FALSE	Zmiz1
10.1757	-1.15493e-06	0.00144269	0.549647	0.999921	FALSE	Ankrd26
6.37719	5.08794e-07	0.00144269	0.7539	0.999921	FALSE	Aldh16a1
27.8061	2.82047e-06	0.00144268	0.407656	0.999921	FALSE	Hnrnpa0
1.7666	-2.71669e-07	0.00144269	0.79439	0.999921	FALSE	Prrg2
56.0158	4.66646e-06	0.00144268	0.231874	0.999921	FALSE	Hnrnph1
6.39739	2.3945e-06	0.00144269	0.130869	0.999921	FALSE	Ift43
79.2634	9.24515e-07	0.00144266	0.853288	0.999921	FALSE	Id3
39.3745	4.73117e-07	0.00144268	0.895499	0.999921	FALSE	Arid1a
426.367	-1.47871e-05	0.00144265	0.0580095	0.999921	FALSE	Ctsd
3849.25	-5.93194e-06	0.00144263	0.432273	0.999921	FALSE	Rplp1
8.39707	-1.32035e-06	0.00144269	0.728741	0.999921	FALSE	Abhd8
21.6545	1.61113e-06	0.00144268	0.578047	0.999921	FALSE	Ift22
8.63443	2.52319e-06	0.00144269	0.448879	0.999921	FALSE	Mid1ip1
41.6329	-3.20553e-06	0.00144268	0.451387	0.999921	FALSE	Ap2s1
3.11867	1.00583e-06	0.00144269	0.38001	0.999921	FALSE	Brme1
1.22478	-6.78493e-08	0.00144269	0.92186	0.999921	FALSE	Fhl2
16.5514	-1.17275e-06	0.00144269	0.334043	0.999921	FALSE	Emc10
1.31206	-5.16989e-07	0.00144269	0.420806	0.999921	FALSE	Fbxw9
50.2113	6.69912e-06	0.00144269	0.0499084	0.999921	FALSE	Spib
9.23777	-1.0521e-06	0.00144269	0.575145	0.999921	FALSE	Fnbp4
34.1107	1.74502e-06	0.00144268	0.604389	0.999921	FALSE	Cers4
7.31558	-8.93081e-07	0.00144269	0.609984	0.999921	FALSE	Scrn3
103.445	-1.80446e-06	0.00144266	0.849144	0.999921	FALSE	Phax
4.631	-1.42148e-07	0.00144269	0.948302	0.999921	FALSE	Relt
282.005	6.4501e-06	0.00144265	0.44015	0.999921	FALSE	Snrpb2
1111.42	-5.57534e-05	0.00144319	0.715164	0.999921	FALSE	Ubc
64.4448	-1.27479e-06	0.00144267	0.961788	0.999921	FALSE	Prpf31
9.84924	1.66923e-07	0.00144269	0.672609	0.999921	FALSE	Sertad1
50.249	1.33191e-06	0.00144268	0.747833	0.999921	FALSE	Carhsp1
17.8979	2.46317e-06	0.00144269	0.359097	0.999921	FALSE	Elk3
11.9659	-3.58965e-07	0.00144269	0.839483	0.999921	FALSE	Herpud2
4.04362	-1.81731e-08	0.00144269	0.948303	0.999921	FALSE	Rdh13
5.41674	-1.94247e-08	0.00144269	0.9648	0.999921	FALSE	Nutf2
249.665	-4.68101e-06	0.00144263	0.938715	0.999921	FALSE	Arpc5
12.4856	2.7723e-06	0.00144269	0.196864	0.999921	FALSE	Pou2f2
15.7116	3.12144e-06	0.00144269	0.208453	0.999921	FALSE	Mgst1
7.68514	1.09776e-06	0.00144269	0.863447	0.999921	FALSE	Ubqln4
24042.7	-3.46491e-06	0.00144262	0.64105	0.999921	FALSE	Rps18
1218.27	-6.09872e-06	0.00144262	0.60469	0.999921	FALSE	Rpl10
5173.62	-2.89561e-06	0.00144269	0.68881	0.999921	FALSE	Rps15a
75.6772	-2.50055e-06	0.00144266	0.704553	0.999921	FALSE	Ncaph2
42.3154	4.44083e-06	0.00144268	0.170173	0.999921	FALSE	Hipk1
24.0449	2.0494e-06	0.00144268	0.734288	0.999921	FALSE	Man1a2
156.482	-1.65675e-05	0.00144269	0.0494115	0.999921	FALSE	Acyp1
2.18461	-3.9618e-07	0.00144269	0.728819	0.999921	FALSE	Hdac5
65.3624	-8.35512e-06	0.00144268	0.0697705	0.999921	FALSE	Rala
385.15	-1.68775e-06	0.00144262	0.875301	0.999921	FALSE	Vdac3
1.80372	-8.70293e-07	0.00144269	0.275281	0.999921	FALSE	Slc1a7
14.1535	2.29265e-06	0.00144269	0.354998	0.999921	FALSE	Vps72
17.6664	-3.15204e-06	0.00144269	0.265746	0.999921	FALSE	Gabpa
2.534	6.16138e-08	0.00144269	0.997942	0.999921	FALSE	Bmp7
1244.91	-9.63915e-06	0.00144267	0.0638567	0.999921	FALSE	Dynll1
19.373	-1.87526e-06	0.00144269	0.211205	0.999921	FALSE	Pdcl
2.43583	-4.06524e-08	0.00144269	0.915973	0.999921	FALSE	Tmem184b
9.90646	2.10994e-06	0.00144269	0.133078	0.999921	FALSE	Nf2
57.2815	-5.74805e-06	0.00144267	0.199032	0.999921	FALSE	Zmat5
131.935	3.96545e-06	0.00144265	0.507511	0.999921	FALSE	Ewsr1
16.4775	-1.91836e-06	0.00144269	0.432215	0.999921	FALSE	Ap1b1
2.46403	2.20486e-07	0.00144269	0.782242	0.999921	FALSE	Derl3
11.1465	2.73226e-07	0.00144269	0.895038	0.999921	FALSE	Bcl2l13
6.78302	-2.33295e-07	0.00144269	0.833683	0.999921	FALSE	Dqx1
140.684	3.26343e-06	0.00144269	0.437765	0.999921	FALSE	Ccl8
8.46501	-9.10584e-07	0.00144269	0.631624	0.999921	FALSE	Lnpk
2.75169	7.50293e-08	0.00144269	0.930315	0.999921	FALSE	Rarres2
27.1062	4.57012e-07	0.00144268	0.867659	0.999921	FALSE	Pttg1ip
1.91403	-9.05373e-07	0.00144269	0.300872	0.999921	FALSE	Trpm2
36.4562	6.78065e-06	0.00144269	0.0584341	0.999921	FALSE	Ube2g2
1.26117	2.0929e-07	0.00144269	0.747318	0.999921	FALSE	Elk1
15.3261	3.85327e-07	0.00144269	0.936222	0.999921	FALSE	Nav1
27.2827	3.80926e-06	0.00144269	0.13991	0.999921	FALSE	Tnpo1
82.9822	-5.71972e-06	0.00144266	0.265769	0.999921	FALSE	Rnmt
707.016	-1.30482e-06	0.00144262	0.315519	0.999921	FALSE	Srp14
37.9616	-1.89258e-06	0.00144268	0.844424	0.999921	FALSE	Cdk9
16.4343	7.17144e-07	0.00144269	0.969272	0.999921	FALSE	Tor2a
4.10702	9.58849e-07	0.00144269	0.389951	0.999921	FALSE	Fpgs
6.6151	3.24497e-07	0.00144269	0.848124	0.999921	FALSE	Mrtfb
65.998	-3.89058e-06	0.00144267	0.5997	0.999921	FALSE	Cbx5
611.078	-9.30269e-06	0.00144261	0.359927	0.999921	FALSE	Apobec3
1.36603	6.6484e-07	0.00144269	0.347222	0.999921	FALSE	Sardh
9.49066	3.36327e-06	0.00144269	0.075897	0.999921	FALSE	Vav2
15.6576	-4.07578e-06	0.00144269	0.358185	0.999921	FALSE	Ppp2cb
2.39065	-8.02384e-07	0.00144269	0.586986	0.999921	FALSE	G0s2
4.42117	-5.0329e-07	0.00144269	0.743924	0.999921	FALSE	Dmap1
6.40377	-2.21081e-06	0.00144269	0.174309	0.999921	FALSE	Mcu
1.85264	-1.12221e-07	0.00144269	0.890625	0.999921	FALSE	Bcr
1103.02	-1.03731e-05	0.00144263	0.173631	0.999921	FALSE	Fxyd5
5.54671	-1.3562e-08	0.00144269	0.0722403	0.999921	FALSE	Tfcp2
3.15862	1.16829e-06	0.00144269	0.317254	0.999921	FALSE	Pou6f1
8.38677	1.69674e-06	0.00144269	0.277624	0.999921	FALSE	Ubp1
8.11963	-6.76497e-08	0.00144269	0.971922	0.999921	FALSE	Nuak2
2.66907	-1.00731e-06	0.00144269	0.312393	0.999921	FALSE	Cilk1
1048.99	-1.40012e-05	0.00144264	0.529003	0.999921	FALSE	Sdhb
28.9891	4.29933e-07	0.00144268	0.885346	0.999921	FALSE	Snap47
19.4793	-4.06607e-06	0.00144269	0.149156	0.999921	FALSE	Kdsr
29.9787	3.3007e-06	0.00144268	0.258348	0.999921	FALSE	Vps4b
3415.33	-3.03182e-05	0.00144277	0.5904	0.999921	FALSE	Rps25
8.96568	8.46254e-08	0.00144269	0.974532	0.999921	FALSE	Taz
26.5063	-1.01152e-06	0.00144268	0.757921	0.999921	FALSE	Aldh3a2
6.7379	1.10085e-06	0.00144269	0.551919	0.999921	FALSE	Tmem115
5.2389	-2.19043e-06	0.00144269	0.14916	0.999921	FALSE	Hyal2
1.61007	4.19057e-07	0.00144269	0.614849	0.999921	FALSE	Ifrd2
2.84664	-8.16738e-07	0.00144269	0.464364	0.999921	FALSE	Hyal1
12.023	1.00254e-06	0.00144269	0.661437	0.999921	FALSE	Tusc2
33.8903	1.60756e-06	0.00144268	0.604177	0.999921	FALSE	Nprl2
34.5458	-3.9563e-06	0.00144268	0.268646	0.999921	FALSE	Rassf1
73.5264	8.2751e-06	0.00144268	0.0588428	0.999921	FALSE	Slc3a2
111.152	-2.85818e-06	0.00144265	0.611616	0.999921	FALSE	Nxf1
72.9267	4.34468e-06	0.00144267	0.351477	0.999921	FALSE	Stx5a
2.70675	6.09413e-07	0.00144269	0.516001	0.999921	FALSE	Pifo
46.7273	4.86679e-06	0.00144268	0.697403	0.999921	FALSE	Tnfrsf13b
1.56848	1.61637e-08	0.00144269	0.967927	0.999921	FALSE	Raver1
5.4237	1.17699e-07	0.00144269	0.93774	0.999921	FALSE	AI597479
2.09781	1.49423e-07	0.00144269	0.882508	0.999921	FALSE	Tmem86a
301.831	-6.41295e-06	0.00144266	0.220512	0.999921	FALSE	Ifi35
50.7041	-8.76858e-06	0.00144268	0.39505	0.999921	FALSE	Rdm1
987.072	-5.81009e-06	0.00144261	0.49828	0.999921	FALSE	Nedd8
68.6331	-5.32342e-07	0.00144266	0.724749	0.999921	FALSE	Gosr1
74.5115	-3.67501e-06	0.00144267	0.441551	0.999921	FALSE	Mrpl52
14.6232	1.04612e-06	0.00144269	0.661173	0.999921	FALSE	Kansl3
1.39682	1.15614e-07	0.00144269	0.875199	0.999921	FALSE	Uckl1os
9.17128	2.76391e-06	0.00144269	0.112047	0.999921	FALSE	Faf1
21.9356	-1.46225e-06	0.00144268	0.576277	0.999921	FALSE	Tsacc
25.7527	-1.05338e-06	0.00144268	0.85344	0.999921	FALSE	Mettl16
36.5585	-8.99383e-07	0.00144268	0.804095	0.999921	FALSE	Pigyl
125.351	4.19064e-06	0.00144265	0.483395	0.999921	FALSE	Rbm25
16.8197	1.70817e-06	0.00144269	0.442765	0.999921	FALSE	Psen2
3.19452	-1.01621e-07	0.00144269	0.957741	0.999921	FALSE	Plcd1
4.12224	1.03624e-07	0.00144269	0.932557	0.999921	FALSE	Fads1
12.748	3.75818e-07	0.00144269	0.866303	0.999921	FALSE	Tnfrsf22
11.9119	1.02274e-06	0.00144269	0.795452	0.999921	FALSE	Cars
117.865	-4.29104e-07	0.00144266	0.117071	0.999921	FALSE	Apip
33.2006	-1.16639e-06	0.00144268	0.744266	0.999921	FALSE	Pdhx
13.9372	4.4587e-07	0.00144269	0.849786	0.999921	FALSE	Vac14
10.1294	-1.81567e-06	0.00144269	0.314368	0.999921	FALSE	Mcoln2
155.511	-1.29774e-06	0.00144264	0.779116	0.999921	FALSE	Tbrg1
4.95937	1.16143e-06	0.00144269	0.415947	0.999921	FALSE	Adssl1
6.13624	1.3524e-06	0.00144269	0.396451	0.999921	FALSE	Brf1
51.9941	3.26027e-06	0.00144268	0.0439277	0.999921	FALSE	Odc1
18.0834	6.45548e-08	0.00144269	0.980317	0.999921	FALSE	Thg1l
33.5137	1.31895e-06	0.00144268	0.653476	0.999921	FALSE	Adam19
12.5733	4.50441e-06	0.00144269	0.0189538	0.999921	FALSE	Pabpc4
3.29522	-1.35865e-06	0.00144269	0.23705	0.999921	FALSE	Zfp296
27.6042	-2.42638e-06	0.00144268	0.429579	0.999921	FALSE	Sugp1
16.5372	-1.08691e-06	0.00144269	0.749552	0.999921	FALSE	Dhdh
5.77523	5.285e-08	0.00144269	0.987483	0.999921	FALSE	Zfp790
54.9328	2.89889e-06	0.00144267	0.471844	0.999921	FALSE	Pgam1
4.40113	-8.91846e-07	0.00144269	0.514237	0.999921	FALSE	Snapc2
67.7362	7.39376e-06	0.00144268	0.10831	0.999921	FALSE	Gltp
25.9884	-9.07164e-07	0.00144268	0.727903	0.999921	FALSE	Bnip2
45.9553	3.67417e-06	0.00144268	0.356016	0.999921	FALSE	Ccnt1
16.6458	2.40604e-06	0.00144269	0.346847	0.999921	FALSE	Brms1l
12.2934	-7.78416e-07	0.00144269	0.680267	0.999921	FALSE	Med15
11.3822	2.53891e-07	0.00144269	0.905431	0.999921	FALSE	Dhdds
15.5118	-1.09122e-06	0.00144269	0.612764	0.999921	FALSE	Crybg2
141.676	-1.48413e-05	0.00144269	0.0411968	0.999921	FALSE	Ubxn11
7.70091	7.08228e-07	0.00144269	0.671937	0.999921	FALSE	Tjap1
1.95069	4.56033e-07	0.00144269	0.567895	0.999921	FALSE	Ehf
28.1849	2.43196e-06	0.00144269	0.350367	0.999921	FALSE	Nanog
3702.94	4.47022e-05	0.00144295	0.509575	0.999921	FALSE	Rpl15
652.092	-1.50742e-05	0.00144266	0.503026	0.999921	FALSE	Tmem167
33.7843	-4.13508e-06	0.00144268	0.203622	0.999921	FALSE	Mplkip
16.5814	-6.27221e-07	0.00144269	0.794805	0.999921	FALSE	Kif11
380.498	-2.72588e-06	0.00144264	0.636354	0.999921	FALSE	Rpa3
50.7111	2.62189e-07	0.00144267	0.952259	0.999921	FALSE	Tnpo3
2.27767	8.27181e-08	0.00144269	0.952589	0.999921	FALSE	Ttll5
11.1342	-4.29373e-06	0.00144269	0.146519	0.999921	FALSE	Zfp715
8.90264	1.31226e-06	0.00144269	0.448296	0.999921	FALSE	Cdh23
12043.3	3.47228e-05	0.00144283	0.381443	0.999921	FALSE	Rps5
1.54869	9.90019e-07	0.00144269	0.241312	0.999921	FALSE	Podnl1
1.85069	1.15118e-06	0.00144269	0.130866	0.999921	FALSE	Adgrl1
1.17599	-6.22798e-07	0.00144269	0.365552	0.999921	FALSE	Etv5
2.86193	2.25244e-07	0.00144269	0.850397	0.999921	FALSE	Gfod2
1.93056	2.43252e-07	0.00144269	0.793991	0.999921	FALSE	Enkd1
16.7595	5.81475e-06	0.00144269	0.0678234	0.999921	FALSE	Atp6v0d1
1.60445	4.01265e-07	0.00144269	0.602249	0.999921	FALSE	Ptprs
2.57392	6.2769e-07	0.00144269	0.520673	0.999921	FALSE	Slc41a1
25.3515	-1.44705e-06	0.00144268	0.599627	0.999921	FALSE	Nelfb
36.3292	-6.05196e-06	0.00144268	0.183106	0.999921	FALSE	Tmem175
1.63465	-1.20335e-06	0.00144269	0.0954184	0.999921	FALSE	Bcas1
55.7111	7.37659e-06	0.00144268	0.383325	0.999921	FALSE	Tango2
44.209	8.19629e-07	0.00144268	0.781546	0.999921	FALSE	Ndufs2
85.946	1.65149e-06	0.00144267	0.703956	0.999921	FALSE	Atraid
15.0539	-6.20269e-07	0.00144269	0.768875	0.999921	FALSE	Cad
4.87042	-5.37855e-07	0.00144269	0.701639	0.999921	FALSE	Sh3bp5l
64.3302	9.82799e-07	0.00144267	0.849849	0.999921	FALSE	Atad1
49.0115	6.01565e-06	0.00144268	0.13857	0.999921	FALSE	Pten
11.3796	2.20076e-06	0.00144269	0.314195	0.999921	FALSE	Pea15a
304.713	6.15457e-06	0.00144263	0.699394	0.999921	FALSE	Timm23
162.415	-8.27874e-06	0.00144265	0.363164	0.999921	FALSE	Tnfaip8l2
120.696	-6.03264e-06	0.00144266	0.267076	0.999921	FALSE	Trnt1
4.72331	6.58571e-07	0.00144269	0.659271	0.999921	FALSE	Ehmt2
234.269	4.04224e-05	0.00144292	0.769425	0.999921	FALSE	Elof1
6.76958	1.21421e-06	0.00144269	0.48602	0.999921	FALSE	Med16
48.5476	7.88163e-06	0.00144268	0.0507211	0.999921	FALSE	St3gal1
3.22593	-6.91989e-07	0.00144269	0.54796	0.999921	FALSE	Tmem259
8.75271	-3.55478e-10	0.00144269	0.995551	0.999921	FALSE	Rnf170
3.20481	8.88891e-08	0.00144269	0.844445	0.999921	FALSE	Dedd
39.7242	-1.43807e-07	0.00144268	0.491725	0.999921	FALSE	Mcemp1
38.2463	-2.81181e-06	0.00144268	0.444565	0.999921	FALSE	Nit1
21.6681	3.49321e-06	0.00144269	0.0806317	0.999921	FALSE	Pax5
3.7753	-6.26193e-07	0.00144269	0.62653	0.999921	FALSE	Prdm15
15.6603	-1.5432e-06	0.00144269	0.515341	0.999921	FALSE	Rnf168
16.4354	3.27936e-06	0.00144269	0.164449	0.999921	FALSE	Dynlt2b
41.4127	2.05326e-06	0.00144267	0.605798	0.999921	FALSE	Chp1
2.26172	5.04811e-07	0.00144269	0.587159	0.999921	FALSE	Klhl3
57.7293	-2.71666e-06	0.00144267	0.629959	0.999921	FALSE	Tvp23b
172.056	-1.06919e-06	0.00144263	0.875962	0.999921	FALSE	Dnajc7
208.349	-1.01045e-05	0.00144266	0.214038	0.999921	FALSE	Cacybp
22.5347	-2.78062e-06	0.00144269	0.284487	0.999921	FALSE	Cluap1
8.83846	-1.07588e-06	0.00144269	0.482041	0.999921	FALSE	Zswim7
16.8272	-2.26673e-06	0.00144269	0.309031	0.999921	FALSE	Pigl
1012.52	-8.8172e-06	0.00144263	0.23537	0.999921	FALSE	Ndufa2
21.8788	-5.02206e-06	0.00144269	0.0389514	0.999921	FALSE	Pam16
1764.08	-5.95802e-06	0.00144261	0.461543	0.999921	FALSE	Cox6c
16.9673	7.32895e-07	0.00144269	0.769215	0.999921	FALSE	Ube2z
5.51715	-5.72647e-08	0.00144269	0.962868	0.999921	FALSE	Tmem87b
36.7427	1.57554e-07	0.00144268	0.982434	0.999921	FALSE	Anapc1
30.7732	-2.51575e-06	0.00144268	0.351552	0.999921	FALSE	Tsg101
8.91155	-4.95101e-07	0.00144269	0.76483	0.999921	FALSE	Hps5
11.7278	1.87224e-07	0.00144269	0.985758	0.999921	FALSE	Map3k4
24.31	4.39069e-06	0.00144269	0.170825	0.999921	FALSE	Blk
15.3954	1.74186e-06	0.00144269	0.410307	0.999921	FALSE	Rnf166
6.41932	2.76277e-06	0.00144269	0.0740462	0.999921	FALSE	Ankrd28
1.34851	4.26244e-07	0.00144269	0.585322	0.999921	FALSE	Ankrd52
2.53844	-2.58522e-07	0.00144269	0.786202	0.999921	FALSE	Pkd2l2
71.6921	-8.16105e-07	0.00144267	0.878879	0.999921	FALSE	Srp19
5.63957	2.49373e-06	0.00144269	0.0662009	0.999921	FALSE	Wdfy2
4.68011	1.73881e-06	0.00144269	0.231997	0.999921	FALSE	Rbsn
177.053	-1.25005e-05	0.00144268	0.0666454	0.999921	FALSE	Mrps25
40.4564	-6.35571e-06	0.00144268	0.12986	0.999921	FALSE	Dguok
33.8809	1.75048e-06	0.00144268	0.646624	0.999921	FALSE	Camta1
1.34721	-4.23199e-07	0.00144269	0.532911	0.999921	FALSE	Csf1
11.2451	1.77867e-06	0.00144269	0.399254	0.999921	FALSE	Strip1
30.5768	-1.15543e-06	0.00144268	0.657958	0.999921	FALSE	Slc25a11
1.26926	5.98091e-07	0.00144269	0.403584	0.999921	FALSE	Chrne
44.9341	-2.1351e-06	0.00144268	0.503458	0.999921	FALSE	Cmc2
14.7288	-1.71885e-06	0.00144269	0.678187	0.999921	FALSE	Chfr
34.6807	1.53495e-06	0.00144268	0.676727	0.999921	FALSE	Tex261
29.5976	6.83585e-07	0.00144268	0.829994	0.999921	FALSE	Fam120b
64.9341	7.3143e-06	0.00144267	0.274825	0.999921	FALSE	Tbp
2295.78	-6.68692e-06	0.00144261	0.413778	0.999921	FALSE	Psmb1
32.9518	-2.75191e-08	0.00144268	0.978469	0.999921	FALSE	Pdcd2
1.51697	-2.25082e-07	0.00144269	0.736874	0.999921	FALSE	Nol3
2.93725	2.89298e-07	0.00144269	0.803316	0.999921	FALSE	Fhod1
1.94518	-1.65784e-06	0.00144269	0.0461833	0.999921	FALSE	Tppp3
6.95104	6.0603e-07	0.00144269	0.69758	0.999921	FALSE	Msh3
205.544	-1.14049e-05	0.00144267	0.421723	0.999921	FALSE	Tmem208
19.796	-1.04396e-06	0.00144269	0.678025	0.999921	FALSE	E2f4
72.5336	4.3338e-06	0.00144267	0.304505	0.999921	FALSE	Surf4
69.4552	-3.12683e-06	0.00144267	0.480511	0.999921	FALSE	Surf2
6.78006	1.24837e-06	0.00144269	0.470066	0.999921	FALSE	Dnajb9
1.7195	-2.19442e-07	0.00144269	0.797977	0.999921	FALSE	Naf1
101.465	3.87541e-06	0.00144266	0.481824	0.999921	FALSE	Ppp1cb
40.4004	5.00303e-06	0.00144268	0.153927	0.999921	FALSE	Gorasp2
10.925	1.06505e-06	0.00144269	0.611074	0.999921	FALSE	Tsen15
36.6581	1.35967e-06	0.00144268	0.892329	0.999921	FALSE	Efr3a
276.388	-1.76586e-06	0.00144263	0.355813	0.999921	FALSE	Trappc2l
2.19745	7.90128e-07	0.00144269	0.387416	0.999921	FALSE	Acsf3
3.73127	3.18173e-07	0.00144269	0.760272	0.999921	FALSE	Ddx19a
17.7973	6.44132e-06	0.00144269	0.0390917	0.999921	FALSE	Galns
8.80944	2.38035e-06	0.00144269	0.202817	0.999921	FALSE	Rabl6
1.58537	6.65128e-07	0.00144269	0.415284	0.999921	FALSE	Ptgds
237.013	-9.90727e-07	0.00144263	0.785115	0.999921	FALSE	Edf1
13.145	-1.89744e-07	0.00144269	0.923007	0.999921	FALSE	Fbxw5
12.5238	6.91215e-07	0.00144269	0.762443	0.999921	FALSE	Slc25a13
288.277	-1.24174e-05	0.00144265	0.0964498	0.999921	FALSE	Ube2i
13.6979	1.83171e-06	0.00144269	0.418912	0.999921	FALSE	Tsr3
1.62654	-5.32235e-07	0.00144269	0.433067	0.999921	FALSE	Unkl
14.8532	-1.72536e-06	0.00144269	0.456901	0.999921	FALSE	Lrrk1
8.8723	3.11642e-07	0.00144269	0.954966	0.999921	FALSE	Aldh1a3
10.7012	-1.14528e-06	0.00144269	0.541837	0.999921	FALSE	Actn1
25.3235	-3.15796e-06	0.00144268	0.559374	0.999921	FALSE	Sirt2
53.6386	4.54831e-06	0.00144268	0.238364	0.999921	FALSE	Hnrnpl
102.569	-7.19765e-07	0.00144265	0.894649	0.999921	FALSE	Nolc1
6.01212	2.66485e-07	0.00144269	0.88962	0.999921	FALSE	Casd1
9.68776	3.34232e-06	0.00144269	0.0422188	0.999921	FALSE	Mtmr1
62.5344	4.08012e-06	0.00144268	0.27717	0.999921	FALSE	Hmgb3
11.6538	4.42555e-06	0.00144269	0.745381	0.999921	FALSE	Abca1
69.9372	-1.15444e-05	0.00144269	0.018523	0.999921	FALSE	Nipsnap3b
185.153	-5.03598e-07	0.00144265	0.942706	0.999921	FALSE	Lage3
160.812	-2.58809e-05	0.00144276	0.0475416	0.999921	FALSE	Ubl4a
17.6509	-6.70396e-07	0.00144269	0.67135	0.999921	FALSE	Gdi1
1.17256	-2.52777e-07	0.00144269	0.699207	0.999921	FALSE	Sash1
9.09518	-1.93335e-07	0.00144269	0.689773	0.999921	FALSE	Gadd45b
191.86	-1.83797e-06	0.00144264	0.752727	0.999921	FALSE	Slamf6
25.0741	-2.68478e-06	0.00144268	0.71854	0.999921	FALSE	Slamf1
6.38827	1.30853e-07	0.00144269	0.994331	0.999921	FALSE	Zdhhc12
10.7292	-2.1981e-06	0.00144269	0.261245	0.999921	FALSE	Endog
78.4827	3.73712e-06	0.00144267	0.192908	0.999921	FALSE	Cybb
29.8353	-8.32211e-08	0.00144268	0.931175	0.999921	FALSE	Golga7
769.526	-1.54434e-05	0.00144267	0.158431	0.999921	FALSE	Cd48
14.3927	-2.81118e-06	0.00144269	0.27767	0.999921	FALSE	Clpx
14.0718	2.06865e-06	0.00144269	0.396312	0.999921	FALSE	Trabd
1.56585	6.66007e-07	0.00144269	0.419604	0.999921	FALSE	Dennd6b
124.977	0.37628	0.242739	0.00228273	0.999921	FALSE	Cd83
174.107	2.51122e-06	0.00144265	0.661475	0.999921	FALSE	Gzmb
8.47288	-2.21915e-06	0.00144269	0.263672	0.999921	FALSE	Gzmf
3.44335	-1.69006e-06	0.00144269	0.192674	0.999921	FALSE	Atf6b
5.78017	-1.38844e-06	0.00144269	0.385439	0.999921	FALSE	Ppt2
12.774	7.23553e-07	0.00144269	0.734931	0.999921	FALSE	Rnf5
8.90274	1.24531e-06	0.00144269	0.514701	0.999921	FALSE	Cacfd1
14.8391	2.92265e-06	0.00144269	0.172256	0.999921	FALSE	Hivep2
11.0762	2.98892e-06	0.00144269	0.181082	0.999921	FALSE	Arnt
3.17676	-3.34154e-07	0.00144269	0.766592	0.999921	FALSE	Itga2
90.9143	1.23577e-07	0.00144266	0.955629	0.999921	FALSE	Mocs2
12.2978	-2.46172e-06	0.00144269	0.269328	0.999921	FALSE	Nat9
1.36198	-1.961e-07	0.00144269	0.799994	0.999921	FALSE	Lpl
1699.36	-1.00148e-05	0.00144261	0.215945	0.999921	FALSE	Atp6v0e
19.5471	3.92079e-06	0.00144269	0.0797655	0.999921	FALSE	Zfp318
2.59047	-2.38646e-07	0.00144269	0.823223	0.999921	FALSE	Ttbk1
3.55035	-1.42313e-06	0.00144269	0.225833	0.999921	FALSE	Srf
20.3364	6.09462e-06	0.00144269	0.027374	0.999921	FALSE	Gata3
2575.82	-9.83004e-06	0.00144264	0.192682	0.999921	FALSE	Hspa8
74.9672	-4.22146e-06	0.00144266	0.391448	0.999921	FALSE	Pdzd11
1599.46	-8.41953e-06	0.00144263	0.506006	0.999921	FALSE	Psma2
194.263	-1.92018e-06	0.00144264	0.758393	0.999921	FALSE	Mrpl32
9.8599	-1.14535e-06	0.00144269	0.563816	0.999921	FALSE	Setdb1
3.47704	2.18836e-06	0.00144269	0.0566596	0.999921	FALSE	Prune1
56.0911	1.09879e-06	0.00144267	0.800381	0.999921	FALSE	Cers2
547.09	-2.78258e-05	0.00144276	0.515311	0.999921	FALSE	Capza2
6.31084	1.4497e-06	0.00144269	0.338625	0.999921	FALSE	Plekho1
41.5051	-8.92095e-07	0.00144267	0.954514	0.999921	FALSE	Vps45
39.2694	2.50999e-07	0.00144268	0.927156	0.999921	FALSE	Prpf3
278.936	3.41688e-06	0.00144262	0.655581	0.999921	FALSE	Anp32e
13.9741	-5.80564e-07	0.00144269	0.800612	0.999921	FALSE	Aph1a
23.4321	-8.95485e-07	0.00144268	0.83664	0.999921	FALSE	Tab2
106.165	3.87438e-06	0.00144266	0.646514	0.999921	FALSE	Ppil4
82.4017	-5.44623e-06	0.00144266	0.275246	0.999921	FALSE	Cnih1
10.1889	4.76552e-06	0.00144269	0.0603589	0.999921	FALSE	Med22
136.476	-5.85931e-06	0.00144265	0.352384	0.999921	FALSE	Surf1
93.8657	2.76908e-06	0.00144266	0.236916	0.999921	FALSE	Med28
17.04	9.68831e-07	0.00144269	0.784731	0.999921	FALSE	Qdpr
46.7233	2.99603e-06	0.00144268	0.495128	0.999921	FALSE	Sqstm1
57.9838	-5.4844e-06	0.00144267	0.268723	0.999921	FALSE	Nfe2l2
1.68401	-1.45868e-07	0.00144269	0.852176	0.999921	FALSE	Rxrg
12.7589	1.10856e-06	0.00144269	0.629772	0.999921	FALSE	Rxra
4.9823	1.73119e-06	0.00144269	0.162652	0.999921	FALSE	Cd5l
18.7457	8.2805e-06	0.0014427	0.489051	0.999921	FALSE	Prpsap1
25.2654	8.53058e-07	0.00144268	0.877129	0.999921	FALSE	Ncapg
6.01608	-2.56855e-07	0.00144269	0.883814	0.999921	FALSE	Lcorl
107.051	-5.02735e-06	0.00144266	0.321165	0.999921	FALSE	Lta4h
54.2899	-2.83884e-06	0.00144267	0.255622	0.999921	FALSE	Dstn
125.532	7.84462e-06	0.00144266	0.184696	0.999921	FALSE	Macroh2a1
3.19867	4.68554e-07	0.00144269	0.686098	0.999921	FALSE	Gtf2ird2
58.632	-3.81772e-07	0.00144267	0.756384	0.999921	FALSE	Bola1
3.67165	5.02302e-07	0.00144269	0.669017	0.999921	FALSE	Castor2
2.93408	-6.62711e-07	0.00144269	0.541269	0.999921	FALSE	Fcgr1
21.0386	2.24982e-06	0.00144269	0.386512	0.999921	FALSE	Ncf1
27.9281	2.78632e-06	0.00144268	0.291122	0.999921	FALSE	Adss
1.65888	4.1469e-07	0.00144269	0.570477	0.999921	FALSE	Cacna1d
10.7713	3.30023e-06	0.00144269	0.120478	0.999921	FALSE	Actr8
2.38315	9.81437e-07	0.00144269	0.441822	0.999921	FALSE	Lrrc27
27.8974	4.77063e-06	0.00144268	0.322999	0.999921	FALSE	Fnta
59.1525	-4.38472e-06	0.00144267	0.411041	0.999921	FALSE	Mtrex
2.57841	5.18474e-08	0.00144269	0.948774	0.999921	FALSE	Lbp
4.46751	2.19091e-06	0.00144269	0.0880237	0.999921	FALSE	Celsr1
39.7068	2.32125e-06	0.00144268	0.606715	0.999921	FALSE	Fli1
5.35887	1.02308e-06	0.00144269	0.506933	0.999921	FALSE	Utp25
266.831	-2.408e-05	0.00144275	7.15523e-05	0.156928	FALSE	Hsd11b1
154.588	6.16515e-07	0.00144265	0.912481	0.999921	FALSE	H2-M3
1794.59	-5.11447e-06	0.00144263	0.555581	0.999921	FALSE	Atp5e
65.7934	-2.34655e-06	0.00144267	0.566523	0.999921	FALSE	Nelfcd
186.867	8.66127e-06	0.00144265	0.238911	0.999921	FALSE	Ctsz
113.641	-4.73235e-06	0.00144266	0.384342	0.999921	FALSE	Prelid3b
41.6888	-8.07803e-06	0.00144269	0.0215275	0.999921	FALSE	H2-M2
56.0921	6.23993e-06	0.00144267	0.146106	0.999921	FALSE	Ube2a
4410.99	-3.98433e-06	0.00144261	0.577696	0.999921	FALSE	Slc25a5
104.101	-1.55285e-07	0.00144265	0.626099	0.999921	FALSE	Ppdpf
1.71289	-4.05304e-07	0.00144269	0.643964	0.999921	FALSE	Pls3
58.8335	2.96966e-06	0.00144267	0.523528	0.999921	FALSE	Nkap
1518	-2.23828e-05	0.00144269	0.3591	0.999921	FALSE	Ndufa1
3.43075	2.22617e-07	0.00144269	0.864236	0.999921	FALSE	E2f3
143.606	-5.06169e-07	0.00144264	0.944363	0.999921	FALSE	Cr1l
2.50496	-6.2493e-07	0.00144269	0.517195	0.999921	FALSE	Ppfibp1
153.806	-1.95161e-06	0.00144264	0.71896	0.999921	FALSE	Plgrkt
25.292	2.94038e-07	0.00144268	0.935788	0.999921	FALSE	Cd274
29.2138	-1.14442e-06	0.00144268	0.721483	0.999921	FALSE	Pdcd1lg2
10.176	4.73666e-06	0.00144269	0.0243633	0.999921	FALSE	Gtf3a
44.9673	-6.04241e-06	0.00144268	0.0933704	0.999921	FALSE	Mtif3
2.29658	6.89921e-07	0.00144269	0.486855	0.999921	FALSE	Lnx2
2.2833	-4.2962e-08	0.00144269	0.868276	0.999921	FALSE	Mapkapk2
64.4998	1.92197e-06	0.00144267	0.635372	0.999921	FALSE	Lamp2
32.3613	2.72014e-06	0.00144268	0.424758	0.999921	FALSE	Atxn10
195.027	2.29176e-06	0.00144263	0.741242	0.999921	FALSE	Eif3d
1247.26	-1.3146e-07	0.00144263	0.991282	0.999921	FALSE	H3f3b
28.8277	-2.54677e-07	0.00144269	0.917499	0.999921	FALSE	Nup50
34.6639	-7.4009e-07	0.00144268	0.829231	0.999921	FALSE	Ift27
16.3608	4.71531e-07	0.00144269	0.857489	0.999921	FALSE	Pacsin2
100.138	2.19399e-06	0.00144265	0.686845	0.999921	FALSE	Cmah
6.65764	7.19425e-07	0.00144269	0.625282	0.999921	FALSE	Ttll12
143.255	8.16442e-07	0.00144264	0.86936	0.999921	FALSE	Tox4
1026.9	-1.27602e-05	0.00144263	0.357047	0.999921	FALSE	Mrps18c
29.9717	2.02971e-06	0.00144268	0.540173	0.999921	FALSE	Srsf6
19.8527	1.33006e-06	0.00144269	0.622989	0.999921	FALSE	Plcg1
7.01717	-1.06633e-06	0.00144269	0.411756	0.999921	FALSE	Kctd2
9.95978	1.266e-06	0.00144269	0.49384	0.999921	FALSE	Kctd5
5.34583	-9.31511e-07	0.00144269	0.537844	0.999921	FALSE	Etaa1
20.4296	-1.68463e-06	0.00144269	0.921377	0.999921	FALSE	Slpi
35.1513	5.17349e-06	0.00144268	0.180431	0.999921	FALSE	Sdc4
2.10672	5.87467e-07	0.00144269	0.493834	0.999921	FALSE	Il13ra1
15.2845	-7.06122e-07	0.00144269	0.878337	0.999921	FALSE	Nbr1
27.655	3.32577e-06	0.00144268	0.263102	0.999921	FALSE	Cyth1
5.13235	-4.4806e-08	0.00144269	0.972824	0.999921	FALSE	Rnd3
7.18081	1.19894e-06	0.00144269	0.478771	0.999921	FALSE	Brca1
26.191	-2.43632e-06	0.00144268	0.9548	0.999921	FALSE	Nt5c3b
901.024	-1.06655e-05	0.00144264	0.134763	0.999921	FALSE	Coa3
2.48865	-1.62214e-06	0.00144269	0.111463	0.999921	FALSE	Zpbp2
10.198	-1.47803e-06	0.00144269	0.441878	0.999921	FALSE	Med24
6.12417	3.50168e-07	0.00144269	0.81395	0.999921	FALSE	Psmd3
47.6866	-4.5435e-06	0.00144268	0.236606	0.999921	FALSE	Exosc10
144.16	8.89297e-07	0.00144264	0.958589	0.999921	FALSE	Glod4
28.8531	5.42858e-07	0.00144268	0.870313	0.999921	FALSE	Vps53
28.3484	8.24899e-07	0.00144268	0.829193	0.999921	FALSE	Taok1
14.1191	2.20021e-06	0.00144269	0.333096	0.999921	FALSE	Dnttip1
12.0166	-2.18755e-06	0.00144269	0.294624	0.999921	FALSE	Acot8
12.215	6.81707e-07	0.00144269	0.777668	0.999921	FALSE	Nlk
2.22134	2.20736e-07	0.00144269	0.815399	0.999921	FALSE	Traf4
5.63632	1.46703e-07	0.00144269	0.866311	0.999921	FALSE	Aldoc
1.13159	4.90311e-07	0.00144269	0.469452	0.999921	FALSE	Stac2
5118.86	1.0927e-05	0.00144262	0.479152	0.999921	FALSE	Rpl19
5.82936	-8.58698e-07	0.00144269	0.563186	0.999921	FALSE	Nek8
1.33994	-1.84102e-07	0.00144269	0.792478	0.999921	FALSE	Plxdc1
2.93935	8.58665e-07	0.00144269	0.433749	0.999921	FALSE	Arl5b
167.022	-1.05563e-06	0.00144264	0.84769	0.999921	FALSE	Zfp207
267.216	-3.62411e-06	0.00144264	0.583946	0.999921	FALSE	Psmd11
12.185	5.10197e-06	0.00144269	0.0313652	0.999921	FALSE	Timp2
17.4491	4.15872e-06	0.00144269	0.0818261	0.999921	FALSE	Zc3h18
52.346	7.203e-06	0.00144268	0.069592	0.999921	FALSE	Top2b
10.9763	2.09632e-06	0.00144269	0.718863	0.999921	FALSE	Igfbp4
38.5324	-5.02591e-06	0.00144268	0.0345387	0.999921	FALSE	Cdc6
24.7057	4.80425e-06	0.00144269	0.0957429	0.999921	FALSE	Suz12
8.28613	-4.93025e-07	0.00144269	0.782168	0.999921	FALSE	Atad5
51.3386	6.04608e-07	0.00144267	0.89657	0.999921	FALSE	Crlf3
9.25295	8.51947e-07	0.00144269	0.644032	0.999921	FALSE	Tnfaip1
15.3378	3.05094e-06	0.00144269	0.256341	0.999921	FALSE	Abr
2.84328	1.68159e-07	0.00144269	0.899546	0.999921	FALSE	Rab11fip4
91.3789	-3.80746e-07	0.00144266	0.870214	0.999921	FALSE	Cd40
31.8744	1.01201e-05	0.00144269	0.221108	0.999921	FALSE	Slc35c2
10.1877	1.35385e-06	0.00144269	0.468873	0.999921	FALSE	Elmo2
16.9141	2.41771e-06	0.00144269	0.794008	0.999921	FALSE	Wsb1
18.9744	1.17029e-06	0.00144269	0.617183	0.999921	FALSE	Ttpal
8.1575	-3.2016e-07	0.00144269	0.994266	0.999921	FALSE	Rhot1
5.47836	-1.39021e-07	0.00144269	0.876291	0.999921	FALSE	Ada
241.601	2.59393e-06	0.00144266	0.632552	0.999921	FALSE	Serinc3
35.6378	-9.54513e-07	0.00144268	0.821899	0.999921	FALSE	Pgs1
475.099	-2.77843e-06	0.00144265	0.588603	0.999921	FALSE	Birc5
2.64328	-4.33478e-07	0.00144269	0.693812	0.999921	FALSE	Afmid
1.21159	5.23716e-07	0.00144269	0.461912	0.999921	FALSE	Pigt
1.96956	3.3e-07	0.00144269	0.693869	0.999921	FALSE	Dbndd2
1.50642	1.06656e-06	0.00144269	0.134701	0.999921	FALSE	Ghdc
14.9475	1.74245e-06	0.00144269	0.367434	0.999921	FALSE	Slc12a7
255.439	-3.86497e-06	0.00144264	0.509862	0.999921	FALSE	Ctsa
15.9488	-4.82049e-07	0.00144269	0.324697	0.999921	FALSE	Zswim1
5.48827	2.0174e-06	0.00144269	0.179997	0.999921	FALSE	Spata25
23.9694	3.50207e-06	0.00144268	0.254369	0.999921	FALSE	Myo1c
15.0765	1.52164e-06	0.00144269	0.508992	0.999921	FALSE	Crk
1081.84	-6.30069e-06	0.00144263	0.420425	0.999921	FALSE	Cox7c
70.2181	7.23294e-06	0.00144267	0.332431	0.999921	FALSE	Pitpna
56.062	-3.50263e-07	0.00144267	0.923947	0.999921	FALSE	Mlx
13.5736	1.04994e-06	0.00144269	0.659823	0.999921	FALSE	Retreg3
11.7651	-1.14873e-06	0.00144269	0.515079	0.999921	FALSE	Dhx58
13.702	1.69181e-06	0.00144269	0.573266	0.999921	FALSE	Rab5a
8.9508	2.73147e-06	0.00144269	0.13008	0.999921	FALSE	Nkiras2
93.1676	2.2379e-07	0.00144265	0.925851	0.999921	FALSE	Ppp2r5c
36.2939	1.02305e-07	0.00144268	0.97727	0.999921	FALSE	Ift52
5.06701	1.91575e-06	0.00144269	0.158863	0.999921	FALSE	Mybl2
7.5498	-1.90727e-06	0.00144269	0.349223	0.999921	FALSE	Eya2
13.7889	1.01285e-06	0.00144269	0.682681	0.999921	FALSE	B4galt5
33.7158	7.58714e-06	0.00144269	0.03566	0.999921	FALSE	Ddx27
6.03039	1.24459e-06	0.00144269	0.354416	0.999921	FALSE	Cyth3
91.221	5.40703e-07	0.00144266	0.913365	0.999921	FALSE	Cyth4
49.3739	-3.33931e-06	0.00144267	0.404964	0.999921	FALSE	Rrp7a
48.1035	1.54578e-07	0.00144268	0.97014	0.999921	FALSE	Cyb5r3
7.45517	3.16725e-07	0.00144269	0.846836	0.999921	FALSE	Ints2
14.2615	1.1822e-06	0.00144269	0.600125	0.999921	FALSE	Med13l
11.0016	-3.02368e-06	0.00144269	0.135749	0.999921	FALSE	H2bc4
3.71832	3.5456e-07	0.00144269	0.788782	0.999921	FALSE	Mafk
21.9481	-8.32888e-07	0.00144269	0.755697	0.999921	FALSE	Med1
2.5655	7.06043e-08	0.00144269	0.962055	0.999921	FALSE	Erbb3
12.9342	1.84062e-06	0.00144269	0.191099	0.999921	FALSE	Stard3
44.1521	4.67103e-07	0.00144268	0.902182	0.999921	FALSE	Ikzf3
34.9117	1.8827e-06	0.00144268	0.61233	0.999921	FALSE	Mfng
162.559	-5.78036e-06	0.00144265	0.242589	0.999921	FALSE	Vmp1
93.3518	2.67954e-07	0.00144266	0.961985	0.999921	FALSE	Uchl5
50.6581	4.0418e-06	0.00144268	0.173285	0.999921	FALSE	Glrx2
3.35235	-9.93102e-07	0.00144269	0.986601	0.999921	FALSE	Ro60
165.215	-2.81195e-06	0.00144263	0.672639	0.999921	FALSE	Stk4
1.35659	8.11165e-07	0.00144269	0.200252	0.999921	FALSE	Pmp22
40.6279	-4.64434e-06	0.00144268	0.0987768	0.999921	FALSE	Zcchc10
1325	-8.47338e-07	0.00144262	0.748938	0.999921	FALSE	Psmb6
46.7986	2.53424e-06	0.00144267	0.525648	0.999921	FALSE	Spag7
374.84	7.60855e-07	0.00144264	0.880679	0.999921	FALSE	Pfn1
103.008	-1.61202e-06	0.00144265	0.67038	0.999921	FALSE	Tomm34
111.186	1.09411e-06	0.00144266	0.847063	0.999921	FALSE	Ywhab
6.35357	-1.00664e-06	0.00144269	0.776426	0.999921	FALSE	Ksr1
615.131	-1.84978e-05	0.00144265	0.0217582	0.999921	FALSE	Anxa6
11.98	1.40417e-06	0.00144269	0.540966	0.999921	FALSE	Zkscan6
99.4578	-2.70105e-06	0.00144268	0.32963	0.999921	FALSE	Kpna2
9.2738	2.29933e-06	0.00144269	0.189872	0.999921	FALSE	Smurf2
4.32491	-2.07153e-08	0.00144269	0.98593	0.999921	FALSE	Cep95
15.0647	5.38909e-07	0.00144269	0.51683	0.999921	FALSE	Vezf1
63.6605	5.09281e-06	0.00144268	0.395504	0.999921	FALSE	Srsf1
10.8531	-2.61654e-07	0.00144269	0.88609	0.999921	FALSE	Abi3
3.69459	9.4424e-07	0.00144269	0.882017	0.999921	FALSE	Shroom1
2.4748	-1.98384e-07	0.00144269	0.84781	0.999921	FALSE	Kif3a
12.6597	-3.91704e-07	0.00144269	0.86558	0.999921	FALSE	Mtmr4
4.00673	-7.10137e-07	0.00144269	0.566231	0.999921	FALSE	Mrm1
16.4567	4.98545e-06	0.00144269	0.281033	0.999921	FALSE	Kansl1
7.52754	5.31955e-07	0.00144269	0.766595	0.999921	FALSE	Gid4
1.30768	3.31353e-07	0.00144269	0.638653	0.999921	FALSE	Myo1b
10.3531	-1.80826e-06	0.00144269	0.397382	0.999921	FALSE	Dhx40
2.22348	7.3736e-07	0.00144269	0.383319	0.999921	FALSE	Akap1
64.1147	-8.54534e-06	0.00144268	0.0692411	0.999921	FALSE	Nol11
280.094	-3.69708e-06	0.00144264	0.5078	0.999921	FALSE	Derl2
71.1036	1.10032e-06	0.00144266	0.825021	0.999921	FALSE	C1qbp
128.062	-4.46608e-06	0.00144267	0.335896	0.999921	FALSE	Rpain
13.87	4.45935e-07	0.00144269	0.840927	0.999921	FALSE	Chd3
2.31797	-4.31777e-07	0.00144269	0.588033	0.999921	FALSE	Kdm6b
42.7617	2.32342e-06	0.00144267	0.572343	0.999921	FALSE	Appbp2
81.5131	4.15464e-06	0.00144267	0.379222	0.999921	FALSE	Ncor1
105.575	-3.56831e-06	0.00144265	0.552945	0.999921	FALSE	Trpv2
2.05732	1.70363e-06	0.00144269	0.0388702	0.999921	FALSE	Cenpv
36.1879	3.33473e-06	0.00144268	0.287528	0.999921	FALSE	Pcgf2
44.9004	6.81776e-06	0.00144268	0.0879469	0.999921	FALSE	Cwc25
10.0829	1.06132e-07	0.00144269	0.985011	0.999921	FALSE	Pip4k2b
6.79762	-5.45144e-07	0.00144269	0.878982	0.999921	FALSE	Trim37
30.3552	7.21742e-06	0.00144269	0.029207	0.999921	FALSE	Ctdnep1
106.544	-5.37833e-07	0.00144266	0.975392	0.999921	FALSE	Elp5
182.457	1.57216e-06	0.00144263	0.821398	0.999921	FALSE	Gabarap
10.3479	4.09615e-07	0.00144269	0.834051	0.999921	FALSE	Phf23
58.8665	-3.20147e-06	0.00144267	0.479728	0.999921	FALSE	Acadvl
116.436	-1.19297e-05	0.00144267	0.732502	0.999921	FALSE	G3bp1
1021	2.60365e-06	0.00144262	0.721445	0.999921	FALSE	Atox1
1.66202	-1.07678e-06	0.00144269	0.182232	0.999921	FALSE	Sparc
3.87067	1.33691e-06	0.00144269	0.308257	0.999921	FALSE	Mief2
2.20276	-6.71785e-08	0.00144269	0.940286	0.999921	FALSE	Dusp14
7.4681	-1.0736e-06	0.00144269	0.540847	0.999921	FALSE	Tada2a
117.732	3.49833e-06	0.00144267	0.436881	0.999921	FALSE	Ikzf1
30.8728	-1.87865e-06	0.00144268	0.553236	0.999921	FALSE	Pnpo
3.64899	8.96632e-07	0.00144269	0.446479	0.999921	FALSE	Cog1
70.9186	1.68575e-08	0.00144267	0.759501	0.999921	FALSE	Cbx1
106.832	7.35808e-07	0.00144266	0.914075	0.999921	FALSE	Cdk5rap3
27.3194	9.2363e-07	0.00144268	0.76708	0.999921	FALSE	Slc25a39
7.54347	6.14102e-07	0.00144269	0.729342	0.999921	FALSE	Sp2
12.2794	-4.474e-07	0.00144269	0.811632	0.999921	FALSE	Aatf
25.0096	-7.09575e-06	0.00144269	0.518639	0.999921	FALSE	Dync1h1
7.51449	6.01435e-07	0.00144269	0.947198	0.999921	FALSE	Pex12
21.4872	3.72317e-07	0.00144268	0.825367	0.999921	FALSE	Ndel1
9.15223	-3.00745e-06	0.00144269	0.109218	0.999921	FALSE	Slc25a35
13.0715	2.60674e-06	0.00144269	0.15488	0.999921	FALSE	Zbtb4
1.5576	-7.31933e-07	0.00144269	0.285985	0.999921	FALSE	Tnfsfm13
14.7054	1.28354e-06	0.00144269	0.595224	0.999921	FALSE	Mpdu1
2.67948	1.80003e-06	0.00144269	0.0942739	0.999921	FALSE	Fxr2
485.946	-7.05122e-06	0.00144263	0.408988	0.999921	FALSE	Atp5g3
73.4145	-5.2245e-08	0.00144267	0.983598	0.999921	FALSE	Cd68
2.94954	-1.05845e-06	0.00144269	0.357413	0.999921	FALSE	Acsl1
12.8167	-2.81146e-06	0.00144269	0.170949	0.999921	FALSE	Smyd4
1278.82	-1.07909e-05	0.00144263	0.260488	0.999921	FALSE	Lsp1
6.16302	-1.89516e-06	0.00144269	0.219217	0.999921	FALSE	Zfyve27
20.1327	5.65801e-07	0.00144268	0.842055	0.999921	FALSE	Avpi1
7.07567	4.14704e-07	0.00144269	0.821598	0.999921	FALSE	Rad51d
9.86385	-1.06809e-06	0.00144269	0.597223	0.999921	FALSE	Pank3
138.077	-4.20142e-06	0.00144265	0.483377	0.999921	FALSE	Rars
154.749	1.61928e-06	0.00144264	0.80092	0.999921	FALSE	Mrpl58
4.60821	-1.66312e-06	0.00144269	0.0538862	0.999921	FALSE	Fdxr
143.025	-6.09236e-06	0.00144266	0.708164	0.999921	FALSE	Mrpl45
129.557	-7.90604e-06	0.00144266	0.130252	0.999921	FALSE	Irf1
3.11184	-8.78833e-07	0.00144269	0.401758	0.999921	FALSE	Slc22a5
7.47376	1.19666e-06	0.00144269	0.515143	0.999921	FALSE	Arrb1
1.99753	-2.31496e-08	0.00144269	0.978514	0.999921	FALSE	Csf2
2.42411	1.6755e-07	0.00144269	0.867854	0.999921	FALSE	Tm4sf5
17.1486	-7.27326e-07	0.00144269	0.753813	0.999921	FALSE	Cxcl16
2.55887	1.07048e-06	0.00144269	0.257852	0.999921	FALSE	Pelp1
310.587	-6.931e-06	0.00144262	0.385572	0.999921	FALSE	Med11
90.2349	2.47761e-06	0.00144266	0.629814	0.999921	FALSE	Ccl6
66.8743	-8.05807e-06	0.00144268	0.0465473	0.999921	FALSE	Ccl4
1.54609	6.91023e-08	0.00144269	0.911946	0.999921	FALSE	Natd1
24.7273	2.73152e-06	0.00144268	0.339952	0.999921	FALSE	Map2k3
93.8568	-2.26998e-07	0.00144266	0.973076	0.999921	FALSE	Ywhah
12.1028	5.70305e-07	0.00144269	0.618214	0.999921	FALSE	Sart3
15.3635	3.98572e-06	0.00144269	0.0463789	0.999921	FALSE	E2f2
5.2426	2.29154e-07	0.00144269	0.877539	0.999921	FALSE	Slfn3
2.62839	-1.3246e-07	0.00144269	0.88509	0.999921	FALSE	Nars2
15.7791	4.15307e-07	0.00144269	0.87643	0.999921	FALSE	Slc35b4
16.338	4.64364e-06	0.00144269	0.0758103	0.999921	FALSE	Dalrd3
394.776	-3.23722e-06	0.00144263	0.649685	0.999921	FALSE	Fis1
2.73609	-1.24076e-06	0.00144269	0.232006	0.999921	FALSE	Plod1
5.23339	6.15091e-07	0.00144269	0.649857	0.999921	FALSE	Rab3d
15.359	-2.83066e-06	0.00144269	0.212364	0.999921	FALSE	Mfsd3
99.3484	4.14636e-06	0.00144266	0.412542	0.999921	FALSE	Atp6ap1
14.2735	-1.08329e-07	0.00144269	0.908441	0.999921	FALSE	Dnase1l1
11.4573	4.47104e-08	0.00144269	0.985437	0.999921	FALSE	Ccl9
56.4848	2.30727e-06	0.00144268	0.52051	0.999921	FALSE	BC005537
13.8064	6.80438e-07	0.00144269	0.762218	0.999921	FALSE	Isyna1
8.66352	-9.72156e-07	0.00144269	0.618786	0.999921	FALSE	Hars2
13.6178	-1.1431e-06	0.00144269	0.612207	0.999921	FALSE	Tmem160
7.06091	-7.96367e-07	0.00144269	0.810663	0.999921	FALSE	Rab5c
832.29	-4.45357e-05	0.00144293	0.294717	0.999921	FALSE	Mdh2
30.7029	-1.26306e-06	0.00144268	0.712656	0.999921	FALSE	H13
55.7979	-5.52801e-07	0.00144267	0.894997	0.999921	FALSE	Rnf145
184.695	9.27237e-07	0.00144265	0.874527	0.999921	FALSE	Atp6v1e1
4.21619	1.43535e-06	0.00144269	0.285908	0.999921	FALSE	Chtf18
1.46213	7.11309e-07	0.00144269	0.327294	0.999921	FALSE	Rps6kl1
5.92494	5.36675e-07	0.00144269	0.739211	0.999921	FALSE	Ppp1r12c
2.77936	3.82969e-08	0.00144269	0.998421	0.999921	FALSE	Ahr
1.68035	7.90161e-07	0.00144269	0.330432	0.999921	FALSE	Map1s
32.4639	5.48455e-07	0.00144268	0.863486	0.999921	FALSE	Tmem129
12.5342	2.56222e-07	0.00144269	0.905952	0.999921	FALSE	Nop9
2.6301	-2.00448e-07	0.00144269	0.84048	0.999921	FALSE	Atp6v0a1
76.8517	-4.53443e-06	0.00144267	0.251209	0.999921	FALSE	Psmc3ip
2.08569	-4.603e-07	0.00144269	0.62782	0.999921	FALSE	Zfp687
697.765	-4.36175e-06	0.00144262	0.442424	0.999921	FALSE	D8Ertd738e
151.255	6.84971e-06	0.00144265	0.653514	0.999921	FALSE	Calm3
131.022	-1.30631e-06	0.00144265	0.719265	0.999921	FALSE	Cops3
20.1266	-2.57639e-07	0.00144268	0.919309	0.999921	FALSE	Fkbp8
79.8755	6.41105e-08	0.00144266	0.990909	0.999921	FALSE	Ddx39b
4.94508	-1.11905e-06	0.00144269	0.405307	0.999921	FALSE	Gipc1
209.989	-2.84694e-06	0.00144265	0.624282	0.999921	FALSE	Tlcd1
2.38115	-3.19818e-07	0.00144269	0.684351	0.999921	FALSE	Plscr3
26.2346	-1.56458e-06	0.00144268	0.887481	0.999921	FALSE	Xab2
39.7663	-3.17512e-06	0.00144268	0.44457	0.999921	FALSE	Cdc37
3.85265	-6.41293e-07	0.00144269	0.559668	0.999921	FALSE	Rab4a
4.943	-2.37596e-06	0.00144269	0.110336	0.999921	FALSE	Cd70
52.1105	2.28745e-06	0.00144267	0.591891	0.999921	FALSE	Cops6
7681.69	-2.36774e-06	0.00144264	0.906638	0.999921	FALSE	Ubb
10.2072	2.60062e-06	0.00144269	0.15247	0.999921	FALSE	Ap4m1
83.8667	5.98994e-06	0.00144267	0.646873	0.999921	FALSE	Gyg
22.4414	6.581e-07	0.00144268	0.686171	0.999921	FALSE	Rcn3
1.87395	-2.34155e-07	0.00144269	0.776992	0.999921	FALSE	Arid3a
20.0685	-7.70802e-09	0.00144269	0.994636	0.999921	FALSE	Ubxn6
92.9397	-7.25658e-06	0.00144268	0.112189	0.999921	FALSE	Mydgf
152.903	-5.62959e-06	0.00144265	0.333953	0.999921	FALSE	Ccdc12
42.8224	7.58185e-06	0.00144269	0.0416638	0.999921	FALSE	Fmc1
3.86979	1.28959e-06	0.00144269	0.415532	0.999921	FALSE	Akt3
202.555	-1.72276e-05	0.00144268	0.0796271	0.999921	FALSE	Mrpl24
61.509	-8.2652e-06	0.00144268	0.495665	0.999921	FALSE	Gle1
14.6253	-1.44381e-07	0.00144269	0.985602	0.999921	FALSE	Lyst
17.8039	4.35409e-06	0.00144269	0.0553058	0.999921	FALSE	Slc35e1
2.0962	-1.28734e-07	0.00144269	0.890953	0.999921	FALSE	Calr3
2.34171	3.94344e-07	0.00144269	0.671619	0.999921	FALSE	Tmc4
210.537	-3.55245e-06	0.00144264	0.568173	0.999921	FALSE	Polr2i
1.45516	-5.42647e-07	0.00144269	0.431842	0.999921	FALSE	Prl8a1
14.632	2.62965e-07	0.00144269	0.918123	0.999921	FALSE	Krt10
19.3652	-2.06943e-06	0.00144268	0.265948	0.999921	FALSE	Rmnd1
43.8312	-6.01853e-06	0.00144268	0.0317923	0.999921	FALSE	Fbxo5
3.37396	7.36686e-07	0.00144269	0.525374	0.999921	FALSE	Mtrf1l
21.554	-8.68656e-07	0.00144268	0.921806	0.999921	FALSE	Hdac2
113.102	-6.75206e-06	0.00144267	0.129334	0.999921	FALSE	Rwdd1
5.12659	9.21039e-07	0.00144269	0.509124	0.999921	FALSE	Stxbp5
79.1532	-8.03753e-06	0.00144268	0.101931	0.999921	FALSE	Hint3
36.076	-8.85266e-08	0.00144268	0.521935	0.999921	FALSE	Trmt11
90.9073	-6.49649e-06	0.00144267	0.0572728	0.999921	FALSE	Katna1
52.0051	-7.6624e-06	0.00144268	0.0728714	0.999921	FALSE	Pcmt1
63.1406	-3.06883e-06	0.00144268	0.448604	0.999921	FALSE	Mtres1
20.2028	4.82684e-06	0.00144269	0.0311957	0.999921	FALSE	Sec63
88.8898	8.4224e-06	0.00144267	0.621599	0.999921	FALSE	Snx3
8.89299	-2.80022e-06	0.00144269	0.254038	0.999921	FALSE	Aig1
15.2227	1.56327e-06	0.00144269	0.746308	0.999921	FALSE	Adat2
10.3752	1.68359e-06	0.00144269	0.420715	0.999921	FALSE	Pex3
17.0779	8.2187e-07	0.00144269	0.757347	0.999921	FALSE	Fuca2
19.6527	-2.72141e-06	0.00144269	0.298003	0.999921	FALSE	Cep57l1
22.3382	5.70039e-07	0.00144268	0.982468	0.999921	FALSE	Ltv1
73.5605	5.85365e-06	0.00144267	0.863832	0.999921	FALSE	Cd164
47.2243	1.38532e-06	0.00144268	0.729925	0.999921	FALSE	Utrn
4.75862	1.51075e-06	0.00144269	0.331697	0.999921	FALSE	Smpd2
55.6681	9.52715e-07	0.00144267	0.827272	0.999921	FALSE	Mical1
7.83707	4.75726e-08	0.00144269	0.979201	0.999921	FALSE	Zbtb24
7.29773	-5.05664e-07	0.00144269	0.787679	0.999921	FALSE	Rab32
261.389	-1.16892e-05	0.00144267	0.0506602	0.999921	FALSE	Gtf3c6
2.36569	5.10226e-07	0.00144269	0.636122	0.999921	FALSE	Slc16a10
7.58564	7.60338e-07	0.00144269	0.669225	0.999921	FALSE	Rev3l
10.0816	3.36774e-06	0.00144269	0.0411002	0.999921	FALSE	Traf3ip2
59.6235	-3.139e-06	0.00144267	0.444028	0.999921	FALSE	Fyn
5.67001	-3.76034e-07	0.00144269	0.800478	0.999921	FALSE	Tube1
9.78034	1.2988e-06	0.00144269	0.518348	0.999921	FALSE	Prep
19.3458	-4.668e-07	0.00144268	0.86731	0.999921	FALSE	Tnfaip3
14.3189	1.38902e-07	0.00144269	0.957123	0.999921	FALSE	Reps1
34.6346	5.42621e-06	0.00144268	0.292015	0.999921	FALSE	Asf1a
10.4683	-1.55465e-06	0.00144269	0.412253	0.999921	FALSE	Gopc
22.4387	-3.46617e-06	0.00144269	0.211015	0.999921	FALSE	Qrsl1
12.1586	-2.02543e-07	0.00144269	0.975725	0.999921	FALSE	Rtn4ip1
38.9421	-5.29421e-06	0.00144268	0.917455	0.999921	FALSE	Crybg1
162.521	-4.48308e-06	0.00144266	0.418566	0.999921	FALSE	Vta1
24.9728	3.54318e-06	0.00144269	0.233502	0.999921	FALSE	Smpdl3a
19.1564	6.38444e-06	0.00144269	0.0175238	0.999921	FALSE	Reep3
14.0319	3.34026e-06	0.00144269	0.132014	0.999921	FALSE	Pkib
51.5383	-1.02285e-07	0.00144267	0.999267	0.999954	FALSE	Serinc1
3.30832	1.27127e-06	0.00144269	0.277904	0.999921	FALSE	Hsf2
29.0389	4.5324e-06	0.00144269	0.182195	0.999921	FALSE	Echdc1
6.83233	3.59754e-06	0.00144269	0.0221904	0.999921	FALSE	Ptprk
70.9742	-3.50225e-06	0.00144267	0.42848	0.999921	FALSE	Ccdc59
67.3974	9.19213e-07	0.00144267	0.789581	0.999921	FALSE	Ppp1r12a
5.42502	9.81932e-08	0.00144269	0.956202	0.999921	FALSE	P4ha1
2.22745	8.87059e-07	0.00144269	0.357497	0.999921	FALSE	Septin10
79.9398	2.86525e-08	0.00144266	0.630588	0.999921	FALSE	Lims1
138.881	-4.26831e-06	0.00144265	0.450283	0.999921	FALSE	Zwint
1.36806	8.66632e-07	0.00144269	0.192139	0.999921	FALSE	Ube2d1
119.135	-1.37212e-05	0.00144268	0.0183358	0.999921	FALSE	Cdk1
45.0722	2.80889e-06	0.00144267	0.779403	0.999921	FALSE	Atp2b1
5.08071	2.27236e-07	0.00144269	0.874567	0.999921	FALSE	Cabcoco1
44.6728	4.94061e-07	0.00144268	0.935021	0.999921	FALSE	Arid5b
70.7733	-1.28982e-06	0.00144266	0.784772	0.999921	FALSE	Actr6
13.8741	2.0387e-06	0.00144269	0.26299	0.999921	FALSE	Uhrf1bp1l
4.62553	2.8945e-06	0.00144269	0.0241572	0.999921	FALSE	Poc1b
18.1916	3.19642e-06	0.00144269	0.172992	0.999921	FALSE	Dusp6
59.4986	2.71957e-06	0.00144268	0.451994	0.999921	FALSE	Tmpo
1.66679	-3.58358e-07	0.00144269	0.627762	0.999921	FALSE	Kitl
71.8628	-1.82056e-06	0.00144267	0.63099	0.999921	FALSE	Psen1
35.3445	-3.30753e-06	0.00144268	0.339943	0.999921	FALSE	Sgk1
2.11886	5.09375e-07	0.00144269	0.54301	0.999921	FALSE	Cep290
2.72262	-6.31134e-09	0.00144269	0.931794	0.999921	FALSE	Ikbip
88.0958	5.02993e-05	0.00144311	0.910024	0.999921	FALSE	Hbs1l
11.5375	1.29832e-06	0.00144269	0.716848	0.999921	FALSE	Epb41l2
12.6709	-8.10887e-07	0.00144269	0.842801	0.999921	FALSE	Apaf1
7.48077	2.27988e-07	0.00144269	0.883168	0.999921	FALSE	Myb
8.72623	-1.03497e-06	0.00144269	0.913242	0.999921	FALSE	Med23
3.46078	-3.91419e-07	0.00144269	0.746635	0.999921	FALSE	Ahi1
7.33817	-1.85512e-06	0.00144269	0.301639	0.999921	FALSE	Arg1
42.7923	-7.74367e-06	0.00144268	0.432782	0.999921	FALSE	Nedd1
6.84984	8.51615e-07	0.00144269	0.607356	0.999921	FALSE	Map7
26.1507	1.28677e-06	0.00144268	0.805577	0.999921	FALSE	Stx7
7.27009	5.81342e-07	0.00144269	0.707497	0.999921	FALSE	Pex7
85.6164	3.48602e-06	0.00144267	0.46128	0.999921	FALSE	Ifngr1
15.46	-1.87852e-08	0.00144269	0.991015	0.999921	FALSE	Cdk17
97.3451	-7.38598e-06	0.00144267	0.146545	0.999921	FALSE	Snrpf
1.40268	7.05796e-07	0.00144269	0.329194	0.999921	FALSE	Fgd6
374.713	-2.21392e-06	0.00144263	0.734498	0.999921	FALSE	Ndufa12
9.41153	-1.53666e-06	0.00144269	0.410436	0.999921	FALSE	Tmcc3
9.81241	-1.67559e-06	0.00144269	0.417807	0.999921	FALSE	Cep83
9.60273	-9.28589e-07	0.00144269	0.633757	0.999921	FALSE	Socs2
9.30845	-2.253e-07	0.00144269	0.832609	0.999921	FALSE	Nudt4
106.909	1.6581e-06	0.00144267	0.720842	0.999921	FALSE	Tcp11l2
4.76743	2.85182e-07	0.00144269	0.978592	0.999921	FALSE	Cry1
4.36099	1.32028e-07	0.00144269	0.917972	0.999921	FALSE	Btbd11
234.018	1.65597e-06	0.00144266	0.75233	0.999921	FALSE	Hsp90b1
7.33988	-6.61815e-07	0.00144269	0.688828	0.999921	FALSE	Igf1
242.611	-8.33778e-06	0.00144265	0.32566	0.999921	FALSE	Washc3
2.67215	5.44228e-07	0.00144269	0.550402	0.999921	FALSE	Dram1
9.55423	-2.28992e-07	0.00144269	0.296359	0.999921	FALSE	Sirt1
22.2743	3.71976e-06	0.00144269	0.152154	0.999921	FALSE	Herc4
22.2672	2.50409e-07	0.00144268	0.921793	0.999921	FALSE	Hnrnph3
4.58874	1.87153e-07	0.00144269	0.688802	0.999921	FALSE	Rufy2
109.072	-2.37086e-06	0.00144265	0.66892	0.999921	FALSE	Ccar1
67.1301	8.1141e-06	0.00144267	0.0897447	0.999921	FALSE	Ddx21
20.2743	2.89716e-06	0.00144269	0.208633	0.999921	FALSE	Ddx50
687.757	3.3191e-06	0.00144265	0.624041	0.999921	FALSE	Srgn
48.7723	-4.22288e-06	0.00144268	0.282818	0.999921	FALSE	Vps26a
6.46927	-5.49112e-08	0.00144269	0.80989	0.999921	FALSE	Supv3l1
3.20966	2.96247e-07	0.00144269	0.786384	0.999921	FALSE	Tysnd1
56.5798	-2.51228e-06	0.00144267	0.552035	0.999921	FALSE	Sar1a
85.2546	-9.40879e-06	0.00144267	0.0747023	0.999921	FALSE	Ppa1
16.4828	2.23876e-06	0.00144269	0.305582	0.999921	FALSE	Eif4ebp2
18.9238	2.97965e-07	0.00144268	0.918119	0.999921	FALSE	Sgpl1
16.6829	2.16343e-06	0.00144269	0.192555	0.999921	FALSE	Slc29a3
36.9786	-4.66762e-09	0.00144268	0.408847	0.999921	FALSE	Vsir
1.8651	1.5048e-06	0.00144269	0.6584	0.999921	FALSE	Slc16a7
93.8288	5.68674e-06	0.00144267	0.2915	0.999921	FALSE	Anapc16
1.49933	-1.59231e-07	0.00144269	0.952252	0.999921	FALSE	Ddit4
6.0715	1.91733e-06	0.00144269	0.208776	0.999921	FALSE	Dnajb12
24.0913	-1.37225e-06	0.00144268	0.661028	0.999921	FALSE	Micu1
19.9598	2.37088e-06	0.00144269	0.378133	0.999921	FALSE	Cand1
21.7809	-2.00303e-06	0.00144269	0.447997	0.999921	FALSE	Tbk1
27.7001	-1.69701e-07	0.00144268	0.923823	0.999921	FALSE	Pno1
66.3562	-2.95445e-06	0.00144267	0.546176	0.999921	FALSE	Plek
87.9953	-1.10885e-06	0.00144266	0.526659	0.999921	FALSE	Usp15
9.08137	3.00551e-06	0.00144269	0.10646	0.999921	FALSE	Vps54
90.3688	1.8821e-06	0.00144266	0.659567	0.999921	FALSE	Tbc1d15
3.33906	1.94273e-06	0.00144269	0.052308	0.999921	FALSE	Pcsk4
24.3936	4.96147e-08	0.00144268	0.976344	0.999921	FALSE	Rab21
39.7353	1.62936e-06	0.00144268	0.544792	0.999921	FALSE	Peli1
1.71534	-6.31498e-07	0.00144269	0.46785	0.999921	FALSE	Apc2
9.29524	2.47078e-06	0.00144269	0.12792	0.999921	FALSE	Thap2
152.831	-7.9748e-07	0.00144264	0.888449	0.999921	FALSE	Dock2
28.7002	3.45724e-06	0.00144268	0.452245	0.999921	FALSE	Rab1a
202.174	2.35091e-06	0.00144264	0.715572	0.999921	FALSE	Actr2
307.411	-7.69187e-06	0.00144263	0.298152	0.999921	FALSE	Ndufs7
2.44869	1.00389e-06	0.00144269	0.298328	0.999921	FALSE	Kcnmb1
29.7812	-2.14246e-07	0.00144268	0.942594	0.999921	FALSE	Pwwp3a
417.172	-2.39252e-06	0.00144264	0.579019	0.999921	FALSE	Uqcr11
128.611	-7.04061e-06	0.00144265	0.250195	0.999921	FALSE	Cnot2
15.2672	3.61014e-06	0.00144269	0.624844	0.999921	FALSE	Tcf3
7.95632	1.64639e-06	0.00144269	0.307932	0.999921	FALSE	Frs2
14.9384	4.01175e-06	0.00144269	0.0907119	0.999921	FALSE	Yeats4
1201.73	3.69932e-06	0.00144261	0.298044	0.999921	FALSE	Snrpd3
6.87934	-7.4764e-07	0.00144269	0.5695	0.999921	FALSE	Ddc
12.9277	3.20383e-06	0.00144269	0.265156	0.999921	FALSE	Cpm
16.0933	2.64973e-06	0.00144269	0.281792	0.999921	FALSE	Mdm2
1.97046	5.04293e-08	0.00144269	0.968221	0.999921	FALSE	E2f7
4.05016	1.97686e-06	0.00144269	0.108825	0.999921	FALSE	Csrp2
18.8542	2.56381e-06	0.00144269	0.329629	0.999921	FALSE	Osbpl8
39.2903	3.07303e-07	0.00144268	0.828728	0.999921	FALSE	Mknk2
19.506	1.62178e-06	0.00144269	0.603819	0.999921	FALSE	Cabin1
13.9789	3.00262e-06	0.00144269	0.150084	0.999921	FALSE	Ap3d1
1.83165	-4.91738e-07	0.00144269	0.57941	0.999921	FALSE	Sf3a2
3.36013	5.28007e-07	0.00144269	0.664719	0.999921	FALSE	Mdm1
376.382	-0.000219327	0.00145113	0.125879	0.999921	FALSE	Timm13
9.35527	-1.13485e-06	0.00144269	0.575701	0.999921	FALSE	Vps13d
501.768	-7.58263e-06	0.00144264	0.249833	0.999921	FALSE	Llph
46.0057	-2.71304e-06	0.00144268	0.7594	0.999921	FALSE	Tmbim4
3.50146	4.22813e-07	0.00144269	0.712061	0.999921	FALSE	Irak3
5.58007	1.39025e-06	0.00144269	0.375999	0.999921	FALSE	Helb
20.18	-2.15887e-06	0.00144269	0.323227	0.999921	FALSE	Prmt2
3.04773	1.2338e-07	0.00144269	0.916601	0.999921	FALSE	Hmg20b
10.8708	4.83528e-07	0.00144269	0.668532	0.999921	FALSE	Fzr1
1.75362	-3.73268e-07	0.00144269	0.683522	0.999921	FALSE	Ncln
3.94787	-5.33794e-07	0.00144269	0.671487	0.999921	FALSE	Hcfc2
121.895	-1.15419e-05	0.00144267	0.0703152	0.999921	FALSE	Nfyb
9.62272	1.07345e-06	0.00144269	0.572076	0.999921	FALSE	Txnrd1
13.7209	1.29288e-06	0.00144269	0.476457	0.999921	FALSE	Ppm1m
167.315	4.34863e-06	0.00144265	0.485815	0.999921	FALSE	Nopchap1
32.9605	1.69766e-06	0.00144269	0.425723	0.999921	FALSE	Wdr82
1.38663	-4.33538e-07	0.00144269	0.547013	0.999921	FALSE	Glyctk
6.92156	-7.62655e-07	0.00144269	0.627718	0.999921	FALSE	Pofut2
2.05723	1.31026e-06	0.00144269	0.108146	0.999921	FALSE	Slc36a1
1.8124	3.15117e-07	0.00144269	0.686063	0.999921	FALSE	Adarb1
3.93452	-5.55399e-08	0.00144269	0.96538	0.999921	FALSE	Appl2
62.5872	-9.09858e-07	0.00144267	0.809638	0.999921	FALSE	Sumo3
730.423	4.59817e-06	0.00144264	0.757782	0.999921	FALSE	Hint1
21.9094	-4.76497e-06	0.00144269	0.542685	0.999921	FALSE	Lyrm7
13.4169	1.86141e-08	0.00144269	0.61932	0.999921	FALSE	Fbxw11
63.001	-1.30061e-06	0.00144267	0.753851	0.999921	FALSE	Stk10
29.7649	-8.45914e-06	0.00144269	0.0151435	0.999921	FALSE	Papolg
29.7124	1.3474e-06	0.00144268	0.67803	0.999921	FALSE	Rel
12.0957	1.65834e-06	0.00144269	0.464028	0.999921	FALSE	Pfkl
5.19125	1.1351e-07	0.00144269	0.961798	0.999921	FALSE	Il9r
10.2886	-2.33334e-06	0.00144269	0.252904	0.999921	FALSE	Pus10
10.3578	3.49562e-06	0.00144269	0.108637	0.999921	FALSE	Pex13
7.52801	8.48485e-07	0.00144269	0.640323	0.999921	FALSE	Cfap410
17.5586	-2.04793e-06	0.00144269	0.432596	0.999921	FALSE	Mpg
14.9283	5.37482e-06	0.00144269	0.0250507	0.999921	FALSE	Ahsa2
12.3745	6.35971e-08	0.00144269	0.977597	0.999921	FALSE	Nprl3
56.9647	7.07246e-06	0.00144267	0.123156	0.999921	FALSE	Xpo1
34.0248	1.06198e-06	0.00144268	0.718873	0.999921	FALSE	Nsg2
4.45849	1.13914e-06	0.00144269	0.404648	0.999921	FALSE	Cpeb4
42.6409	5.53855e-06	0.00144268	0.621143	0.999921	FALSE	Asb3
15.8808	-8.68098e-07	0.00144269	0.714052	0.999921	FALSE	Cdc34
14.4647	-2.80336e-06	0.00144269	0.158653	0.999921	FALSE	Tpgs1
15.2366	-7.98685e-07	0.00144269	0.738938	0.999921	FALSE	Chac2
7.42274	6.27326e-07	0.00144269	0.788245	0.999921	FALSE	Erlec1
68.1973	3.05344e-07	0.00144267	0.636157	0.999921	FALSE	Sptbn1
1.34673	6.52481e-07	0.00144269	0.340977	0.999921	FALSE	Wdpcp
462.797	-1.16743e-05	0.00144263	0.162056	0.999921	FALSE	Mdh1
29.8181	-2.32553e-06	0.00144268	0.437268	0.999921	FALSE	Ccng1
33.9728	1.13765e-06	0.00144268	0.788212	0.999921	FALSE	Nudcd2
4.95106	1.46779e-06	0.00144269	0.331398	0.999921	FALSE	Polrmt
63.0029	-6.54147e-06	0.00144268	0.0649566	0.999921	FALSE	Hmmr
43.6357	2.71812e-06	0.00144268	0.481021	0.999921	FALSE	Cyfip2
36.1835	1.34335e-06	0.00144268	0.706024	0.999921	FALSE	Mgat1
42.314	-1.05414e-06	0.00144268	0.771968	0.999921	FALSE	Ppp2ca
217.866	7.83198e-06	0.00144267	0.122316	0.999921	FALSE	Hnrnpab
28.6583	4.52677e-07	0.00144268	0.917899	0.999921	FALSE	Phykpl
46.4661	6.21145e-06	0.00144268	0.107823	0.999921	FALSE	Hspa4
35.0218	3.35368e-06	0.00144269	0.257907	0.999921	FALSE	Cnot6
2.50474	-8.24887e-07	0.00144269	0.431486	0.999921	FALSE	Gfpt2
9.4398	6.4698e-07	0.00144269	0.772088	0.999921	FALSE	Mapk9
115.982	6.46043e-06	0.00144267	0.184019	0.999921	FALSE	Canx
1560.53	7.78678e-06	0.00144257	0.411986	0.999921	FALSE	Rack1
6.29703	-5.48544e-07	0.00144269	0.726476	0.999921	FALSE	Rufy1
15.47	3.68262e-06	0.00144269	0.0682856	0.999921	FALSE	Rnf130
9.97596	-5.86673e-06	0.0014427	0.0016123	0.999921	FALSE	Ltc4s
34.9911	-1.01489e-06	0.00144268	0.779791	0.999921	FALSE	Rad50
11.6314	-2.49646e-07	0.00144269	0.90713	0.999921	FALSE	Mrnip
63.9314	4.16767e-06	0.00144267	0.376063	0.999921	FALSE	Clk4
268.253	1.35812e-07	0.00144265	0.989456	0.999921	FALSE	Sar1b
13.0436	2.15905e-06	0.00144269	0.358263	0.999921	FALSE	Jade2
2.09932	1.32841e-07	0.00144269	0.884353	0.999921	FALSE	Pdlim4
98.528	6.27974e-06	0.00144267	0.184923	0.999921	FALSE	Ube2b
42.7268	3.99807e-06	0.00144268	0.168316	0.999921	FALSE	Cdkn2aipnl
1.70472	-7.43387e-07	0.00144269	0.456896	0.999921	FALSE	Kremen1
105.282	-4.74988e-06	0.00144267	0.340242	0.999921	FALSE	Itk
12.5715	1.69664e-06	0.00144269	0.60578	0.999921	FALSE	Nefh
21.3697	2.20555e-06	0.00144269	0.461191	0.999921	FALSE	Med7
11.5383	-3.01151e-06	0.00144269	0.137647	0.999921	FALSE	Havcr2
16.3751	1.36591e-06	0.00144269	0.495079	0.999921	FALSE	Tnip1
2.92558	9.32588e-09	0.00144269	0.997834	0.999921	FALSE	Fam71b
88.3546	6.37732e-06	0.00144266	0.253652	0.999921	FALSE	Vdac1
1.34329	4.2837e-07	0.00144269	0.533579	0.999921	FALSE	Upp1
112.926	-1.33325e-06	0.00144266	0.800289	0.999921	FALSE	Slu7
17.207	-2.36572e-06	0.00144269	0.333752	0.999921	FALSE	Ascc2
13.7066	1.82488e-06	0.00144269	0.500394	0.999921	FALSE	Hus1
455.916	-1.06821e-05	0.00144264	0.144239	0.999921	FALSE	Pttg1
1.39073	6.69183e-07	0.00144269	0.314031	0.999921	FALSE	Hormad2
20.1018	1.51808e-06	0.00144269	0.565851	0.999921	FALSE	Zfp607a
1.24293	1.14615e-06	0.00144269	0.0313232	0.999921	FALSE	Tns3
331.519	-1.07544e-05	0.00144265	0.123617	0.999921	FALSE	Btg2
10.8683	2.03079e-07	0.00144269	0.95341	0.999921	FALSE	Castor1
173.961	-6.16947e-07	0.00144265	0.960901	0.999921	FALSE	Pes1
12.7011	1.58523e-06	0.00144269	0.519503	0.999921	FALSE	Tcn2
141.654	-4.52924e-06	0.00144265	0.594535	0.999921	FALSE	Myo1g
9.50014	1.44836e-06	0.00144269	0.466024	0.999921	FALSE	Arf5
26.2515	2.3705e-06	0.00144268	0.426435	0.999921	FALSE	Guk1
21.933	-2.99437e-08	0.00144269	0.991078	0.999921	FALSE	Rnf185
28.6518	-2.39139e-06	0.00144268	0.469262	0.999921	FALSE	Limk2
10.3605	-7.78913e-07	0.00144269	0.679778	0.999921	FALSE	Patz1
16.9835	1.8337e-06	0.00144269	0.421708	0.999921	FALSE	Eif4enif1
9.82622	2.24603e-06	0.00144269	0.239377	0.999921	FALSE	Trim11
93.6579	-1.64796e-06	0.00144266	0.53522	0.999921	FALSE	Ogdh
94.3981	-4.40052e-06	0.00144266	0.521524	0.999921	FALSE	Drg1
19.6256	3.84372e-06	0.00144269	0.190181	0.999921	FALSE	Rtn4
22.2415	-2.75074e-06	0.00144268	0.371857	0.999921	FALSE	Mtif2
1993.67	9.5859e-05	0.00144424	0.558287	0.999921	FALSE	Rps27a
9.05602	1.17369e-06	0.00144269	0.521386	0.999921	FALSE	Cfap36
42.9375	8.95943e-07	0.00144268	0.721322	0.999921	FALSE	Ppp4r3b
10.0587	2.77826e-07	0.00144269	0.825579	0.999921	FALSE	Pnpt1
24.6096	-1.55808e-06	0.00144268	0.43505	0.999921	FALSE	Pold2
10.1436	2.25988e-06	0.00144269	0.315705	0.999921	FALSE	Zkscan17
6.45854	9.13029e-07	0.00144269	0.55848	0.999921	FALSE	Polm
1.27304	2.95518e-07	0.00144269	0.672606	0.999921	FALSE	Pgam2
33.5736	5.1308e-06	0.00144268	0.0998909	0.999921	FALSE	Dbnl
76.5842	-2.94075e-06	0.00144266	0.558066	0.999921	FALSE	Mrps24
6.31797	-4.30207e-07	0.00144269	0.79373	0.999921	FALSE	Ccdc117
20.4187	-7.78619e-07	0.00144268	0.702292	0.999921	FALSE	Dynll2
22.1	1.02988e-06	0.00144269	0.671868	0.999921	FALSE	Xbp1
1412.05	-7.85521e-06	0.00144262	0.348822	0.999921	FALSE	Supt4a
52.2678	2.0268e-06	0.00144268	0.77534	0.999921	FALSE	Ska2
4.76773	-4.46761e-07	0.00144269	0.747996	0.999921	FALSE	Prr11
7.15508	2.5325e-06	0.00144269	0.143894	0.999921	FALSE	Smg8
39.331	6.26658e-06	0.00144269	0.0599305	0.999921	FALSE	Rnf187
11.4844	-2.78266e-06	0.00144269	0.262003	0.999921	FALSE	Tubd1
280.205	7.03132e-07	0.00144264	0.923319	0.999921	FALSE	Mrpl22
49.9769	3.37975e-06	0.00144267	0.430949	0.999921	FALSE	Cnot8
23.4689	2.74231e-06	0.00144268	0.367433	0.999921	FALSE	Rps6kb1
6.1971	1.03532e-06	0.00144269	0.472644	0.999921	FALSE	Sap30l
6.67183	-1.54423e-06	0.00144269	0.349688	0.999921	FALSE	Galnt10
31.6975	2.76587e-06	0.00144268	0.358857	0.999921	FALSE	Rnft1
71.1085	-3.28347e-06	0.00144266	0.527093	0.999921	FALSE	Mfap3
63.5009	6.2365e-07	0.00144267	0.887958	0.999921	FALSE	Fam114a2
6.62171	6.68971e-07	0.00144269	0.674782	0.999921	FALSE	Ppm1d
114.846	1.48063e-06	0.00144266	0.792202	0.999921	FALSE	Znhit3
1.18891	-3.26775e-07	0.00144269	0.649775	0.999921	FALSE	Myo19
15.4817	1.36008e-06	0.00144269	0.614467	0.999921	FALSE	Prpsap2
52.6358	3.38995e-06	0.00144267	0.436139	0.999921	FALSE	Ggnbp2
5.12535	-1.85046e-06	0.00144269	0.196807	0.999921	FALSE	Acaca
51.2502	-2.11463e-07	0.00144268	0.953923	0.999921	FALSE	Shmt1
4.31714	6.70378e-07	0.00144269	0.62823	0.999921	FALSE	Llgl1
75.1886	6.16882e-07	0.00144266	0.618057	0.999921	FALSE	Drg2
9.7644	-2.02861e-07	0.00144269	0.921113	0.999921	FALSE	Srebf1
4.28797	-3.02712e-07	0.00144269	0.876577	0.999921	FALSE	Cox11
4.80298	2.28661e-06	0.00144269	0.0672521	0.999921	FALSE	Stxbp4
476.737	2.60572e-06	0.00144261	0.73954	0.999921	FALSE	Bzw2
5.9308	-1.02044e-06	0.00144269	0.475573	0.999921	FALSE	Elac2
6.52426	2.91193e-06	0.00144269	0.0719292	0.999921	FALSE	Pctp
30.9484	-7.17381e-08	0.00144268	0.282917	0.999921	FALSE	Polr1f
10.4872	1.70582e-06	0.00144269	0.622706	0.999921	FALSE	Atxn7l1
96.4393	5.59542e-06	0.00144268	0.291577	0.999921	FALSE	Sypl
372.107	-1.40393e-05	0.00144265	0.0776959	0.999921	FALSE	Pdia6
24.3926	-8.34126e-09	0.00144268	0.442197	0.999921	FALSE	Nampt
35.3765	3.51305e-06	0.00144268	0.243649	0.999921	FALSE	Pik3cg
8.78698	-1.66118e-06	0.00144269	0.204836	0.999921	FALSE	Nbas
64.0219	-2.08122e-06	0.00144267	0.634719	0.999921	FALSE	Tspan13
19.4715	2.49293e-07	0.00144269	0.398218	0.999921	FALSE	Rock2
236.358	-3.75314e-06	0.00144263	0.579731	0.999921	FALSE	Laptm4a
23.4513	-3.33262e-06	0.00144268	0.305921	0.999921	FALSE	Cyria
4.95722	1.37405e-07	0.00144269	0.918009	0.999921	FALSE	Snx13
18.0008	1.03199e-06	0.00144269	0.746792	0.999921	FALSE	Lpin1
55.9681	6.10275e-06	0.00144268	0.111878	0.999921	FALSE	Pum2
1.41689	9.54876e-07	0.00144269	0.171985	0.999921	FALSE	Rgs9
22.6764	-2.59502e-06	0.00144268	0.602347	0.999921	FALSE	Trib2
2.19427	4.64058e-08	0.00144269	0.958102	0.999921	FALSE	Hs1bp3
85.6425	1.71328e-06	0.00144266	0.723562	0.999921	FALSE	Smc6
55.1114	-2.1388e-06	0.00144267	0.244261	0.999921	FALSE	Amz2
71.5335	1.10468e-05	0.00144269	0.00731929	0.999921	FALSE	Gna13
223.387	3.33811e-06	0.00144264	0.604769	0.999921	FALSE	Prkar1a
10.3871	-1.00659e-06	0.00144269	0.553092	0.999921	FALSE	Rdh14
4.62855	1.47378e-06	0.00144269	0.293187	0.999921	FALSE	Map2k6
27.8056	-1.53511e-06	0.00144268	0.642899	0.999921	FALSE	Trappc12
12.153	1.91958e-06	0.00144269	0.292549	0.999921	FALSE	Adi1
20.7466	2.61352e-06	0.00144268	0.643717	0.999921	FALSE	Rnaseh1
6.17425	2.05105e-06	0.00144269	0.204268	0.999921	FALSE	Ubxn2a
8.34785	-1.05225e-06	0.00144269	0.530701	0.999921	FALSE	Cmpk2
35.0763	8.04366e-08	0.00144268	0.981486	0.999921	FALSE	Itsn2
4.90428	-1.43872e-07	0.00144269	0.921337	0.999921	FALSE	Rsad2
17.3986	1.40863e-06	0.00144269	0.523149	0.999921	FALSE	Rnf144a
430.883	8.24786e-06	0.00144265	0.199516	0.999921	FALSE	Id2
10.0956	-1.17921e-06	0.00144269	0.549685	0.999921	FALSE	Ncoa1
15.3898	-2.85651e-06	0.00144269	0.259766	0.999921	FALSE	Dus4l
584.3	-1.52582e-05	0.00144268	0.038945	0.999921	FALSE	Rrm2
127.038	2.81939e-06	0.00144266	0.571289	0.999921	FALSE	Bcap29
18.0348	1.24375e-06	0.00144269	0.486878	0.999921	FALSE	Cenpo
1.19901	2.30691e-07	0.00144269	0.748139	0.999921	FALSE	Klf11
2.21885	-4.59228e-07	0.00144269	0.682271	0.999921	FALSE	Dnajc27
2.37831	4.24687e-07	0.00144269	0.820286	0.999921	FALSE	Efr3b
8.2825	-5.42564e-07	0.00144269	0.756006	0.999921	FALSE	Cbll1
2.20117	1.29591e-06	0.00144269	0.161921	0.999921	FALSE	Pomc
21.0749	3.24739e-06	0.00144269	0.200026	0.999921	FALSE	Dnmt3a
110.387	-1.47842e-06	0.00144266	0.768765	0.999921	FALSE	Dld
2.64401	-1.51583e-06	0.00144269	0.0943965	0.999921	FALSE	Kif3c
36.1184	3.52221e-06	0.00144268	0.714501	0.999921	FALSE	Rab10
82.1627	6.34885e-06	0.00144267	0.148098	0.999921	FALSE	Ddx52
15.7071	8.90044e-07	0.00144269	0.684589	0.999921	FALSE	Taf15
10.5588	6.77526e-07	0.00144269	0.745497	0.999921	FALSE	Cdc27
3.06362	-1.74383e-07	0.00144269	0.849155	0.999921	FALSE	Itgb3
6.64469	-2.19538e-06	0.00144269	0.187686	0.999921	FALSE	Mettl2
1.33593	-4.55813e-07	0.00144269	0.523962	0.999921	FALSE	Nle1
14.864	2.86985e-06	0.00144269	0.200515	0.999921	FALSE	Tlk2
3.13192	9.34485e-07	0.00144269	0.36062	0.999921	FALSE	Rffl
8.70557	2.01839e-06	0.00144269	0.22785	0.999921	FALSE	Lig3
3.39213	-1.2895e-06	0.00144269	0.38034	0.999921	FALSE	Cct6b
14.9454	1.11911e-06	0.00144269	0.646212	0.999921	FALSE	Map3k3
32.6024	-5.51067e-06	0.00144269	0.586178	0.999921	FALSE	Ccl1
31.5027	3.33766e-06	0.00144268	0.305157	0.999921	FALSE	Ddx42
48.9052	2.60441e-06	0.00144267	0.367411	0.999921	FALSE	Ftsj3
9.50487	2.84335e-07	0.00144269	0.956072	0.999921	FALSE	Rnf135
325.817	-5.44428e-06	0.00144263	0.455752	0.999921	FALSE	Psmc5
2.47717	-3.76225e-08	0.00144269	0.968784	0.999921	FALSE	Nf1
132.423	5.47777e-07	0.00144264	0.924131	0.999921	FALSE	Pecam1
25.2645	2.01752e-06	0.00144269	0.459821	0.999921	FALSE	Polg2
359.269	1.54742e-05	0.00144267	0.0264742	0.999921	FALSE	Ddx5
76.9985	-4.43945e-06	0.00144267	0.361278	0.999921	FALSE	Psmd12
16.3979	4.39287e-06	0.00144269	0.353827	0.999921	FALSE	Helz
87.3744	-6.34354e-06	0.00144266	0.237078	0.999921	FALSE	Rab37
39.7171	6.67856e-06	0.00144269	0.141219	0.999921	FALSE	Slc9a3r1
228.068	-8.54272e-06	0.00144264	0.274513	0.999921	FALSE	Nt5c
1031.26	-1.37064e-05	0.00144264	0.0794421	0.999921	FALSE	Jpt1
1024.09	-6.31629e-06	0.00144261	0.381676	0.999921	FALSE	Sumo2
12.5112	-1.46399e-06	0.00144269	0.448022	0.999921	FALSE	Nup85
9.12378	3.94504e-06	0.00144269	0.0505607	0.999921	FALSE	Gga3
10.8626	-3.23222e-07	0.00144269	0.840029	0.999921	FALSE	Cluh
97.5566	3.58896e-06	0.00144266	0.498407	0.999921	FALSE	Mif4gd
63.6672	1.39153e-06	0.00144267	0.7571	0.999921	FALSE	Slc25a19
121.09	-6.1465e-06	0.00144266	0.186145	0.999921	FALSE	Pafah1b1
2.4783	1.31927e-06	0.00144269	0.164157	0.999921	FALSE	Tmem94
13.6036	-1.4586e-06	0.00144269	0.496137	0.999921	FALSE	Recql5
100.732	5.92663e-06	0.00144267	0.198204	0.999921	FALSE	Sap30bp
13.3213	3.87549e-07	0.00144269	0.860271	0.999921	FALSE	Galk1
4.91237	5.97087e-07	0.00144269	0.615503	0.999921	FALSE	Unk
11.929	-2.3677e-07	0.00144269	0.724536	0.999921	FALSE	Mrpl38
12.1161	-3.18063e-07	0.00144269	0.849077	0.999921	FALSE	Acox1
35.749	-6.32328e-06	0.00144269	0.0716222	0.999921	FALSE	Ten1
22.6189	-7.55221e-07	0.00144268	0.682429	0.999921	FALSE	Srp68
2.4742	3.04711e-07	0.00144269	0.768715	0.999921	FALSE	Tsen54
28.5591	-1.38334e-06	0.00144268	0.680419	0.999921	FALSE	Ncbp3
20.315	3.72275e-06	0.00144269	0.204426	0.999921	FALSE	Atp2a3
41.3295	6.95247e-07	0.00144267	0.83442	0.999921	FALSE	Ankfy1
42.3123	-4.19803e-06	0.00144268	0.271897	0.999921	FALSE	Exoc7
23.4376	-6.40185e-07	0.00144268	0.887383	0.999921	FALSE	Ube2g1
9.0586	5.20158e-07	0.00144269	0.739748	0.999921	FALSE	Spns3
64.0304	-1.31873e-06	0.00144267	0.761499	0.999921	FALSE	Med31
398.6	-9.12723e-06	0.00144264	0.290723	0.999921	FALSE	Txndc17
2.24114	1.3738e-06	0.00144269	0.134796	0.999921	FALSE	Rhbdf2
8.37411	-5.14266e-07	0.00144269	0.727324	0.999921	FALSE	Pimreg
9.55126	1.65787e-06	0.00144269	0.357257	0.999921	FALSE	Snhg16
18.9773	-1.02983e-06	0.00144269	0.711591	0.999921	FALSE	Rabep1
25.6592	-3.25133e-06	0.00144269	0.198357	0.999921	FALSE	Mfsd11
3.14011	1.05838e-06	0.00144269	0.337404	0.999921	FALSE	Kif1c
2.39035	4.17477e-07	0.00144269	0.678183	0.999921	FALSE	Sec14l1
3.0723	5.96091e-07	0.00144269	0.957729	0.999921	FALSE	Pld2
11.6203	-1.90048e-06	0.00144269	0.314707	0.999921	FALSE	Eral1
130.509	-3.14666e-06	0.00144265	0.58578	0.999921	FALSE	Blmh
2.60097	1.63143e-07	0.00144269	0.896988	0.999921	FALSE	Cpd
40.8965	5.8249e-06	0.00144268	0.0946129	0.999921	FALSE	Timm22
3.4915	4.98744e-07	0.00144269	0.684495	0.999921	FALSE	Nxn
43.695	1.64106e-06	0.00144268	0.643047	0.999921	FALSE	Rflnb
1.30282	5.06433e-07	0.00144269	0.400969	0.999921	FALSE	Rph3al
381.195	-4.74078e-06	0.00144262	0.532746	0.999921	FALSE	Ywhae
57.6444	5.20106e-06	0.00144267	0.147294	0.999921	FALSE	Prpf8
250.689	-6.31084e-06	0.00144267	0.241083	0.999921	FALSE	Nme2
13.8005	5.03573e-07	0.00144269	0.803922	0.999921	FALSE	Spag9
41.5096	1.37565e-06	0.00144268	0.648446	0.999921	FALSE	Luc7l3
10.1664	9.70763e-07	0.00144269	0.569795	0.999921	FALSE	Ankrd40
2.4183	8.28581e-07	0.00144269	0.556482	0.999921	FALSE	Xylt2
23.7706	-1.83612e-06	0.00144268	0.931895	0.999921	FALSE	Lrrc59
75.6884	-1.58522e-06	0.00144266	0.759196	0.999921	FALSE	Slc35b1
3.13041	-4.46178e-07	0.00144269	0.670633	0.999921	FALSE	Snx11
3.56956	-5.93032e-09	0.00144269	0.806482	0.999921	FALSE	Scrn2
4.79591	2.05447e-06	0.00144269	0.141812	0.999921	FALSE	Fbxl20
9.97028	4.3244e-07	0.00144269	0.870068	0.999921	FALSE	Dlg4
3.55208	1.5335e-06	0.00144269	0.212787	0.999921	FALSE	Dvl2
2.23339	2.96449e-07	0.00144269	0.628428	0.999921	FALSE	Alox8
1.91243	-2.77596e-07	0.00144269	0.747479	0.999921	FALSE	Per1
30.0544	-2.05877e-06	0.00144268	0.49082	0.999921	FALSE	Tmem107
34.4526	4.20869e-06	0.00144268	0.213462	0.999921	FALSE	Aurkb
7.97289	1.42116e-06	0.00144269	0.731158	0.999921	FALSE	Ctc1
8.35849	-1.35127e-07	0.00144269	0.93228	0.999921	FALSE	Pfas
15.6329	-6.43402e-08	0.00144269	0.974121	0.999921	FALSE	Pik3r5
123.895	3.9174e-07	0.00144266	0.888101	0.999921	FALSE	Stx8
51.1304	-1.10186e-06	0.00144267	0.783099	0.999921	FALSE	Adprm
123.696	-6.55794e-06	0.00144266	0.204267	0.999921	FALSE	Top2a
137.407	-3.51919e-06	0.00144265	0.476319	0.999921	FALSE	Acly
9.95222	1.29814e-06	0.00144269	0.477639	0.999921	FALSE	Kat2a
15.5441	-8.32943e-07	0.00144269	0.382909	0.999921	FALSE	Stat5b
8.98968	-3.59276e-06	0.00144269	0.0942531	0.999921	FALSE	Tmem101
35.4987	7.81435e-07	0.00144268	0.441861	0.999921	FALSE	Lsm12
32.4689	2.84074e-07	0.00144268	0.907277	0.999921	FALSE	Ubtf
15.3375	-8.63645e-07	0.00144269	0.791427	0.999921	FALSE	Ccdc43
73.122	-2.37663e-06	0.00144266	0.611336	0.999921	FALSE	Eftud2
3.07103	6.04315e-07	0.00144269	0.678262	0.999921	FALSE	Dcakd
132.521	-9.65997e-06	0.00144266	0.87845	0.999921	FALSE	Nmt1
11.2888	-9.15648e-08	0.00144269	0.97881	0.999921	FALSE	Map3k14
163.475	-2.05064e-07	0.00144266	0.968505	0.999921	FALSE	Gosr2
44.8625	1.42049e-06	0.00144267	0.724842	0.999921	FALSE	Klhl28
740.119	-7.25459e-07	0.00144261	0.902849	0.999921	FALSE	Fkbp3
114.377	-2.9724e-07	0.00144265	0.960098	0.999921	FALSE	Scfd1
9.16146	2.07859e-06	0.00144269	0.28041	0.999921	FALSE	Strn3
17.6544	-5.36957e-06	0.00144269	0.0375376	0.999921	FALSE	Ap4s1
7.4942	3.5691e-07	0.00144269	0.967794	0.999921	FALSE	Dtd2
37.3773	3.70988e-06	0.00144268	0.318383	0.999921	FALSE	Gtf2a1
19.2904	4.80084e-06	0.00144269	0.0682325	0.999921	FALSE	Sel1l
5.7798	1.9929e-06	0.00144269	0.149658	0.999921	FALSE	Dnaaf2
30.5009	-3.34393e-06	0.00144268	0.300535	0.999921	FALSE	Pole2
8.25954	1.15427e-06	0.00144269	0.564496	0.999921	FALSE	Klhdc2
85.9033	3.29807e-06	0.00144266	0.512957	0.999921	FALSE	Nemf
19.8838	-2.93305e-06	0.00144269	0.375092	0.999921	FALSE	Sec23a
2.49371	2.46011e-07	0.00144269	0.817874	0.999921	FALSE	L2hgdh
14.4183	1.70099e-06	0.00144269	0.460651	0.999921	FALSE	Trappc6b
61.3942	-4.78588e-06	0.00144267	0.447342	0.999921	FALSE	Pnn
7.50421	-1.1657e-07	0.00144269	0.939583	0.999921	FALSE	Mia2
1.71601	3.11923e-07	0.00144269	0.690864	0.999921	FALSE	Galc
5.74417	-1.69719e-06	0.00144269	0.22359	0.999921	FALSE	Spata7
18.4837	-9.52334e-07	0.00144269	0.555799	0.999921	FALSE	Zc3h14
149.422	-7.79304e-06	0.00144267	0.513718	0.999921	FALSE	Polr2h
29.6437	-3.44905e-06	0.00144268	0.257689	0.999921	FALSE	Ppp2r3c
8.06886	7.0219e-07	0.00144269	0.781495	0.999921	FALSE	Prorp
636.683	8.82827e-06	0.00144264	0.668939	0.999921	FALSE	Psma6
173.14	4.16e-06	0.00144265	0.511706	0.999921	FALSE	Nfkbia
7.39392	1.10487e-06	0.00144269	0.500102	0.999921	FALSE	Ralgapa1
27.9508	-5.46938e-06	0.00144269	0.0631703	0.999921	FALSE	Mbip
17.9796	-2.51082e-06	0.00144269	0.270319	0.999921	FALSE	Gstz1
19.9868	1.85398e-06	0.00144269	0.482218	0.999921	FALSE	Sptlc2
51.4857	-3.59806e-06	0.00144268	0.368105	0.999921	FALSE	Ahsa1
21.0298	-1.56365e-06	0.00144268	0.623625	0.999921	FALSE	Vipas39
278.569	1.39142e-06	0.00144263	0.843443	0.999921	FALSE	Snw1
415.991	-1.12204e-05	0.00144265	0.117302	0.999921	FALSE	Slirp
17.4984	1.33444e-06	0.00144269	0.628483	0.999921	FALSE	Adck1
30.0821	2.40799e-06	0.00144268	0.491679	0.999921	FALSE	Mthfd1
13.9375	-6.99925e-07	0.00144269	0.749375	0.999921	FALSE	Ppp2r5e
12.586	8.10458e-08	0.00144269	0.964934	0.999921	FALSE	Sgpp1
2.27561	-4.85615e-08	0.00144269	0.953066	0.999921	FALSE	Akap5
11.7719	-1.43493e-06	0.00144269	0.491027	0.999921	FALSE	Fut8
2.63919	-6.58798e-07	0.00144269	0.496167	0.999921	FALSE	Sav1
18.2466	-1.5963e-06	0.00144268	0.715222	0.999921	FALSE	Nin
3.31268	-8.08394e-08	0.00144269	0.776032	0.999921	FALSE	Pygl
115.273	-8.46524e-07	0.00144266	0.869478	0.999921	FALSE	Tmx1
129.247	-3.92519e-06	0.00144266	0.264302	0.999921	FALSE	Actr10
38.7267	-6.9645e-06	0.00144268	0.089651	0.999921	FALSE	Timm9
104.355	-5.84352e-06	0.00144265	0.319329	0.999921	FALSE	Dhrs7
12.7164	1.00923e-06	0.00144269	0.664342	0.999921	FALSE	Ppm1a
25.4065	8.41717e-07	0.00144268	0.668628	0.999921	FALSE	Glrx5
34.6114	5.30284e-06	0.00144268	0.116842	0.999921	FALSE	Mnat1
45.4571	4.4235e-06	0.00144268	0.200124	0.999921	FALSE	Prkch
25.1324	1.05363e-06	0.00144268	0.683171	0.999921	FALSE	Hif1a
50.9773	2.90934e-06	0.00144267	0.358128	0.999921	FALSE	Papola
12.3659	8.86666e-07	0.00144269	0.722765	0.999921	FALSE	Pals1
8.84077	5.42664e-08	0.00144269	0.946422	0.999921	FALSE	Snapc1
230.299	-8.60451e-06	0.00144265	0.190802	0.999921	FALSE	Atp6v1d
161.725	1.27958e-06	0.00144266	0.781696	0.999921	FALSE	Vrk1
467.125	-1.12973e-05	0.00144264	0.127416	0.999921	FALSE	Eif2s1
14.819	1.09706e-07	0.00144269	0.9782	0.999921	FALSE	Pigh
25.2001	3.26235e-06	0.00144268	0.993724	0.999921	FALSE	Rdh12
50.8013	-2.35828e-06	0.00144267	0.584865	0.999921	FALSE	Vti1b
43.0566	5.6062e-06	0.00144268	0.0968112	0.999921	FALSE	Zfp36l1
4.38736	8.11081e-07	0.00144269	0.948532	0.999921	FALSE	Galnt16
906.662	-1.2369e-05	0.00144262	0.146744	0.999921	FALSE	Erh
19.5049	-9.22662e-07	0.00144269	0.894718	0.999921	FALSE	Susd6
251.713	-9.03874e-07	0.00144266	0.911848	0.999921	FALSE	Srsf5
2.34165	5.16885e-07	0.00144269	0.645638	0.999921	FALSE	Pcnx
1.79825	1.28718e-06	0.00144269	0.132537	0.999921	FALSE	Pacs2
3.56965	6.13809e-08	0.00144269	0.960089	0.999921	FALSE	Mta1
22.3606	-3.19367e-06	0.00144269	0.258281	0.999921	FALSE	Wdr37
117.627	-1.62823e-06	0.00144265	0.780631	0.999921	FALSE	Gtpbp4
24.1914	-2.0584e-06	0.00144268	0.515616	0.999921	FALSE	Zmynd11
25.2085	1.52787e-06	0.00144268	0.597552	0.999921	FALSE	Esyt2
19.21	-2.13554e-06	0.00144269	0.413631	0.999921	FALSE	Cdca7l
4.34542	-8.30944e-07	0.00144269	0.504983	0.999921	FALSE	Efcab11
69.7367	2.05872e-07	0.00144267	0.967151	0.999921	FALSE	Tdp1
412.309	-2.37812e-06	0.00144264	0.699578	0.999921	FALSE	Psmc1
9.62483	3.07259e-06	0.00144269	0.282772	0.999921	FALSE	Nrde2
4.24514	9.01008e-08	0.00144269	0.955038	0.999921	FALSE	Rps6ka5
18.9893	4.29756e-06	0.00144269	0.0795254	0.999921	FALSE	Ccdc88c
7.46086	-6.86e-07	0.00144269	0.647681	0.999921	FALSE	Dglucy
6.59992	2.01753e-07	0.00144269	0.901725	0.999921	FALSE	Tc2n
13.4927	3.81337e-06	0.00144269	0.102446	0.999921	FALSE	Trip11
28.2385	7.9086e-07	0.00144268	0.807998	0.999921	FALSE	Atxn3
5.45438	1.05187e-06	0.00144269	0.520595	0.999921	FALSE	Lgmn
10.4996	1.41198e-07	0.00144269	0.891935	0.999921	FALSE	Golga5
25.9574	-3.1084e-06	0.00144268	0.344813	0.999921	FALSE	Pitrm1
146.607	-6.60651e-06	0.00144264	0.317779	0.999921	FALSE	Pfkp
2.12025	7.98233e-08	0.00144269	0.930771	0.999921	FALSE	Akr1c12
27.8365	2.03508e-06	0.00144268	0.729005	0.999921	FALSE	Akr1c13
38.3205	-1.13353e-06	0.00144267	0.682225	0.999921	FALSE	Net1
165.319	-7.33752e-06	0.00144265	0.445524	0.999921	FALSE	Gdi2
14.6034	-6.32125e-07	0.00144269	0.835669	0.999921	FALSE	Dcaf4
16.1388	-3.32864e-07	0.00144269	0.982365	0.999921	FALSE	Numb
7.22093	-1.02486e-06	0.00144269	0.955485	0.999921	FALSE	Acot2
3.5379	-1.46893e-08	0.00144269	0.987329	0.999921	FALSE	Fam161b
13.1732	-1.43509e-06	0.00144269	0.512171	0.999921	FALSE	Coq6
44.1797	-8.296e-07	0.00144267	0.931897	0.999921	FALSE	Entpd5
1.35776	-7.31745e-07	0.00144269	0.322062	0.999921	FALSE	Aldh6a1
4.80786	1.57853e-06	0.00144269	0.264038	0.999921	FALSE	Abcd4
139.019	7.68692e-06	0.00144266	0.125299	0.999921	FALSE	Isca2
571.138	-7.52626e-06	0.00144263	0.30076	0.999921	FALSE	Npc2
599.179	-8.48194e-06	0.00144262	0.31908	0.999921	FALSE	Fcf1
15.4185	2.81965e-07	0.00144269	0.898071	0.999921	FALSE	Ylpm1
8.00014	-4.44023e-08	0.00144269	0.976811	0.999921	FALSE	Mlh3
279.722	-6.69541e-06	0.00144264	0.268455	0.999921	FALSE	Tmed10
26.6615	5.53641e-06	0.00144269	0.0714801	0.999921	FALSE	Fos
255.239	-1.0574e-05	0.00144265	0.125544	0.999921	FALSE	Erg28
2.3838	7.62075e-07	0.00144269	0.501263	0.999921	FALSE	Tgfb3
4.75535	2.14759e-06	0.00144269	0.0719274	0.999921	FALSE	Gpatch2l
3.41429	-1.43197e-06	0.00144269	0.205796	0.999921	FALSE	Angel1
11.6531	2.61033e-07	0.00144269	0.906167	0.999921	FALSE	Ccnk
90.8753	-2.90495e-06	0.00144267	0.451777	0.999921	FALSE	Evl
1.77892	4.01472e-07	0.00144269	0.631363	0.999921	FALSE	Degs2
32.3466	4.19624e-06	0.00144269	0.132446	0.999921	FALSE	Yy1
3.03445	2.20331e-07	0.00144269	0.755969	0.999921	FALSE	Slc25a29
40.9896	4.12716e-06	0.00144268	0.787164	0.999921	FALSE	Wars
456.758	-1.92007e-06	0.00144263	0.946244	0.999921	FALSE	Hsp90aa1
3.74533	-1.23235e-06	0.00144269	0.321579	0.999921	FALSE	Zfp839
45.4073	1.80765e-06	0.00144267	0.652652	0.999921	FALSE	Fdft1
2.01452	-2.27772e-07	0.00144269	0.779212	0.999921	FALSE	Tecpr2
91.9019	-1.36455e-05	0.0014427	0.755887	0.999921	FALSE	Cinp
8.77107	1.04627e-06	0.00144269	0.549612	0.999921	FALSE	Traf3
2.62339	-5.18032e-07	0.00144269	0.538241	0.999921	FALSE	Exoc3l4
3.47092	1.31132e-06	0.00144269	0.255263	0.999921	FALSE	Tnfaip2
166.011	4.86303e-06	0.00144265	0.429484	0.999921	FALSE	Eif5
10.1645	5.063e-07	0.00144269	0.66148	0.999921	FALSE	Ppp1r13b
1.8658	-2.28727e-07	0.00144269	0.737305	0.999921	FALSE	Zfyve21
5.40263	-1.3298e-06	0.00144269	0.353074	0.999921	FALSE	Xrcc3
3.50965	4.76068e-07	0.00144269	0.680664	0.999921	FALSE	Klc1
709.11	-1.21614e-05	0.00144265	0.474765	0.999921	FALSE	Atp5mpl
6.88627	-3.78927e-07	0.00144269	0.8337	0.999921	FALSE	Gpr132
109.144	1.87076e-06	0.00144266	0.73123	0.999921	FALSE	Ggps1
5.84477	1.1055e-06	0.00144269	0.474964	0.999921	FALSE	Gpr137b
11.7319	1.24416e-06	0.00144269	0.573611	0.999921	FALSE	Mtr
28.4182	3.31425e-06	0.00144268	0.198521	0.999921	FALSE	Trim27
7.80829	1.21864e-06	0.00144269	0.710216	0.999921	FALSE	Zkscan3
2.13265	2.27785e-07	0.00144269	0.798996	0.999921	FALSE	Carmil1
8.76644	3.63539e-06	0.00144269	0.0497031	0.999921	FALSE	Mrs2
22.6922	1.45987e-06	0.00144268	0.608289	0.999921	FALSE	Irf4
31.9778	-1.7914e-08	0.00144268	0.551263	0.999921	FALSE	Exoc2
1.66466	2.81696e-07	0.00144269	0.634127	0.999921	FALSE	Gcnt2
302.906	-5.32926e-06	0.00144263	0.374461	0.999921	FALSE	Tmem14c
90.2394	-5.61029e-06	0.00144266	0.638609	0.999921	FALSE	Nedd9
6.15343	5.86611e-08	0.00144269	0.974061	0.999921	FALSE	Hivep1
26.9434	1.7673e-06	0.00144268	0.775392	0.999921	FALSE	Tbc1d7
14.6332	2.44375e-06	0.00144269	0.351502	0.999921	FALSE	Mcur1
26.027	1.06938e-07	0.00144268	0.957109	0.999921	FALSE	Nup153
1.88783	-3.8531e-07	0.00144269	0.642685	0.999921	FALSE	Kif13a
4.65596	1.12338e-06	0.00144269	0.377521	0.999921	FALSE	Tpmt
[truncated: 8,969 more rows]

## Sheet: Figure 3B, Bottom
Figure 3B Data (Bottom)
DESeq2 Differential expression testing, TdLN, Day 6, Tx vs. PBS
baseMean	log2FoldChange	lfcSE	pvalue	padj	sig	gene
40.1568	-1.15342e-06	0.00144268	0.724655	0.999898	FALSE	Gnai3
8.02325	3.15691e-07	0.00144269	0.791718	0.999898	FALSE	Cdc45
30.0373	-4.53782e-07	0.00144268	0.899612	0.999898	FALSE	Narf
67.7243	-9.18403e-06	0.00144268	0.034145	0.999898	FALSE	Klf6
5.05614	7.5372e-08	0.00144269	0.961247	0.999898	FALSE	Scmh1
120.457	7.48765e-06	0.00144267	0.160925	0.999898	FALSE	Cox5a
3.21188	1.03741e-06	0.00144269	0.303936	0.999898	FALSE	Fer
29.0778	-2.49727e-06	0.00144269	0.383209	0.999898	FALSE	Xpo6
6.18796	-1.76513e-06	0.00144269	0.203079	0.999898	FALSE	Tfe3
3.6109	-9.27855e-07	0.00144269	0.335821	0.999898	FALSE	Axin2
6.03144	-1.36643e-06	0.00144269	0.398224	0.999898	FALSE	Brat1
6.6782	-1.116e-06	0.00144269	0.475753	0.999898	FALSE	Gna12
5.48792	-6.06926e-07	0.00144269	0.702781	0.999898	FALSE	Dlat
262.934	7.1328e-06	0.00144266	0.186742	0.999898	FALSE	Sdhd
274.08	-3.77464e-06	0.00144265	0.596427	0.999898	FALSE	Ccnd2
18.8881	-7.22722e-07	0.00144269	0.240144	0.999898	FALSE	Gpr107
386.116	2.53608e-06	0.00144264	0.696774	0.999898	FALSE	Tspan32
25.0734	-5.53277e-07	0.00144268	0.844725	0.999898	FALSE	Trim25
8.60343	-1.07449e-06	0.00144269	0.565818	0.999898	FALSE	Dgke
68.5953	5.46506e-06	0.00144267	0.217745	0.999898	FALSE	Scpep1
1.97716	7.37616e-07	0.00144269	0.421626	0.999898	FALSE	Mnt
269.096	4.03281e-06	0.00144264	0.372115	0.999898	FALSE	Itgb2
90.577	-3.3929e-06	0.00144267	0.408629	0.999898	FALSE	Hddc2
3.35902	7.7089e-07	0.00144269	0.474217	0.999898	FALSE	Pemt
9.25431	1.6226e-06	0.00144269	0.383552	0.999898	FALSE	Clec10a
2186.02	4.03775e-06	0.00144263	0.992742	0.999898	FALSE	Comt
10.2842	-1.08015e-06	0.00144269	0.5533	0.999898	FALSE	Rtca
10.577	8.617e-07	0.00144269	0.705795	0.999898	FALSE	Dbt
1292.97	1.54874e-05	0.00144268	0.0321073	0.999898	FALSE	Dazap2
174.171	4.8264e-06	0.00144266	0.34672	0.999898	FALSE	Mcts1
9.22794	-4.52359e-07	0.00144269	0.843327	0.999898	FALSE	Trappc10
24.9823	2.36129e-08	0.00144268	0.88148	0.999898	FALSE	Ccm2
6.15364	-4.72167e-07	0.00144269	0.756967	0.999898	FALSE	Tbrg4
3.56049	-6.63951e-07	0.00144269	0.556891	0.999898	FALSE	Mx1
216.923	2.56244e-06	0.00144265	0.650161	0.999898	FALSE	Ndufa9
1242.94	5.77603e-06	0.00144265	0.337537	0.999898	FALSE	Lck
36.0775	-1.01968e-06	0.00144268	0.458958	0.999898	FALSE	Galnt1
29.5615	2.19835e-06	0.00144268	0.452061	0.999898	FALSE	Mkrn2
23.0626	-3.3906e-06	0.00144269	0.163197	0.999898	FALSE	Raf1
132.816	8.90161e-06	0.00144266	0.198641	0.999898	FALSE	Septin1
0.840305	-6.7125e-07	0.00144269	0.311115	0.999898	FALSE	Pdgfb
6.51099	-2.02294e-06	0.00144269	0.218458	0.999898	FALSE	Acvrl1
2.96156	-3.5147e-07	0.00144269	0.760084	0.999898	FALSE	Acvr1b
3.06058	1.31992e-06	0.00144269	0.123883	0.999898	FALSE	Tom1l2
17.357	-8.10765e-07	0.00144269	0.756342	0.999898	FALSE	Wdr77
3.4086	5.21409e-07	0.00144269	0.674539	0.999898	FALSE	Adora3
817.013	5.24119e-06	0.00144264	0.471456	0.999898	FALSE	Atp5pb
60.7192	2.02674e-06	0.00144267	0.634205	0.999898	FALSE	Hnrnpd
5.49207	8.01333e-07	0.00144269	0.594732	0.999898	FALSE	Dynlt1c
235.087	-7.02253e-07	0.00144266	0.873707	0.999898	FALSE	C1d
23.4237	1.62096e-06	0.00144268	0.652225	0.999898	FALSE	Krit1
57.7369	-6.60899e-06	0.00144268	0.0840159	0.999898	FALSE	Clcn4
3.03607	-1.76e-07	0.00144269	0.841239	0.999898	FALSE	Sema4f
3.43749	1.03472e-06	0.00144269	0.360967	0.999898	FALSE	Hk2
7.78439	1.94466e-06	0.00144269	0.286609	0.999898	FALSE	Myo18a
59.9058	-3.67926e-06	0.00144268	0.509034	0.999898	FALSE	Haao
7957.37	0.000163743	0.00144733	0.821185	0.999898	FALSE	Cd52
6.16155	-7.94331e-06	0.0014427	0.202056	0.999898	FALSE	Kat2b
8.02971	4.93219e-08	0.00144269	0.980518	0.999898	FALSE	Rab5b
5.55607	-1.54029e-06	0.00144269	0.280078	0.999898	FALSE	Icosl
8.24355	1.18961e-06	0.00144269	0.506901	0.999898	FALSE	Spg7
1.42921	-5.58189e-07	0.00144269	0.240775	0.999898	FALSE	Sult5a1
1048.81	1.8992e-06	0.00144266	0.783289	0.999898	FALSE	Rpl13
50.7991	3.96076e-06	0.00144267	0.832945	0.999898	FALSE	Chmp1a
137.544	-1.92199e-06	0.00144265	0.874988	0.999898	FALSE	Rpa1
2.11646	1.02719e-06	0.00144269	0.957686	0.999898	FALSE	Serpinf1
6.30194	-1.8605e-07	0.00144269	0.91004	0.999898	FALSE	Tubgcp3
4.8806	-1.1882e-07	0.00144269	0.932838	0.999898	FALSE	Polr3d
124.734	-5.49723e-06	0.00144268	0.117233	0.999898	FALSE	Tcf7
58.1081	-2.62469e-07	0.00144268	0.442229	0.999898	FALSE	Ddx3x
2.64619	3.44806e-06	0.0014427	0.506849	0.999898	FALSE	Il12rb1
6.82079	-2.8692e-06	0.00144269	0.0537296	0.999898	FALSE	Usp32
11.6085	2.62228e-07	0.00144269	0.904218	0.999898	FALSE	Fasl
3.45968	-7.08528e-07	0.00144269	0.58889	0.999898	FALSE	Zfp512b
36.6972	-7.37712e-07	0.00144268	0.660574	0.999898	FALSE	Dnajc5
119.454	-2.81175e-07	0.00144266	0.917224	0.999898	FALSE	Tpd52l2
13.0129	-1.51382e-06	0.00144269	0.954228	0.999898	FALSE	Fmr1
48.8607	1.66492e-06	0.00144267	0.288386	0.999898	FALSE	Bcl11a
3.95028	1.72462e-06	0.00144269	0.124257	0.999898	FALSE	Il4
63.1935	4.94744e-06	0.00144268	0.22125	0.999898	FALSE	Pxmp4
6.1444	-9.92457e-07	0.00144269	0.503929	0.999898	FALSE	Gnb1l
1.50751	-1.15366e-06	0.00144269	0.147751	0.999898	FALSE	Mmp11
39.7962	-1.46289e-06	0.00144268	0.68904	0.999898	FALSE	Smarcb1
215.077	-1.8199e-06	0.00144266	0.70533	0.999898	FALSE	Vpreb3
6.64354	-5.33051e-07	0.00144269	0.756307	0.999898	FALSE	Hip1r
14.9653	-1.2616e-06	0.00144269	0.550992	0.999898	FALSE	Nsun5
7.43797	7.22407e-07	0.00144269	0.588337	0.999898	FALSE	Top1mt
3.27074	5.43547e-07	0.00144269	0.647856	0.999898	FALSE	Mmp14
2.33786	-2.2201e-07	0.00144269	0.75743	0.999898	FALSE	Slc7a7
32.4098	-3.53018e-06	0.00144268	0.193588	0.999898	FALSE	Oxa1l
20.4602	2.95961e-06	0.00144269	0.50776	0.999898	FALSE	Heatr6
10.8739	9.54175e-08	0.00144269	0.964274	0.999898	FALSE	Ccl3
2.68138	7.17019e-07	0.00144269	0.314951	0.999898	FALSE	Wfdc18
2.62745	1.33215e-07	0.00144269	0.96094	0.999898	FALSE	Icam4
129.505	3.17276e-06	0.00144265	0.570445	0.999898	FALSE	Ilf2
24.1139	-3.25701e-06	0.00144269	0.25627	0.999898	FALSE	Chtop
25.814	-1.08362e-06	0.00144268	0.624067	0.999898	FALSE	Snapin
71.9236	-1.03179e-07	0.00144267	0.957434	0.999898	FALSE	S100a4
3.19579	1.66754e-06	0.00144269	0.0542645	0.999898	FALSE	S100a3
293.187	1.09255e-05	0.00144267	0.0991256	0.999898	FALSE	S100a6
1.32687	9.13233e-08	0.00144269	0.881086	0.999898	FALSE	Scn4a
75.2855	1.23757e-06	0.00144267	0.772049	0.999898	FALSE	Icam2
2.24779	-4.25412e-07	0.00144269	0.652361	0.999898	FALSE	Mapk7
6.26275	1.06024e-06	0.00144269	0.446064	0.999898	FALSE	B9d1
14.3994	-4.54962e-06	0.00144269	0.0340375	0.999898	FALSE	Sec24b
3.4084	-9.40034e-07	0.00144269	0.440209	0.999898	FALSE	N4bp3
15.9855	1.25282e-06	0.00144269	0.638159	0.999898	FALSE	Rmnd5b
592.999	2.59719e-06	0.00144264	0.641807	0.999898	FALSE	Nhp2
3.02465	-2.07052e-06	0.00144269	0.0438361	0.999898	FALSE	Vps9d1
2.05098	6.19151e-07	0.00144269	0.373213	0.999898	FALSE	Zfp276
5.86196	-4.92721e-07	0.00144269	0.761869	0.999898	FALSE	Mfsd10
8.54719	1.31603e-06	0.00144269	0.0729017	0.999898	FALSE	Luzp1
10.9064	-3.7157e-07	0.00144269	0.672776	0.999898	FALSE	Kctd10
12.3055	4.29987e-06	0.00144269	0.0505297	0.999898	FALSE	Poldip2
201.248	6.91564e-06	0.00144265	0.217478	0.999898	FALSE	Ift20
206.454	1.54242e-06	0.00144265	0.800028	0.999898	FALSE	Lgals9
68.8821	-4.96334e-07	0.00144267	0.907657	0.999898	FALSE	Araf
17.7576	-1.58696e-06	0.00144269	0.587843	0.999898	FALSE	Cfp
75.3711	8.73604e-07	0.00144267	0.899863	0.999898	FALSE	Uxt
3.82597	4.34217e-07	0.00144269	0.749779	0.999898	FALSE	Cnnm3
7.28598	-6.72231e-07	0.00144269	0.709807	0.999898	FALSE	Lman2l
15.0217	-2.4915e-07	0.00144269	0.943158	0.999898	FALSE	Mcm3ap
11.5405	-8.51786e-08	0.00144269	0.967448	0.999898	FALSE	Pcnt
16.0039	-9.71211e-07	0.00144269	0.620372	0.999898	FALSE	Mxd1
12.7402	7.1035e-08	0.00144269	0.975877	0.999898	FALSE	Gmcl1
250.472	7.29949e-06	0.00144266	0.201509	0.999898	FALSE	Snrnp27
9.35131	6.07335e-07	0.00144269	0.80581	0.999898	FALSE	Oas1c
1.05885	2.82443e-08	0.00144269	0.92581	0.999898	FALSE	Ocrl
2136.42	-1.92687e-06	0.00144262	0.75094	0.999898	FALSE	Calm1
55.5617	-3.71532e-06	0.00144267	0.713597	0.999898	FALSE	Agpat3
14.2873	-1.14075e-07	0.00144269	0.71539	0.999898	FALSE	Uhrf1
14.8414	-1.43503e-06	0.00144269	0.482397	0.999898	FALSE	Dpp9
15.7547	-1.55166e-06	0.00144269	0.459094	0.999898	FALSE	Gramd1a
5.68179	-1.89437e-06	0.00144269	0.213313	0.999898	FALSE	Ckb
26.6372	-5.24175e-06	0.00144269	0.0864388	0.999898	FALSE	Sp1
104.451	-4.44989e-07	0.00144267	0.444573	0.999898	FALSE	Itgb7
120.92	4.39691e-06	0.00144267	0.421781	0.999898	FALSE	Myg1
2.4561	-3.99793e-07	0.00144269	0.430171	0.999898	FALSE	Rarg
1834.96	1.61479e-05	0.00144268	0.493525	0.999898	FALSE	Pfdn5
17.7693	-2.19496e-07	0.00144269	0.975606	0.999898	FALSE	Rrp15
4.99485	1.64253e-06	0.00144269	0.181416	0.999898	FALSE	Srr
143.389	2.30108e-05	0.00144274	0.927037	0.999898	FALSE	Acp5
8.9506	2.34565e-06	0.00144269	0.22304	0.999898	FALSE	Fbxo9
10.2555	1.2652e-06	0.00144269	0.540173	0.999898	FALSE	Vps50
77.4329	-1.59283e-07	0.00144266	0.820735	0.999898	FALSE	Hars
174.628	4.84991e-06	0.00144266	0.375531	0.999898	FALSE	Zmat2
7.11767	-2.11849e-08	0.00144269	0.630761	0.999898	FALSE	Ube2c
6.07144	-1.20502e-06	0.00144269	0.524126	0.999898	FALSE	Smg5
204.064	-6.55406e-06	0.00144266	0.222379	0.999898	FALSE	Cct3
233.8	4.19225e-06	0.00144264	0.433188	0.999898	FALSE	Glmp
6.39844	-2.13521e-06	0.00144269	0.185618	0.999898	FALSE	Mef2d
27.9362	2.55015e-06	0.00144268	0.573426	0.999898	FALSE	Snd1
18.9461	6.74529e-07	0.00144269	0.977301	0.999898	FALSE	Slc19a1
60.2376	-2.09271e-06	0.00144268	0.28232	0.999898	FALSE	Kpnb1
13.7	1.34696e-06	0.00144269	0.415806	0.999898	FALSE	Npepps
2.40587	4.01485e-07	0.00144269	0.833414	0.999898	FALSE	Tbx21
21.2136	-2.5806e-05	0.0014428	0.66023	0.999898	FALSE	Mrpl10
12.2863	-5.61147e-08	0.00144269	0.799069	0.999898	FALSE	Cyp51
54.3047	-7.05433e-06	0.00144268	0.028223	0.999898	FALSE	Tcf25
4.55316	-4.55018e-07	0.00144269	0.669663	0.999898	FALSE	Tubb6
4.93207	-2.26144e-07	0.00144269	0.865518	0.999898	FALSE	Def8
2.05971	4.72284e-07	0.00144269	0.524184	0.999898	FALSE	Sgca
1.60285	3.72728e-07	0.00144269	0.600852	0.999898	FALSE	Foxm1
12.332	7.19707e-07	0.00144269	0.689231	0.999898	FALSE	Itfg2
1.22566	1.07282e-06	0.00144269	0.0939093	0.999898	FALSE	Nrip2
11.7141	2.65057e-06	0.00144269	0.198006	0.999898	FALSE	Tulp3
5.66414	-3.22863e-07	0.00144269	0.831083	0.999898	FALSE	Gtf2h4
569.829	0.000186226	0.00144873	0.308526	0.999898	FALSE	Tubb5
3.37539	-1.41897e-06	0.00144269	0.217151	0.999898	FALSE	Ell2
1.8606	-3.43236e-07	0.00144269	0.606628	0.999898	FALSE	Jup
15.7653	-9.66432e-08	0.00144269	0.967588	0.999898	FALSE	Nom1
19.6666	3.62875e-06	0.00144269	0.17309	0.999898	FALSE	Ergic1
41.7938	-4.17468e-06	0.00144268	0.282049	0.999898	FALSE	Acap1
3.20587	1.67382e-07	0.00144269	0.889344	0.999898	FALSE	Tcea3
1.50079	1.60242e-07	0.00144269	0.822726	0.999898	FALSE	Csn3
11.322	-4.78555e-07	0.00144269	0.810976	0.999898	FALSE	Ifrd1
9.42355	8.35873e-08	0.00144269	0.952098	0.999898	FALSE	Stk38l
13.6152	-1.38837e-06	0.00144269	0.408184	0.999898	FALSE	Brpf1
300.039	-3.49463e-06	0.00144264	0.592353	0.999898	FALSE	Akr1b3
3.96527	-1.6128e-06	0.00144269	0.112428	0.999898	FALSE	Gstt1
2.8631	2.52092e-06	0.00144269	0.0239847	0.999898	FALSE	Gstt3
122.149	-8.84461e-06	0.00144268	0.0631253	0.999898	FALSE	Ddt
129.808	-2.03555e-06	0.00144267	0.598604	0.999898	FALSE	Ddx18
51.2489	1.48383e-06	0.00144268	0.646894	0.999898	FALSE	Ubl3
113.08	3.62267e-06	0.00144266	0.468554	0.999898	FALSE	Gramd3
130.389	2.85425e-06	0.00144266	0.565947	0.999898	FALSE	Eef1e1
10.0623	-2.60613e-06	0.00144269	0.172675	0.999898	FALSE	Akt1
321.714	-5.30509e-06	0.00144263	0.480815	0.999898	FALSE	Il16
7.78054	1.14075e-06	0.00144269	0.487345	0.999898	FALSE	Tcirg1
5.51332	-5.55489e-07	0.00144269	0.71675	0.999898	FALSE	Naglu
9.99082	2.13663e-07	0.00144269	0.965927	0.999898	FALSE	Coasy
3.81259	-1.0845e-07	0.00144269	0.931093	0.999898	FALSE	Tspan33
58.0118	-7.40549e-06	0.00144268	0.120903	0.999898	FALSE	Crnkl1
3.32885	-8.88655e-07	0.00144269	0.450041	0.999898	FALSE	Rin2
113.827	-4.12002e-06	0.00144266	0.699575	0.999898	FALSE	Chordc1
182.989	-4.4211e-06	0.00144265	0.553442	0.999898	FALSE	Rtcb
30.2181	-2.38806e-07	0.00144268	0.942473	0.999898	FALSE	Pwp1
13.6923	-2.0484e-07	0.00144269	0.922755	0.999898	FALSE	Fbxo7
54.0575	-1.68584e-06	0.00144268	0.922246	0.999898	FALSE	Capns1
9.11973	2.0078e-06	0.00144269	0.54367	0.999898	FALSE	Clpb
375.509	1.19854e-05	0.00144267	0.0824237	0.999898	FALSE	Septin7
24.0801	-2.2655e-06	0.00144268	0.459025	0.999898	FALSE	Zdhhc4
68.7869	-9.3831e-06	0.00144269	0.00564852	0.999898	FALSE	Rac1
43.7356	-1.45164e-06	0.00144267	0.750938	0.999898	FALSE	Nup214
4.78744	-1.17587e-06	0.00144269	0.302845	0.999898	FALSE	Cpa3
17.5059	2.24939e-06	0.00144269	0.363436	0.999898	FALSE	Ugp2
10.17	1.72166e-06	0.00144269	0.372826	0.999898	FALSE	Trmt1
7.14146	-2.22257e-06	0.00144269	0.345601	0.999898	FALSE	Nfix
23.3931	-2.85552e-06	0.00144269	0.186715	0.999898	FALSE	Slc1a5
103.523	-5.97674e-06	0.00144267	0.187443	0.999898	FALSE	Uba1
1.03943	2.00356e-08	0.00144269	0.936196	0.999898	FALSE	Vwf
12.7193	-1.34019e-06	0.00144269	0.553568	0.999898	FALSE	Siae
2.14651	-3.69115e-07	0.00144269	0.706095	0.999898	FALSE	Esam
1.0856	9.48582e-08	0.00144269	0.852609	0.999898	FALSE	Spa17
45.1366	7.57456e-07	0.00144268	0.969361	0.999898	FALSE	Fam50a
160.797	1.53663e-05	0.0014427	0.706124	0.999898	FALSE	Emd
4.28187	2.75016e-07	0.00144269	0.846375	0.999898	FALSE	Taco1
1.02807	1.00642e-06	0.00144269	0.11958	0.999898	FALSE	Gria3
3.38443	-8.89528e-07	0.00144269	0.41864	0.999898	FALSE	Sipa1l2
5.88136	2.14294e-08	0.00144269	0.973881	0.999898	FALSE	Ap4e1
132.156	2.64045e-06	0.00144266	0.598685	0.999898	FALSE	Blvra
33.9079	-1.36956e-06	0.00144268	0.701844	0.999898	FALSE	Srpk3
137.824	1.44683e-05	0.00144269	0.466365	0.999898	FALSE	Idh3g
406.369	8.46926e-06	0.00144266	0.144434	0.999898	FALSE	Ssr4
545.121	1.88071e-06	0.00144264	0.778023	0.999898	FALSE	Bcap31
10.9631	4.15993e-08	0.00144269	0.627253	0.999898	FALSE	Fam98a
27.2815	-1.98552e-06	0.00144269	0.463006	0.999898	FALSE	Kmt2a
13.3323	1.84806e-06	0.00144269	0.47976	0.999898	FALSE	Ift46
2296.54	6.89926e-06	0.00144265	0.250603	0.999898	FALSE	Cd3g
33.6991	-6.59505e-06	0.00144269	0.0394065	0.999898	FALSE	Trappc6a
20.9662	1.99516e-06	0.00144268	0.495554	0.999898	FALSE	Supt6
6.9473	8.97351e-08	0.00144269	0.887389	0.999898	FALSE	Spag5
10.3753	-2.51883e-06	0.00144269	0.159054	0.999898	FALSE	Unc119
84.8136	-2.58941e-06	0.00144267	0.495153	0.999898	FALSE	Sdf2
5.58469	-8.8127e-07	0.00144269	0.478215	0.999898	FALSE	Ccne1
422.796	1.17685e-07	0.00144264	0.997457	0.999898	FALSE	Psmc3
11.5623	2.23127e-06	0.00144269	0.266912	0.999898	FALSE	Acp2
3.92954	-5.28564e-08	0.00144269	0.7108	0.999898	FALSE	Rapsn
1.81406	4.48591e-07	0.00144269	0.64518	0.999898	FALSE	Slc39a13
138.912	-5.92283e-06	0.00144266	0.241909	0.999898	FALSE	Celf2
14.9599	-1.12374e-06	0.00144269	0.552223	0.999898	FALSE	Nr1h3
10.1669	-2.4702e-06	0.00144269	0.142765	0.999898	FALSE	Ddb2
9.42488	3.75032e-08	0.00144269	0.989131	0.999898	FALSE	Spi1
16.5633	-3.5113e-06	0.00144269	0.139128	0.999898	FALSE	Sf3a1
128.23	5.28307e-07	0.00144265	0.940109	0.999898	FALSE	Stat6
425.145	-1.13055e-06	0.00144267	0.779684	0.999898	FALSE	Napsa
81.2963	1.07999e-06	0.00144267	0.794068	0.999898	FALSE	Vrk3
2.70417	-5.64739e-07	0.00144269	0.60849	0.999898	FALSE	Smg9
6.71781	-2.98561e-06	0.00144269	0.0588102	0.999898	FALSE	Paxip1
33.2715	2.10986e-07	0.00144268	0.948704	0.999898	FALSE	Rmnd5a
5.9114	3.0812e-07	0.00144269	0.841254	0.999898	FALSE	Mov10
3.57308	-1.52585e-06	0.00144269	0.214497	0.999898	FALSE	Ppm1j
27.9457	-4.19721e-06	0.00144268	0.204087	0.999898	FALSE	Def6
5.04972	-2.29295e-07	0.00144269	0.868122	0.999898	FALSE	Metrn
13.5801	-3.6662e-07	0.00144269	0.845361	0.999898	FALSE	Lmf1
17.3569	5.61081e-06	0.00144269	0.0224939	0.999898	FALSE	Ciao3
2.45622	1.6095e-07	0.00144269	0.879277	0.999898	FALSE	Angptl4
8.77117	-1.53038e-06	0.00144269	0.401	0.999898	FALSE	Dbf4
54.7791	1.47892e-06	0.00144267	0.73595	0.999898	FALSE	Daxx
3.8559	-9.5839e-07	0.00144269	0.435872	0.999898	FALSE	Cd320
8.74815	-6.21326e-07	0.00144269	0.730128	0.999898	FALSE	Ipo4
12.609	-2.12542e-06	0.00144269	0.259913	0.999898	FALSE	Tm9sf1
140.668	-3.25636e-07	0.00144265	0.955174	0.999898	FALSE	Irf9
29.2436	5.06425e-06	0.00144269	0.273331	0.999898	FALSE	Gmpr2
124.779	4.56209e-06	0.00144265	0.408462	0.999898	FALSE	Mdp1
36.313	1.13724e-05	0.0014427	0.0263837	0.999898	FALSE	Dhrs1
7.95447	7.82326e-08	0.00144269	0.970839	0.999898	FALSE	Tmem161a
6.81829	3.13937e-07	0.00144269	0.857794	0.999898	FALSE	Armc6
146.809	-1.67358e-06	0.00144266	0.729484	0.999898	FALSE	Borcs8
19.3058	-4.02834e-07	0.00144269	0.688758	0.999898	FALSE	Snx9
21.1798	-3.64343e-06	0.00144269	0.176205	0.999898	FALSE	Ranbp3
742.571	8.27747e-06	0.00144264	0.229243	0.999898	FALSE	Ndufa11
231.085	1.60229e-06	0.00144265	0.823232	0.999898	FALSE	Use1
4.74257	9.01729e-08	0.00144269	0.941695	0.999898	FALSE	Ocel1
10.8812	-2.12621e-06	0.00144269	0.313681	0.999898	FALSE	Braf
66.5223	-1.27287e-06	0.00144268	0.732237	0.999898	FALSE	Ndufb2
46.1444	1.63273e-06	0.00144267	0.570214	0.999898	FALSE	Hltf
42.9873	-5.46918e-06	0.00144268	0.163044	0.999898	FALSE	Prpf6
92.4677	-4.465e-06	0.00144267	0.340863	0.999898	FALSE	Rgs19
212.659	9.55335e-07	0.00144267	0.80708	0.999898	FALSE	Snrpd1
5.25004	1.44444e-07	0.00144269	0.926979	0.999898	FALSE	Tchp
1.85015	-7.40113e-08	0.00144269	0.941488	0.999898	FALSE	Tiam1
10.5054	5.50522e-07	0.00144269	0.768799	0.999898	FALSE	Tsc2
61.5094	-2.49829e-06	0.00144267	0.552002	0.999898	FALSE	Puf60
13.1803	3.74255e-07	0.00144269	0.882511	0.999898	FALSE	Golga2
8.85887	-1.27954e-06	0.00144269	0.499043	0.999898	FALSE	Uck1
3.43947	1.34424e-06	0.00144269	0.287832	0.999898	FALSE	Ikzf4
105.494	3.65363e-06	0.00144266	0.439955	0.999898	FALSE	Mien1
3.14454	9.35449e-08	0.00144269	0.901578	0.999898	FALSE	Axl
3.12718	-1.32894e-06	0.00144269	0.254597	0.999898	FALSE	Tgfb1
10.5964	-1.41467e-06	0.00144269	0.466053	0.999898	FALSE	Ccdc97
2.19473	-1.49967e-07	0.00144269	0.887353	0.999898	FALSE	Zfp40
3.25192	-1.07952e-06	0.00144269	0.356956	0.999898	FALSE	Akap8l
16.6413	2.31097e-07	0.00144269	0.924343	0.999898	FALSE	Pdcd2l
33.9156	-8.7928e-07	0.00144268	0.791218	0.999898	FALSE	Gtf2f1
104.625	5.71326e-06	0.00144267	0.639187	0.999898	FALSE	Clpp
18.6232	-1.05951e-05	0.0014427	0.581191	0.999898	FALSE	Alkbh7
22.8723	3.31568e-06	0.00144269	0.174322	0.999898	FALSE	Dennd1c
38.6975	1.40827e-06	0.00144268	0.655164	0.999898	FALSE	Med6
117.834	3.45116e-06	0.00144266	0.498796	0.999898	FALSE	Lcp2
48.709	-6.70623e-07	0.00144267	0.870299	0.999898	FALSE	Cse1l
106.959	1.1133e-05	0.00144268	0.0687157	0.999898	FALSE	Naa20
0.948641	6.70215e-08	0.00144269	0.877032	0.999898	FALSE	Prkra
4.01091	6.90368e-07	0.00144269	0.453545	0.999898	FALSE	Fkbp7
15.6709	-2.3187e-06	0.00144269	0.262332	0.999898	FALSE	Plekha3
13.7482	-7.57636e-07	0.00144269	0.693331	0.999898	FALSE	Ykt6
29.0821	-1.50496e-06	0.00144269	0.771155	0.999898	FALSE	Baz1b
1.79232	-3.27999e-07	0.00144269	0.716847	0.999898	FALSE	Pex6
33.0882	2.63214e-06	0.00144268	0.492403	0.999898	FALSE	Mrpl2
326.252	1.61435e-06	0.00144265	0.764851	0.999898	FALSE	Mea1
7.62864	-1.83365e-06	0.00144269	0.169263	0.999898	FALSE	Kdelr1
5.51884	2.28495e-06	0.00144269	0.125992	0.999898	FALSE	Tmem143
48.7751	5.57199e-07	0.00144268	0.885424	0.999898	FALSE	Ggct
5.61724	-1.39402e-06	0.00144269	0.313621	0.999898	FALSE	Btbd6
35.2837	2.9885e-07	0.00144268	0.919983	0.999898	FALSE	Nudt14
24.2349	1.54632e-06	0.00144269	0.35654	0.999898	FALSE	Flii
15.6665	-1.50332e-06	0.00144269	0.316696	0.999898	FALSE	Top3a
7.54449	-4.24221e-07	0.00144269	0.804833	0.999898	FALSE	Atg4d
21.4683	-6.07699e-07	0.00144268	0.8221	0.999898	FALSE	Qtrt1
14.5752	-1.4564e-06	0.00144269	0.536162	0.999898	FALSE	Hdgfl2
0.864134	1.82683e-08	0.00144269	0.921949	0.999898	FALSE	Chaf1a
33.8776	-2.83437e-06	0.00144268	0.397807	0.999898	FALSE	Adprh
17.3942	1.07143e-06	0.00144269	0.645731	0.999898	FALSE	Tmem39a
5.91273	1.61955e-06	0.00144269	0.263038	0.999898	FALSE	Timmdc1
23.0738	-2.54737e-06	0.00144269	0.194432	0.999898	FALSE	Mcm2
11.1293	1.3863e-06	0.00144269	0.533403	0.999898	FALSE	Tpra1
16.7219	2.45732e-06	0.00144269	0.287585	0.999898	FALSE	Nab1
84.633	-7.79305e-06	0.00144268	0.0697722	0.999898	FALSE	Adgre5
23.0149	-2.43045e-06	0.00144269	0.365443	0.999898	FALSE	Il17ra
2.78472	-6.93352e-07	0.00144269	0.486675	0.999898	FALSE	Arrdc2
13.1878	2.5795e-06	0.00144269	0.235042	0.999898	FALSE	Cd36
8.35564	-1.70387e-06	0.00144269	0.227223	0.999898	FALSE	Map2k7
34.731	-9.64613e-07	0.00144268	0.794711	0.999898	FALSE	Timm44
14.2886	5.34286e-07	0.00144269	0.835243	0.999898	FALSE	Ap2a2
22.2387	-1.30897e-06	0.00144269	0.626842	0.999898	FALSE	Pnkp
78.7022	1.06207e-05	0.00144269	0.0130193	0.999898	FALSE	Med25
7.7115	-3.48909e-07	0.00144269	0.814521	0.999898	FALSE	Clptm1
26.2708	-3.38244e-06	0.00144269	0.207446	0.999898	FALSE	Relb
19.8767	-1.8024e-06	0.00144268	0.487513	0.999898	FALSE	Tomm40
89.8238	-3.18475e-06	0.00144268	0.331693	0.999898	FALSE	Apoe
6.47205	-1.60131e-06	0.00144269	0.132321	0.999898	FALSE	Apoc2
67.8626	3.12097e-06	0.00144268	0.411444	0.999898	FALSE	Hbp1
1.04507	-7.96697e-07	0.00144269	0.210173	0.999898	FALSE	Prkar2b
21.2153	4.72724e-06	0.00144269	0.0211805	0.999898	FALSE	Cdkn1b
2.23179	-4.04662e-07	0.00144269	0.695096	0.999898	FALSE	Klf4
69.6208	-2.74184e-06	0.00144267	0.588738	0.999898	FALSE	Ap1m1
248.578	9.22789e-06	0.00144265	0.148368	0.999898	FALSE	Rab8a
430.221	7.03336e-06	0.00144265	0.272235	0.999898	FALSE	Hmgn2
211.051	1.8932e-05	0.0014427	0.968144	0.999898	FALSE	Fam32a
32.7748	1.50911e-06	0.00144268	0.661751	0.999898	FALSE	Stard3nl
12.2452	-3.75758e-06	0.00144269	0.0836447	0.999898	FALSE	Stk11
559.104	-1.20588e-06	0.00144269	0.51733	0.999898	FALSE	Atp5d
3.74979	5.32707e-07	0.00144269	0.645998	0.999898	FALSE	Ppp5c
14.6485	2.55858e-06	0.00144269	0.961042	0.999898	FALSE	Cdk12
1.93795	4.18077e-07	0.00144269	0.643669	0.999898	FALSE	Lipe
23.6469	4.56885e-07	0.00144268	0.568848	0.999898	FALSE	Pafah1b2
4.01684	3.38674e-07	0.00144269	0.768686	0.999898	FALSE	Tbc1d8
5.03064	5.00229e-07	0.00144269	0.712234	0.999898	FALSE	Cnot11
26.646	-2.11274e-06	0.00144268	0.474657	0.999898	FALSE	Slc2a3
13.424	-2.07106e-06	0.00144269	0.352446	0.999898	FALSE	Foxj2
232.906	3.23579e-06	0.00144266	0.416465	0.999898	FALSE	Sri
19.4352	-8.29461e-07	0.00144269	0.794603	0.999898	FALSE	Dgcr2
21.3477	3.00041e-06	0.00144269	0.242433	0.999898	FALSE	Irf3
7.8663	-2.04028e-06	0.00144269	0.335055	0.999898	FALSE	Bcl2l12
20.7554	4.0891e-06	0.00144269	0.105728	0.999898	FALSE	Zfp959
26.2177	1.55301e-06	0.00144269	0.574386	0.999898	FALSE	Mpnd
22.7835	1.89793e-06	0.00144269	0.581534	0.999898	FALSE	Sh3gl1
9.39445	1.38754e-07	0.00144269	0.942289	0.999898	FALSE	Ebi3
15.8324	-1.23378e-06	0.00144269	0.58953	0.999898	FALSE	Yju2
24.5072	9.93554e-07	0.00144268	0.715061	0.999898	FALSE	Ranbp2
1.8664	2.93058e-06	0.0014427	0.907367	0.999898	FALSE	Grk5
2.88664	3.5645e-07	0.00144269	0.745319	0.999898	FALSE	Dvl3
60.4841	1.9134e-06	0.00144267	0.525519	0.999898	FALSE	Abcf3
15.9451	2.20068e-06	0.00144269	0.371115	0.999898	FALSE	Eif2b5
10.2454	6.70265e-07	0.00144269	0.745631	0.999898	FALSE	Cyth2
3.06683	1.47674e-06	0.00144269	0.160724	0.999898	FALSE	Sult2b1
12.4214	-8.45161e-07	0.00144269	0.644522	0.999898	FALSE	Hck
73.1935	-5.58048e-06	0.00144267	0.280425	0.999898	FALSE	Mrpl4
17.7569	-4.82962e-07	0.00144269	0.19927	0.999898	FALSE	Keap1
4.11193	-4.52008e-07	0.00144269	0.70587	0.999898	FALSE	Ap1m2
20.2639	-6.71537e-07	0.00144269	0.629723	0.999898	FALSE	Glg1
6.64735	-2.22161e-07	0.00144269	0.894347	0.999898	FALSE	Btbd2
5.45955	-6.84676e-07	0.00144269	0.648099	0.999898	FALSE	Csnk1g2
14.9938	-2.0696e-06	0.00144269	0.410329	0.999898	FALSE	Abhd17a
177.543	4.15778e-06	0.00144266	0.456279	0.999898	FALSE	Mob3a
9.32781	-1.51664e-07	0.00144269	0.932177	0.999898	FALSE	Cacnb3
27.6552	-1.02666e-06	0.00144268	0.741837	0.999898	FALSE	Fkbp11
11.8946	-1.9757e-06	0.00144269	0.3436	0.999898	FALSE	Ddx23
196.145	-6.00631e-06	0.00144266	0.345862	0.999898	FALSE	Pld3
391.416	3.16922e-06	0.00144266	0.883389	0.999898	FALSE	Cd79a
90.9752	-1.0927e-06	0.00144266	0.976391	0.999898	FALSE	Rabac1
36.8561	-5.52782e-06	0.00144268	0.15492	0.999898	FALSE	Etv3
13.146	7.86318e-07	0.00144269	0.237793	0.999898	FALSE	Prkcsh
9.31425	-2.38486e-06	0.00144269	0.189125	0.999898	FALSE	St8sia6
26.1341	5.64683e-06	0.00144269	0.0485336	0.999898	FALSE	Fcgrt
45.9965	4.88576e-06	0.00144268	0.157824	0.999898	FALSE	Nosip
17.715	-1.39474e-06	0.00144269	0.584004	0.999898	FALSE	Pih1d1
9684.26	2.29588e-06	0.00144266	0.670215	0.999898	FALSE	Rps11
33.5307	-5.43892e-07	0.00144268	0.882534	0.999898	FALSE	Supt5
6.31747	1.23589e-06	0.00144269	0.455558	0.999898	FALSE	Paf1
23.1249	4.49699e-07	0.00144268	0.90238	0.999898	FALSE	Timm50
95.2191	3.18739e-07	0.00144266	0.31501	0.999898	FALSE	Med29
2.92623	-1.22392e-07	0.00144269	0.922799	0.999898	FALSE	Bicd1
21.2875	-3.68546e-06	0.00144269	0.171083	0.999898	FALSE	Ncstn
46.3754	1.29005e-06	0.00144267	0.768399	0.999898	FALSE	Pex19
102.824	4.80357e-06	0.00144268	0.227353	0.999898	FALSE	Cyp4f18
7.9863	-9.30626e-07	0.00144269	0.588559	0.999898	FALSE	Impdh1
3.33643	-1.63705e-06	0.00144269	0.198005	0.999898	FALSE	Dusp3
11.8757	5.78418e-06	0.00144269	0.00991557	0.999898	FALSE	Ess2
7.03655	-1.0877e-06	0.00144269	0.499433	0.999898	FALSE	Slc25a1
4.32229	7.60595e-07	0.00144269	0.613128	0.999898	FALSE	Dgcr6
1.00859	-6.29098e-07	0.00144269	0.390247	0.999898	FALSE	Ddr1
2.2355	3.23115e-07	0.00144269	0.85593	0.999898	FALSE	Ier3
1.62924	9.24885e-08	0.00144269	0.900159	0.999898	FALSE	Klc4
36.0593	1.45901e-06	0.00144268	0.712057	0.999898	FALSE	Ercc1
29.0348	-5.97234e-06	0.00144269	0.079499	0.999898	FALSE	As3mt
7.27649	-2.63802e-07	0.00144269	0.881509	0.999898	FALSE	Homer3
4.83215	-3.22227e-07	0.00144269	0.75492	0.999898	FALSE	Rnf215
12.5768	-8.06651e-07	0.00144269	0.431213	0.999898	FALSE	Aven
36.3501	-1.43865e-06	0.00144268	0.653204	0.999898	FALSE	Crot
42.6485	-2.09424e-06	0.00144268	0.544032	0.999898	FALSE	Rps6ka1
75.4009	2.91781e-06	0.00144267	0.492109	0.999898	FALSE	Snrnp200
39.0449	2.64735e-06	0.00144268	0.477137	0.999898	FALSE	Ciao1
1.71722	-1.68801e-06	0.00144269	0.0375236	0.999898	FALSE	Taf6l
8.80116	-2.06477e-06	0.00144269	0.241325	0.999898	FALSE	Insig2
6.52915	-1.8411e-06	0.00144269	0.158656	0.999898	FALSE	Kpna6
65.3112	-2.70143e-06	0.00144268	0.458648	0.999898	FALSE	Man1a
1.49191	-1.21289e-06	0.00144269	0.100679	0.999898	FALSE	Itpkc
3.59099	4.1168e-07	0.00144269	0.741149	0.999898	FALSE	Coq8b
81.787	-1.35041e-06	0.00144266	0.775298	0.999898	FALSE	Brd8
21.5577	4.27057e-06	0.00144269	0.0730822	0.999898	FALSE	Kif20a
27.7389	-3.64065e-06	0.00144269	0.390522	0.999898	FALSE	Farsa
14.1431	-4.03252e-06	0.00144269	0.070848	0.999898	FALSE	Gcdh
2.67362	3.22781e-07	0.00144269	0.751192	0.999898	FALSE	Mast2
65.343	-1.28886e-06	0.00144267	0.757186	0.999898	FALSE	Dnase2a
146.606	1.39718e-05	0.00144268	0.923014	0.999898	FALSE	Rad23a
63.3422	-8.58264e-06	0.00144269	0.0277568	0.999898	FALSE	Calr
14.0177	2.34873e-06	0.00144269	0.299293	0.999898	FALSE	Syce2
12.1131	2.03329e-06	0.00144269	0.360761	0.999898	FALSE	Nfat5
70.3001	4.0177e-06	0.00144267	0.399443	0.999898	FALSE	Nob1
1.11692	5.32347e-07	0.00144269	0.448966	0.999898	FALSE	Nqo1
7.6495	3.72795e-06	0.00144269	0.0218165	0.999898	FALSE	Gys1
30.9974	-8.34864e-07	0.00144268	0.788962	0.999898	FALSE	Ruvbl2
54.4233	6.83735e-07	0.00144268	0.972679	0.999898	FALSE	Bax
182.248	3.28335e-07	0.00144267	0.985089	0.999898	FALSE	Il7r
36.2572	7.36563e-07	0.00144268	0.82465	0.999898	FALSE	Tfam
8.46879	9.56911e-07	0.00144269	0.630806	0.999898	FALSE	Zfp81
5.3185	-8.01651e-08	0.00144269	0.956209	0.999898	FALSE	Mmd
96.0409	3.52628e-06	0.00144267	0.479168	0.999898	FALSE	Fam162a
2989.25	-2.98603e-06	0.00144265	0.884887	0.999898	FALSE	Rpl8
58.4068	3.9972e-06	0.00144267	0.337366	0.999898	FALSE	Ssbp2
43.9886	2.06957e-06	0.00144268	0.650783	0.999898	FALSE	Fancl
0.990434	4.86543e-07	0.00144269	0.439009	0.999898	FALSE	Gstm5
52.7326	3.62558e-05	0.00144291	0.166591	0.999898	FALSE	Stat3
19.2724	-9.11216e-07	0.00144269	0.721711	0.999898	FALSE	Stat5a
1.25732	8.10531e-07	0.00144269	0.253385	0.999898	FALSE	Cavin1
6.7021	2.03643e-06	0.00144269	0.239043	0.999898	FALSE	Map3k11
22.1106	-3.29596e-06	0.00144269	0.220776	0.999898	FALSE	Akt2
9.17709	-3.63745e-06	0.00144269	0.0406905	0.999898	FALSE	Dnaja3
262.647	-2.50452e-06	0.00144264	0.75026	0.999898	FALSE	Hmox2
40.7424	4.32661e-06	0.00144268	0.176524	0.999898	FALSE	Cdip1
1.15686	-5.88941e-08	0.00144269	0.963362	0.999898	FALSE	Map3k20
322.313	4.18456e-07	0.00144265	0.971147	0.999898	FALSE	Cwc15
35.9277	-5.26357e-06	0.00144269	0.0965954	0.999898	FALSE	Dnmt1
10.0368	4.98431e-07	0.00144269	0.759532	0.999898	FALSE	Ppan
1.96945	-7.45609e-07	0.00144269	0.402477	0.999898	FALSE	Angptl2
14.4225	-8.1418e-07	0.00144269	0.720592	0.999898	FALSE	Trmt10a
401.818	1.51532e-06	0.00144262	0.521205	0.999898	FALSE	Psap
42.8701	-2.46532e-06	0.00144267	0.662692	0.999898	FALSE	Ikbkg
13.8303	1.3963e-06	0.00144269	0.429243	0.999898	FALSE	Wars2
49.2043	1.02865e-08	0.00144268	0.213902	0.999898	FALSE	Phb2
331.757	-7.28001e-06	0.00144264	0.269285	0.999898	FALSE	Ptpn6
495.629	2.65513e-06	0.00144263	0.656107	0.999898	FALSE	Emg1
11.5555	-9.82641e-07	0.00144269	0.576049	0.999898	FALSE	Lpcat3
1094.65	6.44391e-06	0.00144264	0.306932	0.999898	FALSE	Atp6v1f
2.26652	1.74136e-06	0.00144269	0.0632293	0.999898	FALSE	Il12b
3.21036	5.52565e-07	0.00144269	0.640104	0.999898	FALSE	Clcn5
23.9336	-1.03025e-05	0.0014427	0.281164	0.999898	FALSE	Clcn3
9.61432	9.92411e-08	0.00144269	0.947864	0.999898	FALSE	Utp20
15.9142	-1.99123e-06	0.00144269	0.333424	0.999898	FALSE	Spic
39.3443	1.02161e-06	0.00144268	0.720815	0.999898	FALSE	Cul3
45.704	-1.20961e-06	0.00144268	0.707762	0.999898	FALSE	Ddx56
52.7568	5.68265e-06	0.00144268	0.12224	0.999898	FALSE	Tmed4
56.5592	-3.25753e-06	0.00144267	0.422679	0.999898	FALSE	Bid
5.77905	1.26682e-06	0.00144269	0.362821	0.999898	FALSE	Ralb
61.8318	-4.51483e-06	0.00144268	0.241915	0.999898	FALSE	Ppp1cc
34.9455	-5.05471e-06	0.00144269	0.106615	0.999898	FALSE	Dnajb11
19.7131	1.92262e-06	0.00144269	0.381931	0.999898	FALSE	Tbccd1
2.9541	9.53647e-08	0.00144269	0.938444	0.999898	FALSE	Clec11a
2.66405	-8.12242e-07	0.00144269	0.427226	0.999898	FALSE	Zfp324
17.4047	-2.3767e-06	0.00144269	0.256841	0.999898	FALSE	Coro1c
108.942	-4.9937e-06	0.00144267	0.171444	0.999898	FALSE	Tax1bp1
6.27552	-2.58103e-06	0.00144269	0.206756	0.999898	FALSE	Ctse
10.6522	9.83046e-07	0.00144269	0.609528	0.999898	FALSE	Ndrg2
23.0338	-8.9887e-07	0.00144268	0.762798	0.999898	FALSE	Mettl17
37.3877	2.46654e-06	0.00144268	0.457062	0.999898	FALSE	Arhgef40
3.67381	2.8751e-07	0.00144269	0.800865	0.999898	FALSE	Pnpla6
6.60486	5.28688e-07	0.00144269	0.755149	0.999898	FALSE	Mcoln1
28.9308	-8.38529e-06	0.0014427	0.0579505	0.999898	FALSE	Arhgef18
12.646	-1.72794e-06	0.00144269	0.446333	0.999898	FALSE	Pkn2
5.66482	-9.20899e-07	0.00144269	0.535431	0.999898	FALSE	Cd33
313.158	7.54128e-06	0.00144265	0.25134	0.999898	FALSE	Etfb
1345.9	1.12589e-05	0.00144267	0.0639304	0.999898	FALSE	Nkg7
74.5451	1.01894e-06	0.00144267	0.81662	0.999898	FALSE	Stxbp2
1.56263	-3.40161e-07	0.00144269	0.676383	0.999898	FALSE	Chn2
5.69795	2.46478e-06	0.00144269	0.0915081	0.999898	FALSE	Wwox
59.4672	-2.83736e-06	0.00144268	0.410423	0.999898	FALSE	Slbp
2.04649	-3.88802e-08	0.00144269	0.968454	0.999898	FALSE	Tyr
10.396	7.7942e-07	0.00144269	0.725482	0.999898	FALSE	Arid3b
422.544	-6.61109e-06	0.00144262	0.395513	0.999898	FALSE	Cnn2
311.554	2.59756e-06	0.00144266	0.616714	0.999898	FALSE	Polr2e
11.3461	1.55095e-08	0.00144269	0.981744	0.999898	FALSE	Myo9b
5.89662	-2.85609e-07	0.00144269	0.821275	0.999898	FALSE	Hdac9
64.1036	-1.17869e-07	0.00144267	0.94067	0.999898	FALSE	Ly9
7.29876	-7.8885e-07	0.00144269	0.632923	0.999898	FALSE	Cd244a
4.12248	3.49756e-07	0.00144269	0.803742	0.999898	FALSE	Adgre1
2.07741	-5.25187e-07	0.00144269	0.540337	0.999898	FALSE	Mtfp1
1.02159	-3.20188e-07	0.00144269	0.681071	0.999898	FALSE	Rab23
30.7371	8.22609e-07	0.00144268	0.786805	0.999898	FALSE	Rab11a
27.1881	1.41881e-06	0.00144268	0.657577	0.999898	FALSE	Eif2b2
34.714	-2.47436e-06	0.00144268	0.447858	0.999898	FALSE	Dlst
7.64851	5.55385e-07	0.00144269	0.878191	0.999898	FALSE	Ulk2
1.08726	-4.85378e-07	0.00144269	0.50621	0.999898	FALSE	Ccl24
91.0792	-1.10761e-06	0.00144266	0.82757	0.999898	FALSE	Grap
9.51644	-3.23386e-07	0.00144269	0.857359	0.999898	FALSE	Chmp2b
3.53391	-2.07195e-06	0.00144269	0.0748774	0.999898	FALSE	Plod3
33.0187	1.59618e-06	0.00144268	0.619617	0.999898	FALSE	Ap1s1
183.73	3.74486e-06	0.00144265	0.514721	0.999898	FALSE	Srpk1
133.634	6.75244e-06	0.00144266	0.210377	0.999898	FALSE	Lbr
7.70928	-2.74871e-06	0.00144269	0.0654793	0.999898	FALSE	Prcc
12.6144	-2.90132e-06	0.00144269	0.96	0.999898	FALSE	Rrnad1
51.5192	-2.79523e-06	0.00144268	0.625816	0.999898	FALSE	Hdgf
3.19471	9.36251e-08	0.00144269	0.938144	0.999898	FALSE	Apba3
2.53335	-1.51874e-06	0.00144269	0.121541	0.999898	FALSE	Matk
15.1789	1.32222e-06	0.00144269	0.360207	0.999898	FALSE	Pias4
25.6862	-4.98892e-06	0.00144269	0.0624667	0.999898	FALSE	Map2k1
24.1989	-9.39907e-07	0.00144268	0.744912	0.999898	FALSE	Sgta
90.3662	2.26529e-06	0.00144266	0.649197	0.999898	FALSE	Tmem242
3.31485	3.71873e-07	0.00144269	0.76709	0.999898	FALSE	Dtx2
2.22339	-1.30589e-06	0.00144269	0.162841	0.999898	FALSE	Rasa4
1495.6	6.55284e-07	0.00144261	0.926333	0.999898	FALSE	Hnrnpa2b1
9.51772	-1.53166e-06	0.00144269	0.483968	0.999898	FALSE	Ccdc130
14.8237	1.56482e-06	0.00144269	0.524828	0.999898	FALSE	Mri1
78.1708	-5.57128e-06	0.00144267	0.339283	0.999898	FALSE	Prkacb
18.3303	-8.86174e-08	0.00144269	0.889267	0.999898	FALSE	Sgsh
491.662	5.0881e-06	0.00144263	0.295007	0.999898	FALSE	Cstb
3.00318	-1.83102e-06	0.00144269	0.0675529	0.999898	FALSE	Pex5
33.4144	-2.87079e-07	0.00144268	0.984882	0.999898	FALSE	Jkamp
49.1887	-4.57512e-06	0.00144268	0.220578	0.999898	FALSE	Cd44
1.27122	9.10573e-07	0.00144269	0.175297	0.999898	FALSE	Slc1a2
2.92932	-5.55154e-07	0.00144269	0.678242	0.999898	FALSE	Eif2ak4
264.307	-7.69928e-06	0.00144265	0.154592	0.999898	FALSE	Wdr1
2.0787	-2.12749e-07	0.00144269	0.830444	0.999898	FALSE	Slc2a9
4.0409	-6.88502e-07	0.00144269	0.525232	0.999898	FALSE	Ndrg1
112.478	-4.25129e-06	0.00144266	0.944645	0.999898	FALSE	Man2b1
31.6885	1.39382e-06	0.00144268	0.664969	0.999898	FALSE	Wdr83
445.841	5.85935e-06	0.00144264	0.348809	0.999898	FALSE	Prdx2
29.073	5.44974e-07	0.00144269	0.270474	0.999898	FALSE	Polr2a
9.17262	-2.68771e-06	0.00144269	0.149176	0.999898	FALSE	Senp3
9.05284	2.57504e-07	0.00144269	0.900688	0.999898	FALSE	Spc25
97.2379	7.73373e-06	0.00144267	0.0669567	0.999898	FALSE	Ufd1
1.99413	-9.02027e-07	0.00144269	0.272762	0.999898	FALSE	Zfp287
27.5216	2.81251e-06	0.00144268	0.992329	0.999898	FALSE	Letm1
29.1241	-5.64959e-07	0.00144268	0.853674	0.999898	FALSE	Ubqln1
265.656	5.91767e-06	0.00144266	0.286629	0.999898	FALSE	Txn2
1.26772	4.87307e-07	0.00144269	0.525448	0.999898	FALSE	Slc1a3
86.306	4.99964e-06	0.00144267	0.493577	0.999898	FALSE	Crbn
3.79496	2.22105e-07	0.00144269	0.838064	0.999898	FALSE	Il5ra
12.2264	-2.60029e-06	0.00144269	0.238156	0.999898	FALSE	Msh6
17.9272	-5.30511e-07	0.00144269	0.85471	0.999898	FALSE	Fbxo11
9.82868	-2.72993e-06	0.00144269	0.142284	0.999898	FALSE	Tbl2
51.2614	-2.056e-06	0.00144268	0.521688	0.999898	FALSE	Bud23
77.6103	7.78004e-07	0.00144267	0.643751	0.999898	FALSE	Mcm5
6.51262	-3.00449e-06	0.00144269	0.0598884	0.999898	FALSE	Hmox1
15.6647	-1.48042e-06	0.00144269	0.696992	0.999898	FALSE	Mprip
8.35259	-1.17359e-06	0.00144269	0.465623	0.999898	FALSE	Cic
32.472	1.94564e-06	0.00144269	0.440962	0.999898	FALSE	Pafah1b3
136.808	-1.92285e-06	0.00144266	0.797347	0.999898	FALSE	Il27ra
3.35467	-2.28983e-07	0.00144269	0.821164	0.999898	FALSE	Prkaca
83.6638	8.77509e-06	0.00144269	0.063161	0.999898	FALSE	Asf1b
2.33066	5.2051e-07	0.00144269	0.617145	0.999898	FALSE	Myl10
307.423	1.96327e-06	0.00144265	0.718217	0.999898	FALSE	Ddx39a
28.7753	-4.32995e-06	0.00144268	0.185234	0.999898	FALSE	Dnajb1
8.32894	1.61e-06	0.00144269	0.501176	0.999898	FALSE	Usp40
14.6223	-2.62484e-08	0.00144269	0.92843	0.999898	FALSE	Kbtbd4
35.0873	-5.2641e-06	0.00144269	0.0674336	0.999898	FALSE	Celf1
44.9157	4.27478e-06	0.00144268	0.212277	0.999898	FALSE	Ndufs3
11.1154	-2.22382e-06	0.00144269	0.292087	0.999898	FALSE	Por
3.58852	-2.22611e-06	0.00144269	0.0388834	0.999898	FALSE	Igf1r
5.60265	8.18079e-08	0.00144269	0.878054	0.999898	FALSE	Insr
204.199	9.68598e-07	0.00144266	0.846687	0.999898	FALSE	Fcer2a
39.1416	-4.73101e-06	0.00144269	0.105492	0.999898	FALSE	Trim28
238.056	-1.51658e-07	0.00144266	0.996306	0.999898	FALSE	Mef2c
47.2763	3.71603e-06	0.00144268	0.162809	0.999898	FALSE	Ctr9
140.063	-3.75609e-06	0.00144267	0.407339	0.999898	FALSE	Eif4g2
2.38936	-1.71129e-07	0.00144269	0.816024	0.999898	FALSE	Pcyt1a
13.5366	7.57076e-07	0.00144269	0.546674	0.999898	FALSE	Zfp592
172.066	9.65036e-06	0.00144266	0.0990102	0.999898	FALSE	Psmd4
173.718	-0.000222559	0.00145142	0.188396	0.999898	FALSE	Snx6
75.4746	3.51688e-06	0.00144267	0.552394	0.999898	FALSE	Mthfd2
1.49507	-1.42363e-07	0.00144269	0.805911	0.999898	FALSE	Kit
7.87873	-2.22083e-06	0.00144269	0.189622	0.999898	FALSE	Tomm40l
1.08812	-7.9599e-07	0.00144269	0.206946	0.999898	FALSE	Apoa2
19.5272	2.01956e-07	0.00144268	0.944728	0.999898	FALSE	Pan2
153.885	-3.03804e-07	0.00144265	0.87304	0.999898	FALSE	Cs
3.72319	-6.42382e-07	0.00144269	0.559436	0.999898	FALSE	Ampd3
76.3707	-5.76026e-07	0.00144269	0.680336	0.999898	FALSE	Bcas2
188.164	3.87391e-06	0.00144267	0.230885	0.999898	FALSE	Sh2d1a
34.3198	-1.71893e-06	0.00144268	0.571503	0.999898	FALSE	Ctcf
13.3803	1.20929e-06	0.00144269	0.630253	0.999898	FALSE	Pard6a
0.927688	-6.99662e-07	0.00144269	0.276002	0.999898	FALSE	Tfap4
167.774	-2.88345e-06	0.00144266	0.4	0.999898	FALSE	Ranbp1
224.443	-1.57236e-06	0.00144264	0.667584	0.999898	FALSE	Cd247
6.27792	2.19912e-06	0.00144269	0.123717	0.999898	FALSE	Rfx5
72.8415	-9.26394e-06	0.00144269	0.0322703	0.999898	FALSE	Psmb4
1.26377	-6.50919e-07	0.00144269	0.327156	0.999898	FALSE	Mmp8
2.62588	-1.78027e-07	0.00144269	0.859088	0.999898	FALSE	Slc30a4
8.08709	-1.98152e-07	0.00144269	0.907066	0.999898	FALSE	Sqor
18.4371	-1.55314e-06	0.00144269	0.562943	0.999898	FALSE	Bloc1s6
18.2446	1.81801e-06	0.00144269	0.477789	0.999898	FALSE	Metap1
25.5817	-2.84888e-06	0.00144268	0.360341	0.999898	FALSE	Gpr108
3.43483	7.07116e-06	0.0014427	0.379152	0.999898	FALSE	Tnfsf14
173.107	2.69363e-06	0.00144265	0.629968	0.999898	FALSE	Rsl1d1
14.2646	-2.42586e-06	0.00144269	0.236957	0.999898	FALSE	Apc
80.9762	-1.36902e-06	0.00144266	0.8331	0.999898	FALSE	Reep5
117.329	-7.23985e-07	0.00144266	0.690667	0.999898	FALSE	Ergic3
33.8124	-1.34608e-06	0.00144268	0.940685	0.999898	FALSE	Uqcc1
15.5049	4.10888e-07	0.00144269	0.870469	0.999898	FALSE	Ncoa2
18.8521	1.73241e-06	0.00144269	0.516694	0.999898	FALSE	Nr2c2
2.1061	-1.2637e-07	0.00144269	0.900457	0.999898	FALSE	Nr2c1
13.0536	7.71155e-07	0.00144269	0.741846	0.999898	FALSE	Smpd4
4.80143	2.32622e-07	0.00144269	0.873961	0.999898	FALSE	Pex1
19.1676	1.01423e-06	0.00144269	0.116006	0.999898	FALSE	Kctd20
24.6092	-4.71671e-06	0.00144269	0.0305851	0.999898	FALSE	Itgae
5.93219	-1.6007e-06	0.00144269	0.157423	0.999898	FALSE	Ctns
1.96214	-1.28499e-07	0.00144269	0.900707	0.999898	FALSE	Tuft1
4.07333	-1.53617e-07	0.00144269	0.898613	0.999898	FALSE	Rcn1
49.6026	3.6132e-07	0.00144267	0.927649	0.999898	FALSE	Trap1
28.1034	2.51463e-07	0.00144268	0.922706	0.999898	FALSE	Naa60
1.83986	7.14805e-07	0.00144269	0.362914	0.999898	FALSE	Tyrp1
511.707	-2.42139e-07	0.00144269	0.802398	0.999898	FALSE	Tpr
21.1017	3.429e-07	0.00144269	0.935498	0.999898	FALSE	Odr4
2.6929	-3.31661e-07	0.00144269	0.675636	0.999898	FALSE	Prg4
3.8826	-1.8407e-06	0.00144269	0.150935	0.999898	FALSE	Dhx34
3.00638	-4.64033e-07	0.00144269	0.660059	0.999898	FALSE	Kptn
200.466	8.15821e-06	0.00144267	0.115391	0.999898	FALSE	Napa
455.595	1.00909e-05	0.00144266	0.166977	0.999898	FALSE	Sra1
1413.84	7.29504e-05	0.00144355	0.205664	0.999898	FALSE	Atp5g1
76.4228	2.46257e-06	0.00144266	0.611584	0.999898	FALSE	Snf8
51.4996	-1.65901e-06	0.00144268	0.657706	0.999898	FALSE	Tbcb
79.7975	-1.69923e-08	0.00144267	0.988337	0.999898	FALSE	Inpp5k
18.2239	-1.38863e-06	0.00144269	0.635255	0.999898	FALSE	Crkl
3.29862	1.3493e-06	0.00144269	0.139367	0.999898	FALSE	Eps8l1
30.2481	-1.27735e-06	0.00144269	0.602819	0.999898	FALSE	Clint1
27.7467	5.63547e-06	0.00144269	0.0538408	0.999898	FALSE	Cdkal1
5.90447	-3.92524e-07	0.00144269	0.709098	0.999898	FALSE	Zbtb17
5.83128	-8.20744e-07	0.00144269	0.584974	0.999898	FALSE	Mob1b
21.3897	-8.72153e-07	0.00144268	0.750617	0.999898	FALSE	Atp6v1b2
20.4064	-5.44564e-06	0.00144269	0.148667	0.999898	FALSE	Eps15l1
16.5083	4.24665e-07	0.00144269	0.847016	0.999898	FALSE	Tep1
120.899	3.86159e-06	0.00144267	0.415197	0.999898	FALSE	Ttc5
23.3288	3.38805e-08	0.00144269	0.78785	0.999898	FALSE	Osgep
104.068	3.46079e-06	0.00144266	0.476713	0.999898	FALSE	Aamp
3.74122	-1.1354e-06	0.00144269	0.351772	0.999898	FALSE	Tmbim1
256.952	-5.86824e-06	0.00144266	0.25015	0.999898	FALSE	Arpc2
7.38823	-1.35423e-06	0.00144269	0.466652	0.999898	FALSE	Kmt2b
2.9419	-4.76307e-07	0.00144269	0.652832	0.999898	FALSE	Zbtb32
79.8434	1.33181e-06	0.00144267	0.704693	0.999898	FALSE	Tmem147
8809.94	-2.16507e-06	0.00144269	0.210048	0.999898	FALSE	Rps9
10.5355	-1.67072e-06	0.00144269	0.342149	0.999898	FALSE	Tfpt
3.35192	-3.47615e-07	0.00144269	0.777231	0.999898	FALSE	Ggt5
13.1206	3.33352e-06	0.00144269	0.335408	0.999898	FALSE	Ggt1
3.35248	-1.90949e-07	0.00144269	0.82027	0.999898	FALSE	Crip2
3117.66	1.07051e-05	0.00144266	0.352731	0.999898	FALSE	Crip1
8.56158	-4.29888e-07	0.00144269	0.777179	0.999898	FALSE	Cbfa2t3
12.438	1.7073e-06	0.00144269	0.445065	0.999898	FALSE	Pgrmc1
9.16714	1.70365e-06	0.00144269	0.368682	0.999898	FALSE	Gcat
138.107	5.70772e-06	0.00144266	0.305205	0.999898	FALSE	Elovl1
177.411	3.15504e-06	0.00144265	0.585585	0.999898	FALSE	Med8
19.8398	-5.2893e-07	0.00144269	0.466965	0.999898	FALSE	Hyi
5.16268	-1.19268e-06	0.00144269	0.389126	0.999898	FALSE	Cdc20
18.3126	-2.34996e-06	0.00144269	0.419119	0.999898	FALSE	Pfdn2
63.2369	-4.74559e-06	0.00144268	0.161161	0.999898	FALSE	Rnf114
18.4652	-2.22628e-06	0.00144269	0.412748	0.999898	FALSE	Steep1
17.4019	-1.31027e-06	0.00144269	0.59271	0.999898	FALSE	Srm
2.34836	-2.53745e-07	0.00144269	0.797117	0.999898	FALSE	Epha2
6.36347	-1.72787e-06	0.00144269	0.288676	0.999898	FALSE	Rbm14
2.78447	6.79394e-07	0.00144269	0.566501	0.999898	FALSE	Zdhhc24
4.39328	3.96699e-07	0.00144269	0.748042	0.999898	FALSE	Bbs1
0.933951	-4.12739e-07	0.00144269	0.579874	0.999898	FALSE	Ndor1
1.50085	1.70861e-07	0.00144269	0.82785	0.999898	FALSE	Nsmf
35.0865	-3.44274e-06	0.00144268	0.273465	0.999898	FALSE	Pdk1
45.4134	-1.1211e-06	0.00144267	0.593869	0.999898	FALSE	Ptbp1
6.33832	-2.83218e-06	0.00144269	0.0879838	0.999898	FALSE	Mvd
512.877	3.15144e-06	0.00144263	0.660528	0.999898	FALSE	Cyba
5.02004	-3.72572e-07	0.00144269	0.799024	0.999898	FALSE	Stimate
5.58215	-1.51098e-06	0.00144269	0.346849	0.999898	FALSE	Sfmbt1
19.4493	-3.51184e-07	0.00144269	0.90228	0.999898	FALSE	Cdt1
7.37002	4.32393e-07	0.00144269	0.793989	0.999898	FALSE	Snai3
315.959	8.72427e-06	0.00144265	0.331454	0.999898	FALSE	Aprt
15.0947	-1.58493e-06	0.00144269	0.603641	0.999898	FALSE	Gtf2h1
8.20571	1.55317e-06	0.00144269	0.309362	0.999898	FALSE	Hfe
2.57987	8.86475e-07	0.00144269	0.382048	0.999898	FALSE	Abhd1
4.96949	-1.04966e-06	0.00144269	0.471207	0.999898	FALSE	Slc5a6
9.10115	-1.83942e-06	0.00144269	0.320238	0.999898	FALSE	Nphs1
41.3116	-1.87639e-06	0.00144268	0.400568	0.999898	FALSE	Qrich1
17.3376	7.32449e-07	0.00144269	0.784236	0.999898	FALSE	Usp19
28.2758	2.22232e-05	0.00144277	0.598541	0.999898	FALSE	Pola1
1294.91	1.38906e-05	0.00144264	0.251103	0.999898	FALSE	Cdc42
15.2104	2.97173e-07	0.00144269	0.914546	0.999898	FALSE	Pknox1
90.0893	3.9788e-06	0.00144267	0.390301	0.999898	FALSE	Gmnn
168.184	1.22671e-06	0.00144265	0.84358	0.999898	FALSE	Acot13
114.736	2.60424e-07	0.00144267	0.957592	0.999898	FALSE	Cdk4
48.4065	-2.28429e-06	0.00144268	0.521124	0.999898	FALSE	B4galnt1
5.44016	-1.09452e-06	0.00144269	0.469346	0.999898	FALSE	Mettl1
33.5563	2.9507e-06	0.00144268	0.197517	0.999898	FALSE	Tspan31
81.9096	2.19747e-06	0.00144267	0.609972	0.999898	FALSE	Kif5b
22.4626	4.48804e-06	0.00144269	0.0758777	0.999898	FALSE	Saal1
166.456	1.18558e-06	0.00144265	0.962954	0.999898	FALSE	Cnp
7.61057	1.07685e-06	0.00144269	0.606414	0.999898	FALSE	Odad4
2.50057	7.30524e-07	0.00144269	0.505023	0.999898	FALSE	Sulf2
33.4269	7.3049e-07	0.00144268	0.824066	0.999898	FALSE	Sod2
3.05309	-8.2659e-07	0.00144269	0.481904	0.999898	FALSE	Tmco6
28.0199	3.76532e-06	0.00144268	0.613777	0.999898	FALSE	Stambp
60.5319	2.0156e-07	0.00144267	0.919747	0.999898	FALSE	Ezh1
23.4643	-5.14915e-07	0.00144268	0.835061	0.999898	FALSE	Ctnnb1
95.8894	-4.88389e-06	0.00144266	0.881638	0.999898	FALSE	Eif1b
63.3379	-3.78022e-06	0.00144267	0.355725	0.999898	FALSE	Psmd2
10.5745	-1.33827e-06	0.00144269	0.479049	0.999898	FALSE	Vars
10.0351	-9.74245e-07	0.00144269	0.689247	0.999898	FALSE	Abhd16a
22.4666	3.06232e-06	0.00144269	0.222531	0.999898	FALSE	Neu1
1.02547	-2.77378e-08	0.00144269	0.987358	0.999898	FALSE	Ddah2
965.776	5.18514e-06	0.00144265	0.563161	0.999898	FALSE	Clic1
21.4839	1.64339e-06	0.00144269	0.520983	0.999898	FALSE	Lsm2
3.17583	4.45667e-08	0.00144269	0.985158	0.999898	FALSE	Pole
2.61233	-6.04328e-07	0.00144269	0.585425	0.999898	FALSE	Zfp775
38.4149	-1.96563e-06	0.00144268	0.561827	0.999898	FALSE	Mrpl49
1.96134	1.6553e-06	0.00144269	0.0451571	0.999898	FALSE	Dennd2c
15.023	-5.30634e-06	0.00144269	0.00729843	0.999898	FALSE	Mark3
16.3551	1.30143e-06	0.00144269	0.48507	0.999898	FALSE	Gatad1
153.684	-4.15133e-07	0.00144266	0.938399	0.999898	FALSE	M6pr
8.21644	4.46995e-07	0.00144269	0.798651	0.999898	FALSE	Lrrc8a
139.023	5.01228e-07	0.00144265	0.906388	0.999898	FALSE	Ppp2r1a
3.75287	-3.13591e-07	0.00144269	0.732293	0.999898	FALSE	Fance
16.3076	-3.96902e-06	0.00144269	0.0928568	0.999898	FALSE	Tinf2
4.50132	-1.31228e-06	0.00144269	0.338014	0.999898	FALSE	Dus3l
2.11988	-7.04568e-07	0.00144269	0.321334	0.999898	FALSE	Gtpbp3
11.5275	-1.46668e-07	0.00144269	0.889794	0.999898	FALSE	Tgfbr1
1.45286	-7.80207e-07	0.00144269	0.331141	0.999898	FALSE	Homer1
3.05861	-1.01143e-07	0.00144269	0.916892	0.999898	FALSE	Rad51c
826.846	1.35932e-05	0.00144266	0.220299	0.999898	FALSE	Arpp19
6.6487	1.39088e-06	0.00144269	0.336032	0.999898	FALSE	Bcl2l1
4.74481	-9.20059e-07	0.00144269	0.470797	0.999898	FALSE	Khsrp
61.0731	-4.01008e-06	0.00144268	0.270537	0.999898	FALSE	Ccdc124
75.2259	-3.05052e-07	0.00144267	0.94216	0.999898	FALSE	Cct4
30.461	-0.00018009	0.00144838	0.698709	0.999898	FALSE	Zfp655
159.963	-1.12589e-05	0.00144269	0.0137103	0.999898	FALSE	Rhoa
16.8396	-4.70019e-06	0.00144269	0.0476945	0.999898	FALSE	Zmiz1
8.40893	-6.28118e-07	0.00144269	0.722737	0.999898	FALSE	Ankrd26
8.85374	-1.74716e-07	0.00144269	0.88805	0.999898	FALSE	Aldh16a1
22.5715	1.12898e-06	0.00144269	0.622862	0.999898	FALSE	Hnrnpa0
2.21103	5.41899e-07	0.00144269	0.72912	0.999898	FALSE	Prrg2
47.6991	-3.45004e-06	0.00144268	0.384483	0.999898	FALSE	Hnrnph1
3.87484	7.29289e-07	0.00144269	0.580054	0.999898	FALSE	Ift43
82.9159	7.91098e-07	0.00144266	0.787145	0.999898	FALSE	Id3
42.4627	-1.66556e-06	0.00144269	0.530258	0.999898	FALSE	Arid1a
336.797	-3.78593e-06	0.00144265	0.594211	0.999898	FALSE	Ctsd
3629.53	0.00171303	0.00324887	0.357892	0.999898	FALSE	Rplp1
10.1507	-1.06606e-06	0.00144269	0.5406	0.999898	FALSE	Abhd8
34.1652	-6.84427e-06	0.00144269	0.0326714	0.999898	FALSE	Ift22
8.29856	-1.27644e-07	0.00144269	0.878315	0.999898	FALSE	Mid1ip1
48.3989	3.88502e-06	0.00144269	0.402534	0.999898	FALSE	Ap2s1
3.20308	-3.16245e-08	0.00144269	0.934247	0.999898	FALSE	Brme1
18.099	-2.48205e-06	0.00144269	0.294511	0.999898	FALSE	Emc10
1.49328	1.1951e-07	0.00144269	0.891466	0.999898	FALSE	Fbxw9
65.3704	-7.11042e-06	0.00144268	0.0738253	0.999898	FALSE	Spib
10.0829	-3.27122e-06	0.00144269	0.0535132	0.999898	FALSE	Fnbp4
35.2984	1.03572e-06	0.00144268	0.71882	0.999898	FALSE	Cers4
8.31204	3.08089e-07	0.00144269	0.854748	0.999898	FALSE	Scrn3
99.5166	-2.48424e-06	0.00144266	0.720064	0.999898	FALSE	Phax
1.66178	-4.94557e-07	0.00144269	0.595371	0.999898	FALSE	Tle1
9.61995	-4.9936e-08	0.00144269	0.953464	0.999898	FALSE	Relt
199.215	3.81826e-07	0.00144265	0.949041	0.999898	FALSE	Snrpb2
934.848	-1.93577e-06	0.00144264	0.887135	0.999898	FALSE	Ubc
48.391	-3.66964e-06	0.00144268	0.940986	0.999898	FALSE	Prpf31
19.0759	-2.98813e-06	0.00144269	0.130832	0.999898	FALSE	Sertad1
25.2039	5.71457e-07	0.00144268	0.445212	0.999898	FALSE	Carhsp1
13.4516	-2.97556e-06	0.00144269	0.20624	0.999898	FALSE	Elk3
15.8272	9.23171e-07	0.00144269	0.682589	0.999898	FALSE	Herpud2
4.71021	5.36924e-07	0.00144269	0.658113	0.999898	FALSE	Rdh13
3.76402	5.05317e-07	0.00144269	0.273961	0.999898	FALSE	Nutf2
232.042	3.1224e-06	0.00144264	0.623667	0.999898	FALSE	Arpc5
18.5198	8.8615e-07	0.00144269	0.730818	0.999898	FALSE	Pou2f2
15.8699	-1.83522e-06	0.00144269	0.225094	0.999898	FALSE	Mgst1
11.1939	6.6522e-07	0.00144269	0.85004	0.999898	FALSE	Ubqln4
22845.6	1.09242e-05	0.00144267	0.452577	0.999898	FALSE	Rps18
1249.38	-5.99961e-06	0.00144266	0.904854	0.999898	FALSE	Rpl10
3987.2	1.27845e-06	0.00144266	0.805298	0.999898	FALSE	Rps15a
59.249	2.70335e-06	0.00144267	0.774307	0.999898	FALSE	Ncaph2
44.2091	-7.23757e-07	0.00144269	0.470226	0.999898	FALSE	Hipk1
23.2065	3.51845e-07	0.00144268	0.90026	0.999898	FALSE	Man1a2
161.032	2.13406e-06	0.00144264	0.541277	0.999898	FALSE	Acyp1
2.2101	5.86739e-08	0.00144269	0.792793	0.999898	FALSE	Hdac5
67.8892	9.94768e-06	0.00144269	0.305807	0.999898	FALSE	Rala
295.315	5.48872e-06	0.00144265	0.381543	0.999898	FALSE	Vdac3
1.07636	5.56069e-07	0.00144269	0.372055	0.999898	FALSE	Slc1a7
14.2838	1.11475e-06	0.00144269	0.632137	0.999898	FALSE	Vps72
12.7371	-3.07832e-06	0.00144269	0.270513	0.999898	FALSE	Gabpa
1.37377	-5.64258e-07	0.00144269	0.447166	0.999898	FALSE	Bmp7
1194.71	-9.04305e-07	0.00144265	0.874296	0.999898	FALSE	Dynll1
24.296	-2.97452e-06	0.00144269	0.382355	0.999898	FALSE	Pdcl
2.30422	-6.02487e-07	0.00144269	0.559091	0.999898	FALSE	Tmem184b
6.98084	-4.22348e-06	0.00144269	0.0340755	0.999898	FALSE	Nf2
53.44	3.0235e-06	0.00144268	0.441656	0.999898	FALSE	Zmat5
86.5458	7.71178e-07	0.00144267	0.904754	0.999898	FALSE	Ewsr1
22.4018	-9.5849e-07	0.00144268	0.741083	0.999898	FALSE	Ap1b1
2.23185	-5.32779e-07	0.00144269	0.489982	0.999898	FALSE	Derl3
7.36004	-4.81038e-06	0.0014427	0.00424299	0.999898	FALSE	Bcl2l13
3.06389	-3.75128e-07	0.00144269	0.722655	0.999898	FALSE	Dqx1
161.706	-0.890162	0.285085	4.90899e-05	0.109097	FALSE	Ccl8
4.67994	-1.15793e-06	0.00144269	0.420102	0.999898	FALSE	Lnpk
3.52339	-1.03513e-06	0.00144269	0.245962	0.999898	FALSE	Rarres2
32.9831	-1.84449e-06	0.00144268	0.590305	0.999898	FALSE	Pttg1ip
2.08663	2.1262e-07	0.00144269	0.813627	0.999898	FALSE	Trpm2
35.203	6.77557e-07	0.00144268	0.819752	0.999898	FALSE	Ube2g2
1.59317	-3.09397e-07	0.00144269	0.728606	0.999898	FALSE	Elk1
11.3755	6.79442e-07	0.00144269	0.710934	0.999898	FALSE	Nav1
27.1938	6.98935e-07	0.00144268	0.411729	0.999898	FALSE	Tnpo1
67.0544	3.79135e-06	0.00144267	0.46455	0.999898	FALSE	Rnmt
691.889	7.37083e-06	0.00144264	0.270923	0.999898	FALSE	Srp14
37.5401	-1.85772e-06	0.00144268	0.565353	0.999898	FALSE	Cdk9
12.2299	-3.15569e-07	0.00144269	0.87375	0.999898	FALSE	Tor2a
3.19098	-6.52695e-07	0.00144269	0.503864	0.999898	FALSE	Fpgs
6.65104	6.65313e-07	0.00144269	0.686933	0.999898	FALSE	Mrtfb
49.5705	4.36018e-07	0.00144268	0.891563	0.999898	FALSE	Cbx5
515.344	2.52386e-06	0.00144264	0.656604	0.999898	FALSE	Apobec3
12.1506	-3.77427e-06	0.00144269	0.0456454	0.999898	FALSE	Vav2
13.2775	1.11353e-07	0.00144269	0.952002	0.999898	FALSE	Ppp2cb
4.30179	-8.05973e-07	0.00144269	0.562795	0.999898	FALSE	G0s2
4.52608	-4.9487e-07	0.00144269	0.734182	0.999898	FALSE	Dmap1
3.87604	-6.95452e-07	0.00144269	0.565502	0.999898	FALSE	Mcu
2.45545	-8.51036e-07	0.00144269	0.473779	0.999898	FALSE	Bcr
1064.92	1.31465e-05	0.00144267	0.864705	0.999898	FALSE	Fxyd5
7.96536	8.8996e-07	0.00144269	0.591955	0.999898	FALSE	Tfcp2
4.02702	1.52826e-06	0.00144269	0.828777	0.999898	FALSE	Pou6f1
8.83931	-8.75283e-07	0.00144269	0.568415	0.999898	FALSE	Ubp1
11.4389	7.72676e-07	0.00144269	0.62625	0.999898	FALSE	Nuak2
1.70293	5.44342e-08	0.00144269	0.946791	0.999898	FALSE	Cilk1
703.535	-1.95617e-06	0.00144263	0.29524	0.999898	FALSE	Sdhb
30.9595	-4.88405e-06	0.00144268	0.140132	0.999898	FALSE	Snap47
18.2614	-2.94595e-07	0.00144268	0.913849	0.999898	FALSE	Kdsr
27.6902	-1.11034e-06	0.00144268	0.733605	0.999898	FALSE	Vps4b
3052.93	-0.000452379	0.00148127	0.638988	0.999898	FALSE	Rps25
9.91694	-2.43119e-06	0.00144269	0.20198	0.999898	FALSE	Taz
22.7204	3.54608e-06	0.00144269	0.258121	0.999898	FALSE	Aldh3a2
7.5824	-4.34341e-07	0.00144269	0.749648	0.999898	FALSE	Tmem115
5.23582	-6.31484e-07	0.00144269	0.665989	0.999898	FALSE	Hyal2
1.89248	-7.498e-07	0.00144269	0.388539	0.999898	FALSE	Ifrd2
3.57295	2.09028e-07	0.00144269	0.843155	0.999898	FALSE	Hyal1
15.638	-3.60974e-06	0.00144269	0.107727	0.999898	FALSE	Tusc2
30.5317	1.81443e-06	0.00144268	0.579896	0.999898	FALSE	Nprl2
33.0183	-1.64252e-06	0.00144268	0.643769	0.999898	FALSE	Rassf1
64.2831	6.44319e-07	0.00144267	0.885832	0.999898	FALSE	Slc3a2
101.889	7.83547e-06	0.00144267	0.138008	0.999898	FALSE	Nxf1
75.1524	2.21686e-06	0.00144266	0.670792	0.999898	FALSE	Stx5a
3.17055	1.94868e-07	0.00144269	0.881463	0.999898	FALSE	Pifo
62.9423	-3.00725e-06	0.00144267	0.485074	0.999898	FALSE	Tnfrsf13b
1.25904	-2.99311e-08	0.00144269	0.945524	0.999898	FALSE	Raver1
8.88759	-2.44247e-07	0.00144269	0.912193	0.999898	FALSE	AI597479
2.52652	-2.61039e-07	0.00144269	0.805867	0.999898	FALSE	Tmem86a
291.05	4.15323e-06	0.00144266	0.699236	0.999898	FALSE	Ifi35
43.1604	4.57237e-06	0.00144268	0.236426	0.999898	FALSE	Rdm1
860.731	1.22832e-06	0.00144265	0.667175	0.999898	FALSE	Nedd8
61.5317	6.1564e-08	0.00144267	0.992268	0.999898	FALSE	Gosr1
69.3583	1.39437e-06	0.00144268	0.678477	0.999898	FALSE	Mrpl52
14.4843	1.66348e-07	0.00144269	0.975779	0.999898	FALSE	Kansl3
9.80339	-6.29421e-07	0.00144269	0.653249	0.999898	FALSE	Faf1
24.2	5.32137e-06	0.00144269	0.340078	0.999898	FALSE	Tsacc
27.6191	-4.42585e-07	0.00144268	0.931936	0.999898	FALSE	Mettl16
35.4729	2.63091e-06	0.00144268	0.431193	0.999898	FALSE	Pigyl
137.344	1.26625e-06	0.00144266	0.803478	0.999898	FALSE	Rbm25
14.8848	-2.86762e-07	0.00144269	0.36788	0.999898	FALSE	Psen2
2.01765	-1.28299e-06	0.00144269	0.127809	0.999898	FALSE	Fads1
12.1556	-3.47401e-09	0.00144269	0.995286	0.999898	FALSE	Tnfrsf22
10.3928	-2.43668e-06	0.00144269	0.252235	0.999898	FALSE	Cars
84.2712	-7.67172e-08	0.00144267	0.974251	0.999898	FALSE	Apip
25.8327	6.13055e-07	0.00144268	0.826514	0.999898	FALSE	Pdhx
12.428	2.5122e-07	0.00144269	0.75063	0.999898	FALSE	Vac14
5.75757	-2.79331e-06	0.00144269	0.067784	0.999898	FALSE	Mcoln2
152.511	-1.55146e-06	0.00144265	0.909924	0.999898	FALSE	Tbrg1
6.05642	-1.10501e-06	0.00144269	0.482667	0.999898	FALSE	Adssl1
4.33852	-9.3135e-07	0.00144269	0.421062	0.999898	FALSE	Brf1
32.1479	-9.33113e-07	0.00144268	0.743022	0.999898	FALSE	Odc1
11.5137	-2.58896e-07	0.00144269	0.898367	0.999898	FALSE	Thg1l
18.5166	1.5423e-06	0.00144269	0.923604	0.999898	FALSE	Adam19
8.60813	-1.36965e-06	0.00144269	0.45608	0.999898	FALSE	Pabpc4
2.72531	-7.23628e-07	0.00144269	0.510419	0.999898	FALSE	Zfp296
25.621	-3.37068e-08	0.00144269	0.977275	0.999898	FALSE	Sugp1
14.8997	-1.61908e-06	0.00144269	0.570029	0.999898	FALSE	Dhdh
4.98554	-4.71079e-07	0.00144269	0.7529	0.999898	FALSE	Zfp790
34.0075	-4.73403e-06	0.00144269	0.103821	0.999898	FALSE	Pgam1
1.53982	-4.16911e-08	0.00144269	0.963873	0.999898	FALSE	Evi5
4.49457	9.15523e-07	0.00144269	0.535153	0.999898	FALSE	Snapc2
1.14119	4.6988e-08	0.00144269	0.916066	0.999898	FALSE	Git1
70.3147	-5.03119e-06	0.00144268	0.183802	0.999898	FALSE	Gltp
26.1139	2.96261e-07	0.00144268	0.697641	0.999898	FALSE	Bnip2
43.179	3.93667e-07	0.00144268	0.927111	0.999898	FALSE	Ccnt1
16.2392	7.71459e-07	0.00144269	0.709244	0.999898	FALSE	Brms1l
15.9815	3.8348e-07	0.00144269	0.939404	0.999898	FALSE	Med15
9.64865	1.47639e-06	0.00144269	0.564934	0.999898	FALSE	Dhdds
12.2408	0.750069	0.842553	0.0044383	0.999898	FALSE	Crybg2
148.798	1.30594e-06	0.00144265	0.816164	0.999898	FALSE	Ubxn11
6.78877	2.10398e-06	0.00144269	0.159101	0.999898	FALSE	Tjap1
5.2943	1.00899e-06	0.00144269	0.303084	0.999898	FALSE	Ehf
19.9742	-1.49221e-06	0.00144269	0.338475	0.999898	FALSE	Nanog
3272.82	-9.7634e-06	0.00144266	0.53832	0.999898	FALSE	Rpl15
482.447	8.50656e-06	0.00144265	0.163681	0.999898	FALSE	Tmem167
30.2708	2.98654e-07	0.00144268	0.939609	0.999898	FALSE	Mplkip
8.60721	1.93083e-06	0.00144269	0.158291	0.999898	FALSE	Kif11
264.833	1.2407e-05	0.00144268	0.0716874	0.999898	FALSE	Rpa3
42.3136	7.37806e-06	0.00144269	0.0488993	0.999898	FALSE	Tnpo3
3.08245	5.69493e-07	0.00144269	0.616817	0.999898	FALSE	Ttll5
13.0448	1.48922e-06	0.00144269	0.512177	0.999898	FALSE	Zfp715
9.96178	1.78885e-06	0.00144269	0.339033	0.999898	FALSE	Cdh23
11370.5	3.681e-06	0.00144264	0.343939	0.999898	FALSE	Rps5
2.20595	-2.92003e-07	0.00144269	0.728515	0.999898	FALSE	Podnl1
4.2162	3.31574e-07	0.00144269	0.781739	0.999898	FALSE	Adgrl1
1.83817	-3.39902e-07	0.00144269	0.696837	0.999898	FALSE	Etv5
3.33103	-3.05175e-07	0.00144269	0.709283	0.999898	FALSE	Gfod2
2.75352	-1.03489e-06	0.00144269	0.309704	0.999898	FALSE	Enkd1
16.0724	-3.55554e-06	0.00144269	0.115209	0.999898	FALSE	Atp6v0d1
1.1661	-3.43501e-07	0.00144269	0.655167	0.999898	FALSE	Ptprs
5.09891	-5.94263e-07	0.00144269	0.717117	0.999898	FALSE	Slc41a1
24.2608	-3.99037e-06	0.00144269	0.140969	0.999898	FALSE	Nelfb
30.2571	-3.90826e-07	0.00144268	0.743845	0.999898	FALSE	Tmem175
4.27655	4.78087e-07	0.00144269	0.42932	0.999898	FALSE	Bcas1
40.7105	1.318e-06	0.00144268	0.701468	0.999898	FALSE	Tango2
40.3934	-4.09876e-06	0.00144268	0.194355	0.999898	FALSE	Ndufs2
65.3815	-2.5926e-06	0.00144267	0.557604	0.999898	FALSE	Atraid
10.7651	-4.35882e-06	0.00144269	0.0231586	0.999898	FALSE	Cad
3.73942	4.20291e-07	0.00144269	0.735029	0.999898	FALSE	Sh3bp5l
59.5262	-5.93479e-06	0.00144268	0.162697	0.999898	FALSE	Atad1
56.6739	-5.48998e-06	0.00144268	0.114093	0.999898	FALSE	Pten
14.7171	-1.77197e-06	0.00144269	0.146093	0.999898	FALSE	Pea15a
194.753	-3.7605e-06	0.00144265	0.526073	0.999898	FALSE	Timm23
210.08	3.12134e-06	0.00144266	0.487666	0.999898	FALSE	Tnfaip8l2
102.898	2.79383e-06	0.00144267	0.539683	0.999898	FALSE	Trnt1
3.39307	-1.98824e-07	0.00144269	0.884537	0.999898	FALSE	Ehmt2
177.178	1.45042e-06	0.00144266	0.78421	0.999898	FALSE	Elof1
5.83339	1.31563e-06	0.00144269	0.363169	0.999898	FALSE	Med16
42.0285	1.33142e-06	0.00144267	0.725462	0.999898	FALSE	St3gal1
4.40932	2.34894e-08	0.00144269	0.938142	0.999898	FALSE	Tmem259
8.36472	-1.49821e-07	0.00144269	0.800022	0.999898	FALSE	Rnf170
1.96012	4.73475e-07	0.00144269	0.557672	0.999898	FALSE	Dedd
35.7864	-2.45427e-06	0.00144268	0.707385	0.999898	FALSE	Mcemp1
35.9059	-7.73534e-06	0.00144269	0.154393	0.999898	FALSE	Nit1
33.5897	-1.25106e-06	0.00144268	0.480756	0.999898	FALSE	Pax5
6.61712	2.50152e-06	0.00144269	0.0767143	0.999898	FALSE	Prdm15
14.6907	-3.08609e-06	0.00144269	0.167118	0.999898	FALSE	Rnf168
15.1208	-5.07007e-06	0.00144269	0.037595	0.999898	FALSE	Dynlt2b
39.1655	-5.5969e-06	0.00144268	0.0870752	0.999898	FALSE	Chp1
1.75468	-2.03561e-07	0.00144269	0.83215	0.999898	FALSE	Klhl3
55.194	1.30235e-06	0.00144267	0.85598	0.999898	FALSE	Tvp23b
184.664	6.82564e-06	0.00144265	0.247711	0.999898	FALSE	Dnajc7
176.859	-4.03685e-06	0.00144266	0.864947	0.999898	FALSE	Cacybp
19.0038	-1.81822e-06	0.00144269	0.467406	0.999898	FALSE	Cluap1
3.99005	-6.64849e-07	0.00144269	0.587271	0.999898	FALSE	Zswim7
11.7374	4.69825e-07	0.00144269	0.85474	0.999898	FALSE	Pigl
919.129	6.69007e-06	0.00144263	0.343188	0.999898	FALSE	Ndufa2
18.2699	1.24918e-08	0.00144269	0.968465	0.999898	FALSE	Pam16
1452	9.18533e-06	0.00144264	0.201927	0.999898	FALSE	Cox6c
20.2881	-6.04979e-06	0.00144269	0.0175605	0.999898	FALSE	Ube2z
6.27655	9.84501e-07	0.00144269	0.522875	0.999898	FALSE	Tmem87b
30.7143	1.17619e-06	0.00144268	0.977597	0.999898	FALSE	Anapc1
28.3618	-2.50172e-06	0.00144268	0.406634	0.999898	FALSE	Tsg101
8.09881	2.10012e-07	0.00144269	0.959252	0.999898	FALSE	Hps5
9.43309	-1.49319e-06	0.00144269	0.669332	0.999898	FALSE	Map3k4
28.221	-3.81629e-06	0.00144268	0.212355	0.999898	FALSE	Blk
13.8123	1.2858e-06	0.00144269	0.584567	0.999898	FALSE	Rnf166
5.43981	5.77138e-08	0.00144269	0.978104	0.999898	FALSE	Ankrd28
3.01954	-1.22359e-07	0.00144269	0.911494	0.999898	FALSE	Pkd2l2
57.5798	7.81939e-06	0.00144268	0.0747937	0.999898	FALSE	Srp19
1.83085	-2.21615e-07	0.00144269	0.804214	0.999898	FALSE	Klra17
9.29846	8.92436e-08	0.00144269	0.964618	0.999898	FALSE	Wdfy2
7.32486	-1.86685e-06	0.00144269	0.190466	0.999898	FALSE	Rbsn
149.748	4.08633e-07	0.00144265	0.952592	0.999898	FALSE	Mrps25
43.6327	-5.53338e-06	0.00144268	0.189871	0.999898	FALSE	Dguok
29.0984	-7.30073e-07	0.00144268	0.83974	0.999898	FALSE	Camta1
1.22185	-2.0233e-07	0.00144269	0.832525	0.999898	FALSE	Csf1
12.8017	-5.03879e-06	0.00144269	0.0248659	0.999898	FALSE	Strip1
35.1057	-2.0543e-06	0.00144268	0.617642	0.999898	FALSE	Slc25a11
28.8459	1.63322e-06	0.00144268	0.663972	0.999898	FALSE	Cmc2
11.2964	-2.11343e-06	0.00144269	0.335182	0.999898	FALSE	Chfr
31.2708	1.48234e-06	0.00144268	0.674771	0.999898	FALSE	Tex261
28.708	1.53951e-06	0.00144268	0.648437	0.999898	FALSE	Fam120b
68.7549	6.23097e-06	0.00144268	0.119928	0.999898	FALSE	Tbp
1984.64	9.42495e-06	0.00144265	0.312188	0.999898	FALSE	Psmb1
34.8577	4.68363e-06	0.00144268	0.150025	0.999898	FALSE	Pdcd2
1.50059	5.58077e-07	0.00144269	0.406377	0.999898	FALSE	Nol3
3.30163	8.73592e-07	0.00144269	0.489123	0.999898	FALSE	Fhod1
1.5867	-6.44392e-07	0.00144269	0.459102	0.999898	FALSE	Tppp3
5.30559	-1.16445e-06	0.00144269	0.363646	0.999898	FALSE	Msh3
177.355	1.76815e-06	0.00144267	0.426284	0.999898	FALSE	Tmem208
15.4503	-1.10561e-06	0.00144269	0.655136	0.999898	FALSE	E2f4
62.5054	4.50809e-07	0.00144267	0.231758	0.999898	FALSE	Surf4
65.3235	2.85131e-06	0.00144267	0.929081	0.999898	FALSE	Surf2
7.74089	4.40965e-07	0.00144269	0.814582	0.999898	FALSE	Dnajb9
83.9167	-3.28986e-06	0.00144267	0.426778	0.999898	FALSE	Ppp1cb
33.3422	-3.3803e-07	0.00144268	0.91799	0.999898	FALSE	Gorasp2
7.36819	-1.65263e-06	0.00144269	0.33042	0.999898	FALSE	Tsen15
47.1523	-4.03717e-06	0.00144268	0.212876	0.999898	FALSE	Efr3a
263.547	4.73993e-06	0.00144265	0.368815	0.999898	FALSE	Trappc2l
2.25465	-6.81957e-07	0.00144269	0.419284	0.999898	FALSE	Acsf3
2.27678	-3.30738e-07	0.00144269	0.736361	0.999898	FALSE	Ddx19a
11.7079	1.45785e-06	0.00144269	0.516457	0.999898	FALSE	Galns
1.19553	5.42414e-08	0.00144269	0.91437	0.999898	FALSE	C8g
6.03034	-1.204e-06	0.00144269	0.386397	0.999898	FALSE	Rabl6
4.09609	9.0242e-08	0.00144269	0.92141	0.999898	FALSE	Ptgds
249.915	-1.1308e-06	0.00144266	0.815575	0.999898	FALSE	Edf1
8.43573	9.94056e-07	0.00144269	0.620739	0.999898	FALSE	Fbxw5
6.08729	2.02083e-07	0.00144269	0.930413	0.999898	FALSE	Slc25a13
214.529	-5.67165e-07	0.00144266	0.915416	0.999898	FALSE	Ube2i
9.7256	-8.89495e-07	0.00144269	0.656858	0.999898	FALSE	Tsr3
13.9353	-2.11273e-06	0.00144269	0.328091	0.999898	FALSE	Lrrk1
2.95017	5.40839e-07	0.00144269	0.666669	0.999898	FALSE	Aldh1a3
18.5601	1.21617e-06	0.00144269	0.587264	0.999898	FALSE	Actn1
22.2206	1.32199e-06	0.00144268	0.626134	0.999898	FALSE	Sirt2
52.2036	-7.7883e-06	0.00144269	0.406596	0.999898	FALSE	Hnrnpl
94.9016	-7.7396e-06	0.00144267	0.222601	0.999898	FALSE	Nolc1
5.76812	-4.612e-08	0.00144269	0.976954	0.999898	FALSE	Casd1
1.70604	-4.09698e-07	0.00144269	0.696363	0.999898	FALSE	Cnksr3
10.7541	-1.93936e-06	0.00144269	0.263564	0.999898	FALSE	Mtmr1
16.7612	2.38738e-07	0.00144269	0.97216	0.999898	FALSE	Hmgb3
11.6674	-7.75873e-07	0.00144269	0.686994	0.999898	FALSE	Abca1
68.813	6.45641e-07	0.00144267	0.99387	0.999898	FALSE	Nipsnap3b
159.8	3.63594e-06	0.00144266	0.273636	0.999898	FALSE	Lage3
131.718	1.90469e-06	0.00144266	0.71241	0.999898	FALSE	Ubl4a
18.4526	7.26574e-07	0.00144269	0.778646	0.999898	FALSE	Gdi1
4.96882	-1.22928e-06	0.00144269	0.372141	0.999898	FALSE	Gadd45b
146.665	5.38339e-06	0.00144266	0.344529	0.999898	FALSE	Slamf6
28.75	-5.25337e-07	0.00144268	0.819762	0.999898	FALSE	Slamf1
5.13407	-5.75078e-07	0.00144269	0.749891	0.999898	FALSE	Zdhhc12
6.56069	-1.37446e-06	0.00144269	0.421958	0.999898	FALSE	Endog
90.4801	-7.97727e-06	0.00144267	0.0910688	0.999898	FALSE	Cybb
27.5237	-6.4865e-06	0.00144269	0.0435931	0.999898	FALSE	Golga7
1.16718	-3.75948e-07	0.00144269	0.64676	0.999898	FALSE	Xk
457.815	5.92754e-06	0.00144264	0.53986	0.999898	FALSE	Cd48
7.66669	-3.0453e-06	0.00144269	0.417664	0.999898	FALSE	Clpx
8.80691	-5.33306e-07	0.00144269	0.750106	0.999898	FALSE	Trabd
3.69428	1.16131e-06	0.00144269	0.27242	0.999898	FALSE	Dennd6b
240.042	6.05728e-06	0.00144266	0.269516	0.999898	FALSE	Cd83
27.1145	1.55504e-06	0.00144269	0.536553	0.999898	FALSE	Gzmb
3.78267	-9.95986e-07	0.00144269	0.407324	0.999898	FALSE	Atf6b
5.57649	-7.51957e-07	0.00144269	0.605686	0.999898	FALSE	Ppt2
14.4974	-1.76931e-07	0.00144269	0.93933	0.999898	FALSE	Rnf5
10.3942	-2.25483e-06	0.00144269	0.261959	0.999898	FALSE	Cacfd1
17.2625	4.91795e-07	0.00144269	0.834586	0.999898	FALSE	Hivep2
11.3709	-4.76146e-06	0.00144269	0.0315579	0.999898	FALSE	Arnt
1.8369	-1.58278e-07	0.00144269	0.867349	0.999898	FALSE	Itga2
69.1181	2.00828e-06	0.00144267	0.655448	0.999898	FALSE	Mocs2
11.2148	9.4985e-07	0.00144269	0.639118	0.999898	FALSE	Nat9
3.25648	-9.00053e-07	0.00144269	0.317065	0.999898	FALSE	Lpl
1624.08	1.10552e-05	0.00144265	0.124979	0.999898	FALSE	Atp6v0e
29.5312	-8.83464e-07	0.00144268	0.571498	0.999898	FALSE	Zfp318
1.79962	6.29714e-07	0.00144269	0.493798	0.999898	FALSE	Ttbk1
2.84148	-1.63048e-06	0.00144269	0.129854	0.999898	FALSE	Srf
15.3342	4.45815e-07	0.00144269	0.855442	0.999898	FALSE	Gata3
2227.27	5.71752e-06	0.00144263	0.439551	0.999898	FALSE	Hspa8
64.7366	2.46237e-06	0.00144267	0.814033	0.999898	FALSE	Pdzd11
1220.12	-5.54771e-06	0.00144264	0.320678	0.999898	FALSE	Psma2
155.167	-6.73127e-06	0.00144267	0.948421	0.999898	FALSE	Mrpl32
8.18043	-1.32909e-06	0.00144269	0.485899	0.999898	FALSE	Setdb1
4.22218	1.36324e-06	0.00144269	0.322535	0.999898	FALSE	Prune1
54.9825	1.52982e-06	0.00144267	0.511865	0.999898	FALSE	Cers2
463.036	8.89157e-06	0.00144266	0.151068	0.999898	FALSE	Capza2
6.68911	-1.24457e-06	0.00144269	0.487789	0.999898	FALSE	Plekho1
37.3111	-4.35723e-07	0.00144268	0.848825	0.999898	FALSE	Vps45
38.2087	-1.32395e-06	0.00144268	0.690805	0.999898	FALSE	Prpf3
185.587	3.32947e-06	0.00144264	0.552534	0.999898	FALSE	Anp32e
12.8325	1.35103e-06	0.00144269	0.993385	0.999898	FALSE	Aph1a
25.3319	-9.76671e-07	0.00144268	0.598083	0.999898	FALSE	Tab2
123.903	-1.80406e-06	0.00144265	0.756975	0.999898	FALSE	Ppil4
69.3946	5.14176e-06	0.00144267	0.798744	0.999898	FALSE	Cnih1
0.950715	-1.9585e-07	0.00144269	0.807104	0.999898	FALSE	Eps8
7.13589	-1.05463e-06	0.00144269	0.535565	0.999898	FALSE	Med22
116.37	4.19351e-06	0.00144266	0.441209	0.999898	FALSE	Surf1
99.3577	5.49765e-06	0.00144266	0.953026	0.999898	FALSE	Med28
17.6865	-3.35093e-06	0.00144269	0.0855916	0.999898	FALSE	Qdpr
51.4744	-7.11928e-06	0.00144269	0.0201006	0.999898	FALSE	Sqstm1
66.5489	-3.01044e-06	0.00144267	0.543012	0.999898	FALSE	Nfe2l2
2.83085	-1.479e-06	0.00144269	0.195713	0.999898	FALSE	Rxrg
4.22535	-9.27713e-07	0.00144269	0.489477	0.999898	FALSE	Rxra
3.00462	-2.43949e-06	0.00144269	0.019664	0.999898	FALSE	Cd5l
21.0381	-3.89493e-07	0.00144268	0.922322	0.999898	FALSE	Prpsap1
8.3658	7.74097e-07	0.00144269	0.622866	0.999898	FALSE	Ncapg
7.2618	-5.10035e-07	0.00144269	0.728505	0.999898	FALSE	Lcorl
90.5169	7.52275e-07	0.00144266	0.928328	0.999898	FALSE	Lta4h
45.3564	-3.56404e-06	0.00144268	0.333973	0.999898	FALSE	Dstn
109.858	-6.49377e-06	0.00144267	0.160035	0.999898	FALSE	Macroh2a1
3.26552	6.85136e-07	0.00144269	0.547182	0.999898	FALSE	Gtf2ird2
54.7222	1.94356e-06	0.00144267	0.632358	0.999898	FALSE	Bola1
3.52028	-1.28441e-06	0.00144269	0.299935	0.999898	FALSE	Castor2
4.49504	-1.34546e-06	0.00144269	0.305409	0.999898	FALSE	Fcgr1
33.1124	2.81702e-06	0.00144268	0.388994	0.999898	FALSE	Ncf1
24.3501	7.08643e-07	0.00144269	0.330997	0.999898	FALSE	Adss
1.89576	5.06387e-08	0.00144269	0.964434	0.999898	FALSE	Cacna1d
13.3302	7.67779e-07	0.00144269	0.707709	0.999898	FALSE	Actr8
1.56131	1.5448e-06	0.00144269	0.0582311	0.999898	FALSE	Lrrc27
19.8627	-7.52222e-07	0.00144269	0.766006	0.999898	FALSE	Fnta
55.0362	-9.38227e-07	0.00144268	0.786904	0.999898	FALSE	Mtrex
2.22065	-8.74533e-07	0.00144269	0.382553	0.999898	FALSE	Lbp
2.96129	-5.54277e-07	0.00144269	0.581159	0.999898	FALSE	Celsr1
48.5965	-1.05875e-06	0.00144268	0.728014	0.999898	FALSE	Fli1
8.98611	-1.57208e-06	0.00144269	0.362611	0.999898	FALSE	Utp25
265.069	8.88241e-06	0.00144267	0.111908	0.999898	FALSE	Hsd11b1
143.448	3.25459e-07	0.00144265	0.976702	0.999898	FALSE	H2-M3
1491.79	5.1222e-05	0.00144309	0.231588	0.999898	FALSE	Atp5e
55.1991	1.9957e-06	0.00144267	0.637373	0.999898	FALSE	Nelfcd
192.519	-3.18917e-06	0.00144264	0.662388	0.999898	FALSE	Ctsz
62.136	-9.5885e-07	0.00144267	0.849554	0.999898	FALSE	Prelid3b
32.1009	3.68924e-06	0.00144268	0.265058	0.999898	FALSE	H2-M2
48.3987	-3.0465e-06	0.00144267	0.427975	0.999898	FALSE	Ube2a
2897.86	6.60057e-06	0.00144264	0.437341	0.999898	FALSE	Slc25a5
114.06	-2.55467e-06	0.00144267	0.586685	0.999898	FALSE	Ppdpf
1.60195	3.67455e-08	0.00144269	0.972276	0.999898	FALSE	Pls3
56.3101	3.59585e-06	0.00144267	0.342204	0.999898	FALSE	Nkap
1302.62	1.35986e-05	0.00144265	0.121792	0.999898	FALSE	Ndufa1
2.042	2.33464e-07	0.00144269	0.82495	0.999898	FALSE	E2f3
145.453	7.10683e-06	0.00144266	0.679391	0.999898	FALSE	Cr1l
3.81162	-4.49036e-07	0.00144269	0.706021	0.999898	FALSE	Ppfibp1
119.304	-1.39164e-06	0.00144266	0.875269	0.999898	FALSE	Plgrkt
34.0484	5.75302e-07	0.00144269	0.759469	0.999898	FALSE	Cd274
24.7428	-1.08689e-06	0.00144268	0.888193	0.999898	FALSE	Pdcd1lg2
11.2983	2.73304e-06	0.00144269	0.298089	0.999898	FALSE	Gtf3a
34.807	8.66286e-07	0.00144268	0.901912	0.999898	FALSE	Mtif3
3.78203	1.39439e-07	0.00144269	0.921918	0.999898	FALSE	Lnx2
2.50798	-1.22874e-06	0.00144269	0.218986	0.999898	FALSE	Mapkapk2
65.1347	4.48825e-06	0.00144267	0.283672	0.999898	FALSE	Lamp2
24.7349	6.13742e-07	0.00144268	0.816758	0.999898	FALSE	Atxn10
2.1587	-7.02765e-07	0.00144269	0.418975	0.999898	FALSE	Foxred2
152.449	-1.37171e-06	0.00144266	0.515682	0.999898	FALSE	Eif3d
1042.3	7.10537e-06	0.00144264	0.830047	0.999898	FALSE	H3f3b
25.7274	1.56773e-07	0.00144268	0.953984	0.999898	FALSE	Nup50
23.2344	-2.447e-06	0.00144268	0.411326	0.999898	FALSE	Ift27
13.8525	-1.09709e-06	0.00144269	0.645177	0.999898	FALSE	Pacsin2
91.876	1.36518e-05	0.00144269	0.11276	0.999898	FALSE	Cmah
4.3632	-9.61648e-07	0.00144269	0.52695	0.999898	FALSE	Ttll12
135.424	2.89327e-06	0.00144266	0.872193	0.999898	FALSE	Tox4
768.38	1.05581e-05	0.00144265	0.0346795	0.999898	FALSE	Mrps18c
27.1469	-3.31408e-06	0.00144269	0.380962	0.999898	FALSE	Srsf6
16.5172	-2.5745e-06	0.00144269	0.180919	0.999898	FALSE	Plcg1
4.27638	4.09468e-07	0.00144269	0.77099	0.999898	FALSE	Kctd2
9.34329	-2.04363e-06	0.00144269	0.370852	0.999898	FALSE	Kctd5
5.99383	2.10013e-06	0.00144269	0.20942	0.999898	FALSE	Etaa1
100.301	-1.60061	0.350953	1.51515e-07	0.000841818	TRUE	Slpi
43.3561	-1.63744e-06	0.00144268	0.628001	0.999898	FALSE	Sdc4
2.75258	-4.42452e-07	0.00144269	0.694618	0.999898	FALSE	Il13ra1
16.4367	2.58334e-07	0.00144269	0.558682	0.999898	FALSE	Nbr1
33.7692	-1.58064e-06	0.00144268	0.646694	0.999898	FALSE	Cyth1
4.10552	-2.48429e-07	0.00144269	0.85634	0.999898	FALSE	Rnd3
3.95881	8.39897e-07	0.00144269	0.491613	0.999898	FALSE	Brca1
16.1429	2.36087e-06	0.00144269	0.363677	0.999898	FALSE	Nt5c3b
841.937	5.555e-06	0.00144264	0.226194	0.999898	FALSE	Coa3
1.04388	1.43966e-07	0.00144269	0.798113	0.999898	FALSE	Zpbp2
8.39889	2.62589e-07	0.00144269	0.893048	0.999898	FALSE	Med24
7.71238	5.2515e-07	0.00144269	0.712649	0.999898	FALSE	Psmd3
38.5364	-1.42031e-06	0.00144268	0.971537	0.999898	FALSE	Exosc10
94.0614	2.46113e-06	0.00144266	0.61936	0.999898	FALSE	Glod4
31.5088	1.32979e-06	0.00144268	0.479324	0.999898	FALSE	Vps53
32.4109	1.3419e-06	0.00144268	0.290666	0.999898	FALSE	Taok1
10.2144	5.08119e-07	0.00144269	0.754376	0.999898	FALSE	Dnttip1
17.4013	2.63988e-06	0.00144269	0.274578	0.999898	FALSE	Acot8
9.4159	-2.42967e-07	0.00144269	0.889794	0.999898	FALSE	Nlk
1.634	-4.50338e-07	0.00144269	0.640084	0.999898	FALSE	Traf4
10.0228	-1.29138e-06	0.00144269	0.485199	0.999898	FALSE	Aldoc
1.38546	-1.5102e-06	0.00144269	0.023441	0.999898	FALSE	Stac2
4767.07	1.91112e-06	0.00144265	0.629595	0.999898	FALSE	Rpl19
5.26481	1.0126e-06	0.00144269	0.248479	0.999898	FALSE	Nek8
1.11639	9.07422e-07	0.00144269	0.184507	0.999898	FALSE	Plxdc1
4.12006	-8.76851e-07	0.00144269	0.489993	0.999898	FALSE	Arl5b
153.872	3.22117e-06	0.00144265	0.619911	0.999898	FALSE	Zfp207
220.716	1.8005e-06	0.00144265	0.726235	0.999898	FALSE	Psmd11
9.73855	-1.39551e-06	0.00144269	0.403838	0.999898	FALSE	Timp2
20.7496	-6.09909e-07	0.00144269	0.542145	0.999898	FALSE	Zc3h18
58.0649	-2.5816e-06	0.00144268	0.485971	0.999898	FALSE	Top2b
45.2217	-2.44421e-06	0.00144269	0.10464	0.999898	FALSE	Igfbp4
8.51041	9.19986e-08	0.00144269	0.961207	0.999898	FALSE	Cdc6
19.0191	3.4416e-06	0.00144269	0.140994	0.999898	FALSE	Suz12
3.20569	3.64462e-07	0.00144269	0.75343	0.999898	FALSE	Atad5
60.1771	2.03156e-06	0.00144267	0.604852	0.999898	FALSE	Crlf3
6.1677	-6.47922e-07	0.00144269	0.711663	0.999898	FALSE	Tnfaip1
13.543	-1.38892e-06	0.00144269	0.720434	0.999898	FALSE	Abr
4.91055	4.5069e-07	0.00144269	0.76493	0.999898	FALSE	Rab11fip4
93.4444	-1.34033e-06	0.00144266	0.730526	0.999898	FALSE	Cd40
39.2683	1.06405e-06	0.00144268	0.894214	0.999898	FALSE	Slc35c2
10.4154	-1.39892e-06	0.00144269	0.508863	0.999898	FALSE	Elmo2
18.431	-2.14601e-07	0.00144269	0.927971	0.999898	FALSE	Wsb1
27.4933	-4.08177e-06	0.00144269	0.259263	0.999898	FALSE	Ttpal
9.79832	3.72066e-07	0.00144269	0.845861	0.999898	FALSE	Rhot1
17.4634	-4.69413e-06	0.00144269	0.131341	0.999898	FALSE	Ada
239.688	1.01742e-06	0.00144265	0.862045	0.999898	FALSE	Serinc3
1.39655	-1.70465e-06	0.00144269	0.205162	0.999898	FALSE	Tha1
54.8452	-2.8947e-06	0.00144268	0.606051	0.999898	FALSE	Pgs1
132.116	0.430663	0.317512	0.00287724	0.999898	FALSE	Birc5
6.15876	-3.19284e-08	0.00144269	0.979099	0.999898	FALSE	Afmid
1.62539	-2.59816e-07	0.00144269	0.699224	0.999898	FALSE	Dbndd2
1.87944	-5.27474e-07	0.00144269	0.588825	0.999898	FALSE	Ghdc
14.7921	-1.26862e-06	0.00144269	0.502017	0.999898	FALSE	Slc12a7
260.889	-2.15069e-06	0.00144265	0.328443	0.999898	FALSE	Ctsa
15.0258	-3.24279e-07	0.00144269	0.882466	0.999898	FALSE	Zswim1
3.75147	-3.50489e-07	0.00144269	0.753407	0.999898	FALSE	Spata25
24.3814	-2.10756e-06	0.00144268	0.537889	0.999898	FALSE	Myo1c
17.6491	1.74038e-07	0.00144269	0.907884	0.999898	FALSE	Crk
788.83	9.93389e-06	0.00144263	0.165664	0.999898	FALSE	Cox7c
81.1135	-5.04756e-06	0.00144267	0.220725	0.999898	FALSE	Pitpna
64.366	-3.60707e-06	0.00144267	0.388624	0.999898	FALSE	Mlx
17.0539	-4.07266e-06	0.00144269	0.112488	0.999898	FALSE	Retreg3
9.84528	-2.08067e-07	0.00144269	0.626719	0.999898	FALSE	Dhx58
17.7902	5.7666e-07	0.00144269	0.960852	0.999898	FALSE	Rab5a
8.82561	-4.95521e-07	0.00144269	0.789376	0.999898	FALSE	Nkiras2
77.6889	6.17035e-06	0.00144268	0.14021	0.999898	FALSE	Ppp2r5c
34.495	-2.11247e-06	0.00144268	0.75794	0.999898	FALSE	Ift52
2.42661	-5.80719e-07	0.00144269	0.566099	0.999898	FALSE	Mybl2
7.0599	-2.29543e-06	0.00144269	0.136607	0.999898	FALSE	Eya2
9.3471	-6.75369e-07	0.00144269	0.692113	0.999898	FALSE	B4galt5
25.9198	-1.09505e-06	0.00144268	0.870321	0.999898	FALSE	Ddx27
5.70316	3.45852e-07	0.00144269	0.82226	0.999898	FALSE	Cyth3
84.4647	3.99741e-07	0.00144266	0.957627	0.999898	FALSE	Cyth4
45.3387	3.17343e-06	0.00144268	0.418413	0.999898	FALSE	Rrp7a
47.4294	5.8454e-06	0.00144268	0.0696135	0.999898	FALSE	Cyb5r3
6.55432	2.89937e-07	0.00144269	0.717541	0.999898	FALSE	Ints2
18.0416	-2.87219e-07	0.00144269	0.883036	0.999898	FALSE	Med13l
10.7012	-1.93656e-06	0.00144269	0.309555	0.999898	FALSE	H2bc4
2.36414	3.20458e-07	0.00144269	0.750319	0.999898	FALSE	Mafk
21.4076	-1.47676e-06	0.00144269	0.569954	0.999898	FALSE	Med1
1.6568	4.57581e-07	0.00144269	0.617544	0.999898	FALSE	Erbb3
13.5729	-3.49024e-06	0.00144269	0.120926	0.999898	FALSE	Stard3
38.0537	-2.37986e-06	0.00144268	0.456388	0.999898	FALSE	Ikzf3
35.8078	1.41392e-06	0.00144268	0.706396	0.999898	FALSE	Mfng
127.352	3.77102e-06	0.00144266	0.123819	0.999898	FALSE	Vmp1
67.7643	2.51357e-06	0.00144267	0.561811	0.999898	FALSE	Uchl5
41.8464	1.22572e-06	0.00144268	0.742958	0.999898	FALSE	Glrx2
1.74226	6.24115e-07	0.00144269	0.438589	0.999898	FALSE	Ro60
184.899	3.9008e-06	0.00144265	0.617915	0.999898	FALSE	Stk4
1.70103	1.31388e-06	0.00144269	0.13898	0.999898	FALSE	Pmp22
32.971	-1.49671e-06	0.00144268	0.505895	0.999898	FALSE	Zcchc10
991.551	6.85327e-06	0.00144264	0.536972	0.999898	FALSE	Psmb6
49.1122	2.82788e-06	0.00144268	0.502316	0.999898	FALSE	Spag7
371.025	-3.98719e-06	0.00144266	0.0523329	0.999898	FALSE	Pfn1
98.329	-1.90452e-05	0.00144273	0.22128	0.999898	FALSE	Tomm34
119.047	-2.4447e-06	0.00144266	0.574911	0.999898	FALSE	Ywhab
2.48969	-7.48873e-07	0.00144269	0.466679	0.999898	FALSE	Ksr1
416.961	8.4313e-06	0.00144264	0.256256	0.999898	FALSE	Anxa6
15.801	-2.41152e-06	0.00144269	0.298078	0.999898	FALSE	Zkscan6
49.6642	5.51034e-07	0.00144269	0.545872	0.999898	FALSE	Kpna2
10.1671	1.26524e-07	0.00144269	0.942975	0.999898	FALSE	Smurf2
3.09947	-2.19872e-06	0.00144269	0.0638891	0.999898	FALSE	Cep95
18.8824	-6.68961e-07	0.00144269	0.827914	0.999898	FALSE	Vezf1
42.5963	-9.06441e-08	0.00144268	0.675895	0.999898	FALSE	Srsf1
13.1615	-1.6501e-06	0.00144269	0.446353	0.999898	FALSE	Abi3
2.40442	1.07571e-07	0.00144269	0.911591	0.999898	FALSE	Shroom1
4.27783	1.48587e-06	0.00144269	0.297746	0.999898	FALSE	Kif3a
10.1494	-2.34179e-06	0.00144269	0.560953	0.999898	FALSE	Mtmr4
6.57612	-4.25422e-07	0.00144269	0.79802	0.999898	FALSE	Mrm1
21.3352	-3.37845e-06	0.00144269	0.235106	0.999898	FALSE	Kansl1
7.3908	-1.03598e-06	0.00144269	0.362619	0.999898	FALSE	Gid4
12.6862	-2.1094e-06	0.00144269	0.32493	0.999898	FALSE	Dhx40
1.0826	3.63136e-07	0.00144269	0.564119	0.999898	FALSE	Ypel2
61.5363	2.66278e-07	0.00144267	0.963223	0.999898	FALSE	Nol11
215.053	4.67809e-06	0.00144266	0.269173	0.999898	FALSE	Derl2
58.3674	7.20514e-07	0.00144267	0.86465	0.999898	FALSE	C1qbp
133.782	1.24424e-06	0.00144267	0.728418	0.999898	FALSE	Rpain
13.5342	-3.66199e-06	0.00144269	0.086079	0.999898	FALSE	Chd3
5.35932	7.28868e-07	0.00144269	0.64859	0.999898	FALSE	Kdm6b
38.2069	-9.15192e-07	0.00144268	0.777976	0.999898	FALSE	Appbp2
86.1939	-2.40107e-06	0.00144267	0.595716	0.999898	FALSE	Ncor1
74.8111	6.9185e-07	0.00144267	0.532201	0.999898	FALSE	Trpv2
14.3862	3.28203e-06	0.00144269	0.132127	0.999898	FALSE	Pcgf2
60.1894	6.45589e-06	0.00144268	0.104751	0.999898	FALSE	Cwc25
7.67525	-2.29472e-06	0.00144269	0.173197	0.999898	FALSE	Pip4k2b
5.72044	1.44123e-07	0.00144269	0.93874	0.999898	FALSE	Trim37
24.4868	-4.17638e-06	0.00144269	0.312148	0.999898	FALSE	Ctdnep1
86.3372	5.19111e-06	0.00144267	0.400781	0.999898	FALSE	Elp5
194.258	1.76043e-06	0.00144265	0.533197	0.999898	FALSE	Gabarap
12.4201	-7.59325e-08	0.00144269	0.969223	0.999898	FALSE	Phf23
57.0968	3.68326e-07	0.00144267	0.983691	0.999898	FALSE	Acadvl
97.6366	2.40485e-07	0.00144266	0.852214	0.999898	FALSE	G3bp1
835.439	5.00549e-06	0.00144264	0.455097	0.999898	FALSE	Atox1
1.22619	-1.09945e-06	0.00144269	0.120416	0.999898	FALSE	Sparc
3.8065	-2.14393e-06	0.00144269	0.0623903	0.999898	FALSE	Mief2
1.52571	-7.31923e-08	0.00144269	0.862077	0.999898	FALSE	Dusp14
7.56066	-8.03854e-07	0.00144269	0.611826	0.999898	FALSE	Tada2a
112.508	-5.14733e-06	0.00144268	0.340105	0.999898	FALSE	Ikzf1
33.6775	-1.64806e-06	0.00144268	0.804717	0.999898	FALSE	Pnpo
5.14632	-3.68667e-07	0.00144269	0.0903306	0.999898	FALSE	Cog1
58.2614	-2.40236e-06	0.00144267	0.557571	0.999898	FALSE	Cbx1
88.2559	8.08869e-06	0.00144267	0.144029	0.999898	FALSE	Cdk5rap3
18.8966	-4.59002e-06	0.00144269	0.541846	0.999898	FALSE	Slc25a39
5.84492	-5.81635e-07	0.00144269	0.723453	0.999898	FALSE	Sp2
11.1143	6.34495e-07	0.00144269	0.773127	0.999898	FALSE	Aatf
27.8199	-2.13635e-06	0.00144268	0.486048	0.999898	FALSE	Dync1h1
4.09327	-1.86145e-06	0.00144269	0.104095	0.999898	FALSE	Pex12
14.8886	1.97111e-06	0.00144269	0.715575	0.999898	FALSE	Ndel1
8.78585	1.49499e-06	0.00144269	0.959408	0.999898	FALSE	Slc25a35
16.8097	-2.24524e-06	0.00144269	0.340352	0.999898	FALSE	Zbtb4
10.5067	1.06686e-07	0.00144269	0.976348	0.999898	FALSE	Mpdu1
4.91738	4.9369e-07	0.00144269	0.753481	0.999898	FALSE	Fxr2
351.505	3.42224e-06	0.00144264	0.597779	0.999898	FALSE	Atp5g3
79.7155	2.58743e-06	0.00144268	0.480873	0.999898	FALSE	Cd68
3.17194	-1.02431e-06	0.00144269	0.363343	0.999898	FALSE	Acsl1
13.5678	2.7536e-06	0.00144269	0.202604	0.999898	FALSE	Smyd4
1065.03	4.29999e-06	0.00144264	0.49632	0.999898	FALSE	Lsp1
6.18405	-6.30388e-07	0.00144269	0.681627	0.999898	FALSE	Zfyve27
15.3221	5.32714e-07	0.00144269	0.737765	0.999898	FALSE	Avpi1
7.51644	2.01555e-06	0.00144269	0.252826	0.999898	FALSE	Rad51d
9.37362	-3.55754e-06	0.00144269	0.0599322	0.999898	FALSE	Pank3
104.38	-2.19305e-06	0.00144266	0.664654	0.999898	FALSE	Rars
118.842	-6.88209e-07	0.00144266	0.844805	0.999898	FALSE	Mrpl58
3.46351	-4.33984e-07	0.00144269	0.717153	0.999898	FALSE	Fdxr
96.1945	3.72897e-06	0.00144266	0.435082	0.999898	FALSE	Mrpl45
131.635	-5.21791e-06	0.00144266	0.0741431	0.999898	FALSE	Irf1
4.4133	1.36196e-06	0.00144269	0.257768	0.999898	FALSE	Slc22a5
10.7531	1.04598e-06	0.00144269	0.600959	0.999898	FALSE	Arrb1
1.26354	5.79829e-07	0.00144269	0.414203	0.999898	FALSE	Tm4sf5
14.7968	8.66294e-07	0.00144269	0.699886	0.999898	FALSE	Cxcl16
1.58578	-1.35939e-07	0.00144269	0.885855	0.999898	FALSE	Pelp1
271.955	5.04482e-06	0.00144264	0.88827	0.999898	FALSE	Med11
104.496	-4.50637e-06	0.00144268	0.169743	0.999898	FALSE	Ccl6
37.0691	6.83423e-07	0.00144268	0.760577	0.999898	FALSE	Ccl4
3.29207	-1.2862e-06	0.00144269	0.277824	0.999898	FALSE	Natd1
18.7512	-1.99354e-06	0.00144269	0.421097	0.999898	FALSE	Map2k3
84.3568	-5.21552e-06	0.00144268	0.328116	0.999898	FALSE	Ywhah
14.8505	-1.03551e-06	0.00144269	0.689294	0.999898	FALSE	Sart3
7.34482	5.03617e-07	0.00144269	0.753291	0.999898	FALSE	E2f2
2.24729	-8.31901e-08	0.00144269	0.984454	0.999898	FALSE	Slfn3
4.29093	1.11107e-06	0.00144269	0.376574	0.999898	FALSE	Nars2
15.803	7.58836e-07	0.00144269	0.782761	0.999898	FALSE	Slc35b4
14.7053	-3.08277e-07	0.00144269	0.756778	0.999898	FALSE	Dalrd3
377.202	3.22026e-05	0.00144283	0.453597	0.999898	FALSE	Fis1
2.75239	-8.48711e-07	0.00144269	0.439605	0.999898	FALSE	Plod1
5.85377	-9.4847e-07	0.00144269	0.405975	0.999898	FALSE	Rab3d
15.4643	1.98068e-06	0.00144269	0.336099	0.999898	FALSE	Mfsd3
105.99	-4.50932e-06	0.00144266	0.38983	0.999898	FALSE	Atp6ap1
14.5022	3.75288e-06	0.00144269	0.0862046	0.999898	FALSE	Dnase1l1
18.6982	-2.16738e-06	0.00144269	0.239521	0.999898	FALSE	Ccl9
60.8547	-4.83919e-06	0.00144268	0.168757	0.999898	FALSE	BC005537
10.2215	-2.40784e-06	0.00144269	0.402673	0.999898	FALSE	Isyna1
7.73347	-1.78044e-08	0.00144269	0.992182	0.999898	FALSE	Hars2
8.53831	-3.32083e-07	0.00144269	0.848968	0.999898	FALSE	Tmem160
7.82036	-7.94601e-07	0.00144269	0.64353	0.999898	FALSE	Rab5c
652.71	2.85333e-06	0.00144263	0.76299	0.999898	FALSE	Mdh2
29.0923	6.42971e-06	0.00144269	0.725728	0.999898	FALSE	H13
59.0442	-4.2701e-06	0.00144267	0.308823	0.999898	FALSE	Rnf145
176.254	-1.69199e-06	0.00144265	0.833671	0.999898	FALSE	Atp6v1e1
2.44157	6.71333e-07	0.00144269	0.539491	0.999898	FALSE	Chtf18
2.43593	-6.07647e-07	0.00144269	0.558024	0.999898	FALSE	Rps6kl1
4.83336	-1.19276e-06	0.00144269	0.324453	0.999898	FALSE	Ppp1r12c
2.72848	-4.37445e-07	0.00144269	0.674498	0.999898	FALSE	Ahr
2.46413	-1.33186e-06	0.00144269	0.187789	0.999898	FALSE	Map1s
29.5386	-1.1429e-06	0.00144268	0.711574	0.999898	FALSE	Tmem129
12.5778	-3.50106e-06	0.00144269	0.127639	0.999898	FALSE	Nop9
2.72705	-4.1232e-07	0.00144269	0.724241	0.999898	FALSE	Atp6v0a1
51.5912	-6.80236e-07	0.00144267	0.864959	0.999898	FALSE	Psmc3ip
1.66674	-5.07682e-07	0.00144269	0.675988	0.999898	FALSE	Zfp687
589.91	5.73587e-06	0.00144264	0.374638	0.999898	FALSE	D8Ertd738e
116.131	3.78777e-06	0.00144266	0.393198	0.999898	FALSE	Calm3
95.0859	2.36641e-06	0.00144266	0.631862	0.999898	FALSE	Cops3
15.8261	3.94076e-07	0.00144269	0.165699	0.999898	FALSE	Fkbp8
71.367	3.81569e-05	0.00144292	0.765813	0.999898	FALSE	Ddx39b
3.64211	9.21435e-08	0.00144269	0.930528	0.999898	FALSE	Gipc1
205.289	1.85023e-06	0.00144267	0.624635	0.999898	FALSE	Tlcd1
3.17038	-1.2431e-06	0.00144269	0.281743	0.999898	FALSE	Plscr3
26.7318	2.35541e-06	0.00144268	0.478213	0.999898	FALSE	Xab2
42.1921	2.01307e-06	0.00144268	0.60434	0.999898	FALSE	Cdc37
4.99907	-6.26476e-07	0.00144269	0.60323	0.999898	FALSE	Rab4a
39.2054	-1.39891e-06	0.00144268	0.701919	0.999898	FALSE	Cops6
6045.01	-1.22988e-05	0.00144266	0.101037	0.999898	FALSE	Ubb
7.46377	-6.52217e-07	0.00144269	0.664441	0.999898	FALSE	Ap4m1
68.7281	-3.25231e-06	0.00144267	0.455573	0.999898	FALSE	Gyg
22.0725	1.17614e-06	0.00144268	0.725499	0.999898	FALSE	Rcn3
2.97522	-3.80436e-07	0.00144269	0.727316	0.999898	FALSE	Arid3a
16.2322	2.45371e-06	0.00144269	0.276224	0.999898	FALSE	Ubxn6
81.4107	3.82293e-06	0.00144267	0.402016	0.999898	FALSE	Mydgf
134.324	4.62023e-06	0.00144265	0.416012	0.999898	FALSE	Ccdc12
36.764	2.16995e-06	0.00144268	0.528344	0.999898	FALSE	Fmc1
5.17756	1.11348e-06	0.00144269	0.389719	0.999898	FALSE	Akt3
169.239	-1.19111e-05	0.00144267	0.660241	0.999898	FALSE	Mrpl24
58.2939	1.43042e-06	0.00144267	0.742303	0.999898	FALSE	Gle1
17.4757	-1.95633e-06	0.00144269	0.414366	0.999898	FALSE	Lyst
15.7425	-1.47711e-06	0.00144269	0.519512	0.999898	FALSE	Slc35e1
1.16376	3.50156e-08	0.00144269	0.921763	0.999898	FALSE	Calr3
1.27246	6.83146e-08	0.00144269	0.894304	0.999898	FALSE	Tmc4
156.935	4.77168e-06	0.00144266	0.421309	0.999898	FALSE	Polr2i
4.26811	-9.98134e-07	0.00144269	0.375034	0.999898	FALSE	Prl8a1
8.09326	-5.65853e-07	0.00144269	0.759943	0.999898	FALSE	Krt10
17.4482	-3.94748e-06	0.00144269	0.100096	0.999898	FALSE	Rmnd1
1.53756	-6.46579e-08	0.00144269	0.940761	0.999898	FALSE	Esr1
15.0897	2.68743e-07	0.00144269	0.889449	0.999898	FALSE	Fbxo5
3.71704	3.45761e-07	0.00144269	0.842437	0.999898	FALSE	Mtrf1l
23.6427	2.22232e-07	0.00144268	0.475371	0.999898	FALSE	Hdac2
86.53	1.51614e-06	0.00144266	0.747035	0.999898	FALSE	Rwdd1
5.99386	4.40586e-07	0.00144269	0.818265	0.999898	FALSE	Stxbp5
76.5305	8.76252e-06	0.00144268	0.053578	0.999898	FALSE	Hint3
27.4715	3.38276e-06	0.00144268	0.280593	0.999898	FALSE	Trmt11
82.52	5.23446e-06	0.00144267	0.301313	0.999898	FALSE	Katna1
37.6198	-7.79581e-06	0.00144269	0.0187767	0.999898	FALSE	Pcmt1
57.0739	-9.32046e-07	0.00144267	0.810871	0.999898	FALSE	Mtres1
19.0834	-1.47651e-06	0.00144268	0.579837	0.999898	FALSE	Sec63
87.6573	-4.19439e-06	0.00144267	0.382167	0.999898	FALSE	Snx3
7.81	1.06047e-06	0.00144269	0.549843	0.999898	FALSE	Aig1
8.28672	1.90007e-06	0.00144269	0.291255	0.999898	FALSE	Adat2
11.3393	2.27148e-06	0.00144269	0.277597	0.999898	FALSE	Pex3
16.437	-4.68641e-07	0.00144269	0.854606	0.999898	FALSE	Fuca2
13.2435	-2.65527e-07	0.00144269	0.856965	0.999898	FALSE	Cep57l1
20.8084	-1.03877e-05	0.0014427	0.0138497	0.999898	FALSE	Ltv1
68.0566	-2.9563e-06	0.00144267	0.484433	0.999898	FALSE	Cd164
49.5695	-3.4901e-06	0.00144268	0.198597	0.999898	FALSE	Utrn
6.27176	-1.05979e-06	0.00144269	0.504867	0.999898	FALSE	Smpd2
46.8093	-6.541e-06	0.00144268	0.122313	0.999898	FALSE	Mical1
7.47286	-1.67602e-07	0.00144269	0.930868	0.999898	FALSE	Zbtb24
5.38854	1.88534e-07	0.00144269	0.901976	0.999898	FALSE	Rab32
238.997	1.27954e-05	0.00144268	0.497866	0.999898	FALSE	Gtf3c6
2.05655	-3.6178e-07	0.00144269	0.707852	0.999898	FALSE	Slc16a10
7.71692	-7.24118e-08	0.00144269	0.943776	0.999898	FALSE	Rev3l
10.4271	-2.54283e-06	0.00144269	0.210739	0.999898	FALSE	Traf3ip2
50.0703	-2.87657e-06	0.00144268	0.276487	0.999898	FALSE	Fyn
1.27236	-5.81177e-07	0.00144269	0.460867	0.999898	FALSE	Tube1
9.0711	-2.41367e-06	0.00144269	0.190584	0.999898	FALSE	Prep
16.6713	-4.16641e-06	0.00144269	0.160562	0.999898	FALSE	Tnfaip3
11.5753	-2.22998e-06	0.00144269	0.295994	0.999898	FALSE	Reps1
25.3663	-2.48136e-07	0.00144268	0.517816	0.999898	FALSE	Asf1a
11.5292	-3.55815e-06	0.00144269	0.0739478	0.999898	FALSE	Gopc
22.0483	4.84656e-06	0.00144269	0.196642	0.999898	FALSE	Qrsl1
9.51838	-6.84167e-07	0.00144269	0.697776	0.999898	FALSE	Rtn4ip1
36.5079	6.13028e-06	0.00144268	0.0807782	0.999898	FALSE	Crybg1
130.871	3.29867e-06	0.00144265	0.562826	0.999898	FALSE	Vta1
27.7495	-2.87465e-06	0.00144269	0.0827007	0.999898	FALSE	Smpdl3a
21.8054	-1.51502e-06	0.00144269	0.642147	0.999898	FALSE	Reep3
17.2582	-2.21466e-06	0.00144269	0.39634	0.999898	FALSE	Pkib
44.6226	-1.0323e-06	0.00144267	0.787339	0.999898	FALSE	Serinc1
4.12167	9.29103e-07	0.00144269	0.469761	0.999898	FALSE	Hsf2
23.1695	-7.30315e-07	0.00144269	0.384034	0.999898	FALSE	Echdc1
78.7194	4.42752e-06	0.00144267	0.556824	0.999898	FALSE	Ccdc59
68.0546	-2.61584e-06	0.00144268	0.471124	0.999898	FALSE	Ppp1r12a
7.53002	3.15402e-06	0.00144269	0.32028	0.999898	FALSE	P4ha1
1.1191	-2.7242e-07	0.00144269	0.729463	0.999898	FALSE	Septin10
69.6617	-1.29274e-06	0.00144266	0.90499	0.999898	FALSE	Lims1
100.58	1.77141e-05	0.00144271	0.0863122	0.999898	FALSE	Zwint
1.37749	-4.45694e-07	0.00144269	0.591153	0.999898	FALSE	Ube2d1
1.43502	-5.77024e-07	0.00144269	0.373076	0.999898	FALSE	Dcn
36.0207	2.20929e-06	0.00144268	0.415516	0.999898	FALSE	Cdk1
48.7042	-4.22884e-07	0.00144267	0.915994	0.999898	FALSE	Atp2b1
1.21479	-1.91561e-07	0.00144269	0.840809	0.999898	FALSE	Cabcoco1
47.1135	2.55292e-07	0.00144267	0.951071	0.999898	FALSE	Arid5b
83.4074	6.2223e-06	0.00144267	0.164169	0.999898	FALSE	Actr6
15.1742	4.87258e-07	0.00144269	0.847778	0.999898	FALSE	Uhrf1bp1l
5.97478	-1.75572e-06	0.00144269	0.181979	0.999898	FALSE	Poc1b
18.4553	-2.55349e-06	0.00144269	0.0777025	0.999898	FALSE	Dusp6
35.8478	-4.06368e-06	0.00144269	0.166955	0.999898	FALSE	Tmpo
69.7888	2.64126e-06	0.00144267	0.529639	0.999898	FALSE	Psen1
27.6011	-1.48776e-06	0.00144268	0.604509	0.999898	FALSE	Sgk1
1.99933	2.57416e-08	0.00144269	0.97657	0.999898	FALSE	Cep290
1.83937	-7.00202e-07	0.00144269	0.471174	0.999898	FALSE	Ikbip
53.7445	4.74287e-06	0.00144268	0.343765	0.999898	FALSE	Hbs1l
12.6109	-4.09206e-06	0.00144269	0.0110934	0.999898	FALSE	Epb41l2
10.227	-1.28461e-06	0.00144269	0.502053	0.999898	FALSE	Apaf1
3.48287	-2.75925e-07	0.00144269	0.789618	0.999898	FALSE	Myb
11.7487	1.34012e-06	0.00144269	0.524913	0.999898	FALSE	Med23
4.42389	8.29475e-07	0.00144269	0.424845	0.999898	FALSE	Ahi1
6.629	-6.22583e-07	0.00144269	0.671101	0.999898	FALSE	Arg1
31.1248	1.2933e-06	0.00144268	0.701417	0.999898	FALSE	Nedd1
10.2326	-5.61997e-07	0.00144269	0.711756	0.999898	FALSE	Map7
34.3748	-5.74737e-06	0.00144268	0.0883425	0.999898	FALSE	Stx7
5.60406	-2.54164e-06	0.00144269	0.0941899	0.999898	FALSE	Pex7
81.9202	-7.83894e-06	0.00144268	0.0638202	0.999898	FALSE	Ifngr1
17.7702	-3.4477e-06	0.00144269	0.61044	0.999898	FALSE	Cdk17
79.0436	-7.10114e-06	0.00144268	0.515107	0.999898	FALSE	Snrpf
1.42779	-3.05166e-07	0.00144269	0.737889	0.999898	FALSE	Fgd6
251.355	3.00552e-06	0.00144265	0.607684	0.999898	FALSE	Ndufa12
8.10408	6.34901e-07	0.00144269	0.722603	0.999898	FALSE	Tmcc3
6.62491	-1.97747e-06	0.00144269	0.831322	0.999898	FALSE	Cep83
10.7881	-1.77177e-06	0.00144269	0.379373	0.999898	FALSE	Socs2
8.03405	3.12458e-07	0.00144269	0.845772	0.999898	FALSE	Nudt4
136.784	2.05752e-06	0.00144266	0.663056	0.999898	FALSE	Tcp11l2
4.78194	-2.55878e-06	0.00144269	0.081988	0.999898	FALSE	Cry1
5.90184	1.39838e-06	0.00144269	0.331274	0.999898	FALSE	Btbd11
179.422	-6.77553e-06	0.00144267	0.199706	0.999898	FALSE	Hsp90b1
11.5293	7.59299e-07	0.00144269	0.725029	0.999898	FALSE	Igf1
222.349	4.79962e-06	0.00144264	0.36006	0.999898	FALSE	Washc3
3.32701	-9.5727e-07	0.00144269	0.294702	0.999898	FALSE	Dram1
6.52978	-1.039e-06	0.00144269	0.542375	0.999898	FALSE	Sirt1
23.9471	-4.30106e-06	0.00144269	0.109643	0.999898	FALSE	Herc4
15.9979	-4.37951e-06	0.00144269	0.134833	0.999898	FALSE	Hnrnph3
5.26985	-1.06022e-07	0.00144269	0.940312	0.999898	FALSE	Rufy2
90.1724	8.08349e-06	0.00144267	0.0918906	0.999898	FALSE	Ccar1
75.9046	1.02978e-06	0.00144267	0.817111	0.999898	FALSE	Ddx21
21.7405	-2.10895e-06	0.00144269	0.417587	0.999898	FALSE	Ddx50
653.814	1.95692e-06	0.00144264	0.759231	0.999898	FALSE	Srgn
51.4998	-3.73165e-06	0.00144267	0.378855	0.999898	FALSE	Vps26a
6.61283	-1.1071e-06	0.00144269	0.447694	0.999898	FALSE	Supv3l1
1.42641	-9.81568e-08	0.00144269	0.829717	0.999898	FALSE	Fam241b
1.98758	-6.64644e-07	0.00144269	0.388331	0.999898	FALSE	Tysnd1
62.217	1.98599e-07	0.00144268	0.987819	0.999898	FALSE	Sar1a
50.4331	-5.44057e-06	0.00144268	0.147087	0.999898	FALSE	Ppa1
21.7091	-6.17911e-07	0.00144269	0.779555	0.999898	FALSE	Eif4ebp2
21.8824	-1.8361e-06	0.00144269	0.418913	0.999898	FALSE	Sgpl1
17.6058	-2.63515e-06	0.00144269	0.279582	0.999898	FALSE	Slc29a3
47.3315	-6.81628e-06	0.00144269	0.0436057	0.999898	FALSE	Vsir
2.16179	-3.49902e-07	0.00144269	0.679103	0.999898	FALSE	Slc16a7
78.9771	-4.7195e-06	0.00144267	0.961988	0.999898	FALSE	Anapc16
4.21454	-5.04683e-07	0.00144269	0.854492	0.999898	FALSE	Ddit4
6.18186	5.92499e-07	0.00144269	0.589561	0.999898	FALSE	Dnajb12
22.4422	2.24798e-06	0.00144268	0.430018	0.999898	FALSE	Micu1
19.3605	-2.10713e-06	0.00144269	0.408218	0.999898	FALSE	Cand1
20.669	-1.63579e-06	0.00144269	0.868625	0.999898	FALSE	Tbk1
19.9469	-1.08874e-06	0.00144268	0.698868	0.999898	FALSE	Pno1
68.6567	-1.00733e-05	0.00144269	0.0210828	0.999898	FALSE	Plek
96.1281	1.07586e-05	0.00144268	0.0218637	0.999898	FALSE	Usp15
11.3052	-5.45397e-07	0.00144269	0.77749	0.999898	FALSE	Vps54
99.1666	-4.10671e-07	0.00144266	0.904604	0.999898	FALSE	Tbc1d15
4.8196	-1.44051e-06	0.00144269	0.236013	0.999898	FALSE	Pcsk4
29.5543	3.39811e-05	0.00144288	0.225878	0.999898	FALSE	Rab21
57.4434	-9.33227e-07	0.00144268	0.793506	0.999898	FALSE	Peli1
6.85497	-1.31978e-06	0.00144269	0.410847	0.999898	FALSE	Thap2
155.263	5.28037e-06	0.00144266	0.40766	0.999898	FALSE	Dock2
28.4913	-5.1584e-06	0.00144269	0.0772747	0.999898	FALSE	Rab1a
1.49219	4.63737e-07	0.00144269	0.516875	0.999898	FALSE	Ptprr
181.163	5.02398e-06	0.00144266	0.321984	0.999898	FALSE	Actr2
264.928	-2.06994e-06	0.00144265	0.311764	0.999898	FALSE	Ndufs7
24.661	2.26286e-06	0.00144268	0.52504	0.999898	FALSE	Pwwp3a
324.721	1.2513e-06	0.00144265	0.799726	0.999898	FALSE	Uqcr11
125.443	-1.48184e-05	0.00144269	0.97734	0.999898	FALSE	Cnot2
13.675	2.1037e-07	0.00144269	0.983024	0.999898	FALSE	Tcf3
9.14324	-2.02801e-06	0.00144269	0.272716	0.999898	FALSE	Frs2
15.9738	-2.71055e-06	0.00144269	0.234	0.999898	FALSE	Yeats4
1043.73	9.80347e-06	0.00144264	0.160515	0.999898	FALSE	Snrpd3
5.40954	9.0837e-07	0.00144269	0.55752	0.999898	FALSE	Ddc
19.9509	-3.30851e-06	0.00144269	0.215696	0.999898	FALSE	Cpm
17.2349	1.28363e-06	0.00144269	0.588011	0.999898	FALSE	Mdm2
0.882374	-6.72052e-07	0.00144269	0.296836	0.999898	FALSE	E2f7
6.365	1.17456e-06	0.00144269	0.476909	0.999898	FALSE	Csrp2
19.106	-6.58322e-07	0.00144269	0.633967	0.999898	FALSE	Osbpl8
42.7076	-2.03707e-06	0.00144268	0.472688	0.999898	FALSE	Mknk2
19.3591	-3.74056e-06	0.00144269	0.187327	0.999898	FALSE	Cabin1
18.4193	-1.37361e-06	0.00144269	0.564657	0.999898	FALSE	Ap3d1
1.69748	6.87914e-07	0.00144269	0.374149	0.999898	FALSE	Sf3a2
1.78181	7.53197e-07	0.00144269	0.400011	0.999898	FALSE	Mdm1
334.008	4.68145e-06	0.00144265	0.698134	0.999898	FALSE	Timm13
12.9029	-1.39959e-06	0.00144269	0.702604	0.999898	FALSE	Vps13d
485.831	8.99046e-06	0.00144265	0.156862	0.999898	FALSE	Llph
49.0293	-2.31984e-06	0.00144267	0.604955	0.999898	FALSE	Tmbim4
4.63698	-1.61891e-06	0.00144269	0.228315	0.999898	FALSE	Irak3
5.49088	-2.9677e-06	0.00144269	0.0271893	0.999898	FALSE	Helb
20.3875	-1.38824e-06	0.00144268	0.548117	0.999898	FALSE	Prmt2
2.83356	2.02252e-07	0.00144269	0.850408	0.999898	FALSE	Hmg20b
7.21617	-9.9898e-07	0.00144269	0.529573	0.999898	FALSE	Fzr1
2.32206	6.59149e-07	0.00144269	0.533665	0.999898	FALSE	Ncln
4.37686	-6.74695e-07	0.00144269	0.636369	0.999898	FALSE	Hcfc2
96.2915	-1.5628e-07	0.00144266	0.650688	0.999898	FALSE	Nfyb
7.01252	-8.60842e-07	0.00144269	0.599664	0.999898	FALSE	Txnrd1
18.432	-2.09063e-06	0.00144269	0.403441	0.999898	FALSE	Ppm1m
130.692	2.45594e-06	0.00144266	0.669743	0.999898	FALSE	Nopchap1
32.1948	-2.28783e-06	0.00144269	0.407752	0.999898	FALSE	Wdr82
3.25628	-6.42442e-08	0.00144269	0.954803	0.999898	FALSE	Glyctk
5.42248	-6.93748e-07	0.00144269	0.590999	0.999898	FALSE	Pofut2
1.95011	-3.92796e-07	0.00144269	0.605969	0.999898	FALSE	Slc36a1
2.85142	-1.12143e-07	0.00144269	0.907055	0.999898	FALSE	Appl2
55.8884	2.48366e-06	0.00144267	0.580981	0.999898	FALSE	Sumo3
472.814	4.9812e-06	0.00144267	0.295408	0.999898	FALSE	Hint1
15.5199	2.80957e-06	0.00144269	0.273035	0.999898	FALSE	Lyrm7
12.9762	-2.85236e-06	0.00144269	0.192242	0.999898	FALSE	Fbxw11
66.482	1.48199e-07	0.00144267	0.891982	0.999898	FALSE	Stk10
27.4713	2.59248e-06	0.00144268	0.260746	0.999898	FALSE	Papolg
31.8368	2.72124e-06	0.00144268	0.367685	0.999898	FALSE	Rel
10.5537	-1.60468e-06	0.00144269	0.582983	0.999898	FALSE	Pfkl
4.02872	1.52444e-06	0.00144269	0.270801	0.999898	FALSE	Il9r
9.40621	2.00271e-06	0.00144269	0.283945	0.999898	FALSE	Pus10
8.25798	1.7394e-07	0.00144269	0.955915	0.999898	FALSE	Pex13
5.2004	-1.13218e-07	0.00144269	0.890462	0.999898	FALSE	Cfap410
15.7814	4.5646e-06	0.00144269	0.0613309	0.999898	FALSE	Mpg
15.6422	-3.04152e-06	0.00144269	0.174275	0.999898	FALSE	Ahsa2
12.7368	-4.85012e-07	0.00144269	0.844093	0.999898	FALSE	Nprl3
47.6305	2.68491e-06	0.00144268	0.466224	0.999898	FALSE	Xpo1
34.686	-5.20957e-06	0.00144269	0.0640804	0.999898	FALSE	Nsg2
6.12737	-6.70903e-07	0.00144269	0.66415	0.999898	FALSE	Cpeb4
37.3026	-2.00581e-07	0.00144268	0.470644	0.999898	FALSE	Asb3
10.719	-6.30759e-07	0.00144269	0.755134	0.999898	FALSE	Cdc34
16.3604	1.01846e-07	0.00144269	0.961012	0.999898	FALSE	Tpgs1
17.9769	1.08136e-06	0.00144269	0.646469	0.999898	FALSE	Chac2
5.34245	-1.13017e-06	0.00144269	0.465619	0.999898	FALSE	Erlec1
87.0064	-2.08772e-07	0.00144267	0.405079	0.999898	FALSE	Sptbn1
429.206	3.07315e-06	0.00144263	0.663477	0.999898	FALSE	Mdh1
26.317	-3.86213e-06	0.00144269	0.103572	0.999898	FALSE	Ccng1
24.5079	4.73766e-06	0.00144269	0.254743	0.999898	FALSE	Nudcd2
5.43184	-1.30885e-06	0.00144269	0.336755	0.999898	FALSE	Polrmt
14.4009	1.79272e-06	0.00144269	0.530291	0.999898	FALSE	Hmmr
52.0703	-3.27356e-06	0.00144268	0.284915	0.999898	FALSE	Cyfip2
50.7982	-3.80749e-07	0.00144268	0.845806	0.999898	FALSE	Mgat1
44.776	-2.0804e-06	0.00144268	0.471462	0.999898	FALSE	Ppp2ca
158.616	-3.5699e-06	0.00144267	0.502595	0.999898	FALSE	Hnrnpab
19.3819	2.78153e-08	0.00144269	0.840533	0.999898	FALSE	Phykpl
39.4546	-5.20458e-06	0.00144269	0.2646	0.999898	FALSE	Hspa4
30.7713	-3.24068e-06	0.00144268	0.307998	0.999898	FALSE	Cnot6
1.20508	-3.40017e-07	0.00144269	0.663173	0.999898	FALSE	Gfpt2
12.5407	-3.10345e-06	0.00144269	0.143776	0.999898	FALSE	Mapk9
104.845	-2.37085e-06	0.00144268	0.5384	0.999898	FALSE	Canx
1325.14	-9.36064e-06	0.00144262	0.637161	0.999898	FALSE	Rack1
6.69317	5.25231e-07	0.00144269	0.749117	0.999898	FALSE	Rufy1
20.2907	-2.73641e-06	0.00144269	0.285669	0.999898	FALSE	Rnf130
8.8594	1.84812e-06	0.00144269	0.315787	0.999898	FALSE	Ltc4s
40.4763	4.32071e-06	0.00144268	0.211424	0.999898	FALSE	Rad50
7.8211	-3.59298e-07	0.00144269	0.856554	0.999898	FALSE	Mrnip
57.8515	6.00436e-07	0.00144267	0.904819	0.999898	FALSE	Clk4
206.727	1.03575e-05	0.00144267	0.0577388	0.999898	FALSE	Sar1b
11.2249	-2.60908e-06	0.00144269	0.256811	0.999898	FALSE	Jade2
5.44959	-6.01045e-07	0.00144269	0.728469	0.999898	FALSE	Pdlim4
2.10823	9.52032e-08	0.00144269	0.884664	0.999898	FALSE	Cdkl3
83.6922	6.25402e-06	0.00144267	0.176756	0.999898	FALSE	Ube2b
35.6015	-3.17314e-06	0.00144268	0.533843	0.999898	FALSE	Cdkn2aipnl
1.95203	-2.33476e-07	0.00144269	0.858612	0.999898	FALSE	Kremen1
118.907	-1.43013e-06	0.00144266	0.708084	0.999898	FALSE	Itk
5.45725	3.85961e-08	0.00144269	0.991752	0.999898	FALSE	Nefh
20.095	-1.12061e-06	0.00144268	0.692926	0.999898	FALSE	Med7
3.71601	1.42242e-06	0.00144269	0.263403	0.999898	FALSE	Havcr2
18.094	2.97871e-07	0.00144269	0.980728	0.999898	FALSE	Tnip1
69.3706	-1.49784e-06	0.00144267	0.681345	0.999898	FALSE	Vdac1
3.96033	-7.99594e-07	0.00144269	0.483472	0.999898	FALSE	Upp1
112.85	7.48891e-06	0.00144267	0.478544	0.999898	FALSE	Slu7
13.3244	1.8824e-06	0.00144269	0.47702	0.999898	FALSE	Ascc2
10.0695	-7.12224e-08	0.00144269	0.970729	0.999898	FALSE	Hus1
415.312	1.22356e-05	0.00144267	0.0380956	0.999898	FALSE	Pttg1
15.0336	5.04375e-07	0.00144269	0.926189	0.999898	FALSE	Zfp607a
432.187	-3.51378e-06	0.00144266	0.555566	0.999898	FALSE	Btg2
10.211	3.14569e-06	0.00144269	0.13568	0.999898	FALSE	Castor1
143.167	1.18153e-05	0.00144269	0.459019	0.999898	FALSE	Pes1
12.4847	3.77599e-08	0.00144269	0.991894	0.999898	FALSE	Tcn2
106.388	8.75598e-08	0.00144266	0.877165	0.999898	FALSE	Myo1g
13.836	-4.21495e-06	0.00144269	0.0774871	0.999898	FALSE	Arf5
27.1599	1.23082e-06	0.00144268	0.713479	0.999898	FALSE	Guk1
25.9029	9.64966e-07	0.00144268	0.74345	0.999898	FALSE	Rnf185
22.5083	6.62547e-06	0.00144269	0.037884	0.999898	FALSE	Limk2
12.8666	2.59145e-08	0.00144269	0.982873	0.999898	FALSE	Patz1
19.9301	-4.10929e-06	0.00144269	0.0672638	0.999898	FALSE	Eif4enif1
12.8176	4.12742e-07	0.00144269	0.849898	0.999898	FALSE	Trim11
90.1974	-5.64087e-06	0.00144267	0.657089	0.999898	FALSE	Ogdh
78.7646	8.40452e-06	0.00144267	0.0811231	0.999898	FALSE	Drg1
19.8852	-9.83272e-07	0.00144269	0.645587	0.999898	FALSE	Rtn4
20.4983	5.99468e-07	0.00144268	0.859253	0.999898	FALSE	Mtif2
1589.82	-1.91298e-06	0.00144266	0.729095	0.999898	FALSE	Rps27a
9.84441	6.21952e-07	0.00144269	0.44204	0.999898	FALSE	Cfap36
51.799	7.54191e-06	0.00144268	0.0463255	0.999898	FALSE	Ppp4r3b
6.91897	-2.74156e-07	0.00144269	0.884975	0.999898	FALSE	Pnpt1
12.7389	1.02333e-06	0.00144269	0.614332	0.999898	FALSE	Pold2
7.52717	1.66431e-07	0.00144269	0.921984	0.999898	FALSE	Zkscan17
5.6381	-3.53088e-07	0.00144269	0.821336	0.999898	FALSE	Polm
3.25854	2.17642e-07	0.00144269	0.859848	0.999898	FALSE	Pgam2
31.9416	-1.01325e-06	0.00144268	0.73991	0.999898	FALSE	Dbnl
66.627	-5.99902e-07	0.00144267	0.858127	0.999898	FALSE	Mrps24
7.22275	-2.08078e-06	0.00144269	0.222034	0.999898	FALSE	Ccdc117
12.3687	6.42913e-07	0.00144269	0.746126	0.999898	FALSE	Dynll2
24.6098	-3.24187e-06	0.00144269	0.266373	0.999898	FALSE	Xbp1
1103.65	2.16725e-05	0.00144271	0.0475591	0.999898	FALSE	Supt4a
30.9414	1.52274e-06	0.00144268	0.595742	0.999898	FALSE	Ska2
1.49163	4.54262e-08	0.00144269	0.910763	0.999898	FALSE	Prr11
7.10475	-9.77456e-07	0.00144269	0.533033	0.999898	FALSE	Smg8
40.6507	-5.33729e-06	0.00144269	0.0925256	0.999898	FALSE	Rnf187
8.5502	3.10114e-07	0.00144269	0.872395	0.999898	FALSE	Tubd1
237.727	1.02691e-05	0.00144265	0.115007	0.999898	FALSE	Mrpl22
54.2518	1.75012e-06	0.00144267	0.71263	0.999898	FALSE	Cnot8
27.7212	1.98978e-06	0.00144268	0.509588	0.999898	FALSE	Rps6kb1
4.79262	-1.8882e-06	0.00144269	0.152965	0.999898	FALSE	Sap30l
9.04044	4.80782e-09	0.00144269	0.620112	0.999898	FALSE	Galnt10
30.0966	1.93705e-06	0.00144268	0.203193	0.999898	FALSE	Rnft1
59.1837	2.09046e-06	0.00144267	0.657295	0.999898	FALSE	Mfap3
63.6918	-2.54419e-06	0.00144267	0.577471	0.999898	FALSE	Fam114a2
6.06818	-5.58789e-07	0.00144269	0.724646	0.999898	FALSE	Ppm1d
81.4584	3.62412e-06	0.00144267	0.447161	0.999898	FALSE	Znhit3
0.953301	-1.01069e-06	0.00144269	0.0938642	0.999898	FALSE	Myo19
20.0748	1.17725e-06	0.00144269	0.735926	0.999898	FALSE	Prpsap2
55.1435	-2.80334e-06	0.00144267	0.501089	0.999898	FALSE	Ggnbp2
9.18484	4.9377e-07	0.00144269	0.762711	0.999898	FALSE	Acaca
30.4251	1.23589e-08	0.00144268	0.993834	0.999898	FALSE	Shmt1
7.91657	-3.68047e-07	0.00144269	0.836283	0.999898	FALSE	Llgl1
53.8677	8.41996e-07	0.00144267	0.819547	0.999898	FALSE	Drg2
6.94908	-3.5272e-06	0.00144269	0.0775471	0.999898	FALSE	Srebf1
5.98285	-9.14296e-07	0.00144269	0.633634	0.999898	FALSE	Cox11
6.45745	-1.56751e-07	0.00144269	0.891881	0.999898	FALSE	Stxbp4
539.093	-3.25384e-06	0.00144269	0.178553	0.999898	FALSE	Bzw2
6.87601	3.33317e-07	0.00144269	0.848651	0.999898	FALSE	Elac2
9.09075	-2.50391e-06	0.00144269	0.152313	0.999898	FALSE	Pctp
40.6739	-1.06705e-07	0.00144268	0.982617	0.999898	FALSE	Polr1f
10.0008	-2.33163e-06	0.00144269	0.22902	0.999898	FALSE	Atxn7l1
127.347	2.74886e-06	0.00144266	0.595254	0.999898	FALSE	Sypl
280.728	-1.49475e-06	0.00144264	0.793036	0.999898	FALSE	Pdia6
23.2631	-6.89694e-07	0.00144268	0.806307	0.999898	FALSE	Nampt
34.4154	-2.84659e-06	0.00144268	0.373956	0.999898	FALSE	Pik3cg
7.62561	-5.12046e-08	0.00144269	0.868789	0.999898	FALSE	Nbas
73.3824	-7.11704e-06	0.00144268	0.103782	0.999898	FALSE	Tspan13
21.8682	-2.9637e-06	0.00144269	0.284524	0.999898	FALSE	Rock2
260.937	-3.51759e-06	0.00144264	0.934048	0.999898	FALSE	Laptm4a
27.3047	2.20239e-07	0.00144268	0.938596	0.999898	FALSE	Cyria
4.89155	-1.33261e-06	0.00144269	0.340718	0.999898	FALSE	Snx13
0.854106	-7.27367e-07	0.00144269	0.282736	0.999898	FALSE	Sdc1
14.4558	-1.01246e-06	0.00144269	0.149205	0.999898	FALSE	Lpin1
51.8216	-4.68079e-06	0.00144268	0.273998	0.999898	FALSE	Pum2
29.0012	-1.85185e-06	0.00144268	0.541593	0.999898	FALSE	Trib2
2.71688	-1.19647e-06	0.00144269	0.275635	0.999898	FALSE	Hs1bp3
1.58348	-1.3051e-06	0.00144269	0.0267791	0.999898	FALSE	Lratd1
91.5319	-4.83189e-07	0.00144267	0.920456	0.999898	FALSE	Smc6
40.8983	9.36952e-07	0.00144268	0.798751	0.999898	FALSE	Amz2
63.8977	-3.74557e-06	0.00144268	0.347182	0.999898	FALSE	Gna13
161.633	-3.17436e-06	0.00144265	0.452755	0.999898	FALSE	Prkar1a
8.58248	1.59132e-06	0.00144269	0.4125	0.999898	FALSE	Rdh14
3.63127	-4.34299e-07	0.00144269	0.515472	0.999898	FALSE	Map2k6
24.7644	-3.8051e-07	0.00144268	0.856668	0.999898	FALSE	Trappc12
11.7799	-2.11601e-06	0.00144269	0.267261	0.999898	FALSE	Adi1
16.1865	1.50637e-06	0.00144269	0.45908	0.999898	FALSE	Rnaseh1
5.85569	-6.75555e-07	0.00144269	0.672624	0.999898	FALSE	Ubxn2a
5.63389	-8.40847e-08	0.00144269	0.8587	0.999898	FALSE	Cmpk2
47.5654	-9.92052e-07	0.00144268	0.75825	0.999898	FALSE	Itsn2
5.20813	-5.90155e-07	0.00144269	0.653335	0.999898	FALSE	Rsad2
14.9648	-3.03812e-06	0.00144269	0.473543	0.999898	FALSE	Rnf144a
200.373	-3.08846e-06	0.00144266	0.572322	0.999898	FALSE	Id2
13.6876	-1.14829e-06	0.00144269	0.605874	0.999898	FALSE	Ncoa1
12.3906	2.07167e-06	0.00144269	0.385821	0.999898	FALSE	Dus4l
135.101	1.48873e-05	0.0014427	0.0226038	0.999898	FALSE	Rrm2
92.9056	2.57739e-06	0.00144267	0.492076	0.999898	FALSE	Bcap29
15.6073	8.81816e-07	0.00144269	0.585945	0.999898	FALSE	Cenpo
1.34009	-7.3331e-07	0.00144269	0.317424	0.999898	FALSE	Dnajc27
0.939155	1.51897e-09	0.00144269	0.948457	0.999898	FALSE	Efr3b
9.02098	-1.9794e-06	0.00144269	0.269781	0.999898	FALSE	Cbll1
1.41806	-1.01618e-06	0.00144269	0.103067	0.999898	FALSE	Pomc
22.1622	-9.23586e-07	0.00144269	0.68453	0.999898	FALSE	Dnmt3a
84.0592	-2.35538e-06	0.00144267	0.787802	0.999898	FALSE	Dld
2.62433	1.31353e-06	0.00144269	0.155981	0.999898	FALSE	Kif3c
0.869735	-2.21309e-07	0.00144269	0.796786	0.999898	FALSE	Sh3yl1
39.4892	-2.21055e-06	0.00144268	0.694521	0.999898	FALSE	Rab10
79.1547	1.62026e-06	0.00144266	0.749723	0.999898	FALSE	Ddx52
20.5937	1.1366e-06	0.00144269	0.507011	0.999898	FALSE	Taf15
6.99293	-1.858e-06	0.00144269	0.254764	0.999898	FALSE	Cdc27
8.65828	-2.61482e-07	0.00144269	0.715098	0.999898	FALSE	Itgb3
8.42811	6.79204e-07	0.00144269	0.678937	0.999898	FALSE	Mettl2
1.09996	-8.29473e-07	0.00144269	0.196313	0.999898	FALSE	Nle1
13.2785	-1.27631e-06	0.00144269	0.554623	0.999898	FALSE	Tlk2
4.36432	2.76972e-07	0.00144269	0.800982	0.999898	FALSE	Rffl
10.1461	4.0948e-07	0.00144269	0.821703	0.999898	FALSE	Lig3
1.58576	1.25501e-06	0.00144269	0.0985856	0.999898	FALSE	Cct6b
18.662	-3.43219e-06	0.00144269	0.164245	0.999898	FALSE	Map3k3
5.58661	-6.42348e-07	0.00144269	0.386616	0.999898	FALSE	Ccl1
34.2536	-1.80466e-06	0.00144269	0.489607	0.999898	FALSE	Ddx42
50.5875	-7.99679e-06	0.00144268	0.0453271	0.999898	FALSE	Ftsj3
6.45615	1.20967e-07	0.00144269	0.941704	0.999898	FALSE	Rnf135
273.388	7.61378e-06	0.00144264	0.248462	0.999898	FALSE	Psmc5
5.13233	-8.85516e-07	0.00144269	0.444192	0.999898	FALSE	Gh
2.98493	2.51321e-07	0.00144269	0.803266	0.999898	FALSE	Nf1
167.137	6.51727e-06	0.00144265	0.280596	0.999898	FALSE	Pecam1
14.7731	-8.01441e-07	0.00144269	0.719906	0.999898	FALSE	Polg2
353.677	-1.2283e-05	0.00144265	0.0484008	0.999898	FALSE	Ddx5
69.0297	1.8938e-06	0.00144267	0.871013	0.999898	FALSE	Psmd12
23.6904	5.17707e-06	0.00144269	0.0144563	0.999898	FALSE	Helz
78.8494	7.2057e-06	0.00144267	0.143555	0.999898	FALSE	Rab37
41.9024	-5.75821e-06	0.00144269	0.0735377	0.999898	FALSE	Slc9a3r1
214.621	5.30923e-06	0.00144266	0.374883	0.999898	FALSE	Nt5c
837.034	1.6346e-05	0.00144267	0.024078	0.999898	FALSE	Jpt1
892.146	2.76741e-06	0.00144263	0.697284	0.999898	FALSE	Sumo2
10.0648	6.49613e-08	0.00144269	0.992964	0.999898	FALSE	Nup85
11.7317	-1.65879e-06	0.00144269	0.591444	0.999898	FALSE	Gga3
10.5504	-8.78747e-07	0.00144269	0.294811	0.999898	FALSE	Cluh
106.469	-2.7867e-06	0.00144267	0.51545	0.999898	FALSE	Mif4gd
70.3948	8.03752e-07	0.00144267	0.991682	0.999898	FALSE	Slc25a19
124.092	4.6059e-06	0.00144267	0.237794	0.999898	FALSE	Pafah1b1
3.05785	8.57813e-08	0.00144269	0.967788	0.999898	FALSE	Tmem94
15.463	-1.37704e-06	0.00144269	0.536661	0.999898	FALSE	Recql5
89.3832	-1.40325e-06	0.00144267	0.633491	0.999898	FALSE	Sap30bp
8.79172	-9.48221e-07	0.00144269	0.627706	0.999898	FALSE	Galk1
6.2147	4.28498e-07	0.00144269	0.208909	0.999898	FALSE	Unk
8.38885	-3.54698e-06	0.00144269	0.0478443	0.999898	FALSE	Mrpl38
11.3954	2.11658e-07	0.00144269	0.91825	0.999898	FALSE	Acox1
42.6452	-3.81171e-06	0.00144268	0.805726	0.999898	FALSE	Ten1
21.1382	1.72034e-06	0.00144269	0.347264	0.999898	FALSE	Srp68
2.90659	-4.02249e-08	0.00144269	0.970556	0.999898	FALSE	Tsen54
22.0364	-3.86554e-06	0.00144269	0.157591	0.999898	FALSE	Ncbp3
1.23893	-5.65331e-07	0.00144269	0.48323	0.999898	FALSE	Camkk1
23.1334	1.60682e-06	0.00144269	0.562184	0.999898	FALSE	Atp2a3
46.0204	7.50261e-07	0.00144268	0.953165	0.999898	FALSE	Ankfy1
36.8269	3.21124e-06	0.00144268	0.54468	0.999898	FALSE	Exoc7
23.0552	2.03298e-07	0.00144268	0.991012	0.999898	FALSE	Ube2g1
8.2716	2.52555e-07	0.00144269	0.912428	0.999898	FALSE	Spns3
71.0916	6.65516e-06	0.00144268	0.086218	0.999898	FALSE	Med31
0.926096	-4.11618e-07	0.00144269	0.537916	0.999898	FALSE	Ube2o
323.234	5.00008e-06	0.00144264	0.426018	0.999898	FALSE	Txndc17
4.22871	-1.15988e-06	0.00144269	0.332535	0.999898	FALSE	Rhbdf2
0.84625	-4.10057e-07	0.00144269	0.57093	0.999898	FALSE	Pimreg
12.3746	-1.61049e-08	0.00144269	0.897481	0.999898	FALSE	Snhg16
23.0864	-7.80982e-07	0.00144268	0.779271	0.999898	FALSE	Rabep1
28.6015	2.42933e-06	0.00144269	0.292937	0.999898	FALSE	Mfsd11
2.43461	-3.85874e-07	0.00144269	0.656674	0.999898	FALSE	Kif1c
5.06853	-9.4561e-07	0.00144269	0.448853	0.999898	FALSE	Sec14l1
3.06856	-6.01339e-07	0.00144269	0.558066	0.999898	FALSE	Pld2
0.984469	-3.87446e-08	0.00144269	0.999561	0.999898	FALSE	Slc46a1
13.2308	-1.13577e-06	0.00144269	0.605381	0.999898	FALSE	Eral1
1.59623	5.60207e-07	0.00144269	0.387877	0.999898	FALSE	Dhrs13
73.84	-1.58712e-06	0.00144267	0.720376	0.999898	FALSE	Blmh
1.69601	5.61091e-07	0.00144269	0.612575	0.999898	FALSE	Cpd
32.1432	-1.07537e-06	0.00144268	0.744987	0.999898	FALSE	Timm22
3.15869	-1.52043e-07	0.00144269	0.903026	0.999898	FALSE	Nxn
61.0091	-2.04213e-07	0.00144267	0.974759	0.999898	FALSE	Rflnb
2.24661	-1.34751e-06	0.00144269	0.176738	0.999898	FALSE	Rph3al
282.189	3.11349e-06	0.00144263	0.801463	0.999898	FALSE	Ywhae
62.8803	-1.02034e-07	0.00144268	0.828955	0.999898	FALSE	Prpf8
214.43	5.074e-06	0.00144266	0.261125	0.999898	FALSE	Nme2
16.2598	3.24895e-06	0.00144269	0.198863	0.999898	FALSE	Spag9
34.2941	2.01323e-06	0.00144268	0.531158	0.999898	FALSE	Luc7l3
12.9359	-2.57315e-06	0.00144269	0.203645	0.999898	FALSE	Ankrd40
1.91725	2.77006e-07	0.00144269	0.758517	0.999898	FALSE	Xylt2
18.686	-3.32572e-06	0.00144269	0.149877	0.999898	FALSE	Lrrc59
57.7173	-1.71512e-06	0.00144267	0.690444	0.999898	FALSE	Slc35b1
2.53208	-4.11968e-07	0.00144269	0.63508	0.999898	FALSE	Snx11
3.34616	-8.58405e-07	0.00144269	0.461389	0.999898	FALSE	Scrn2
7.34106	-4.89168e-07	0.00144269	0.786695	0.999898	FALSE	Fbxl20
6.94705	1.77979e-06	0.00144269	0.241106	0.999898	FALSE	Dlg4
3.39832	-1.76945e-07	0.00144269	0.885837	0.999898	FALSE	Dvl2
1.84826	-4.95218e-07	0.00144269	0.580691	0.999898	FALSE	Alox8
1.60809	-9.2166e-07	0.00144269	0.273001	0.999898	FALSE	Per1
17.5971	-1.4221e-06	0.00144269	0.561533	0.999898	FALSE	Tmem107
9.41449	-2.32687e-06	0.00144269	0.198506	0.999898	FALSE	Aurkb
9.33938	8.68158e-07	0.00144269	0.669674	0.999898	FALSE	Ctc1
6.4071	-9.11402e-07	0.00144269	0.576115	0.999898	FALSE	Pfas
15.4757	-2.37587e-06	0.00144269	0.214615	0.999898	FALSE	Pik3r5
126.505	2.43404e-06	0.00144266	0.617326	0.999898	FALSE	Stx8
40.4331	-2.84239e-07	0.00144268	0.937527	0.999898	FALSE	Adprm
43.8549	1.21588e-06	0.00144268	0.416088	0.999898	FALSE	Top2a
113.115	-1.11707e-06	0.00144266	0.909136	0.999898	FALSE	Acly
12.2529	-1.04335e-06	0.00144269	0.597578	0.999898	FALSE	Kat2a
25.3548	1.6135e-06	0.00144269	0.621165	0.999898	FALSE	Stat5b
9.93152	4.17811e-06	0.00144269	0.0415108	0.999898	FALSE	Tmem101
32.7429	3.24706e-06	0.00144268	0.345564	0.999898	FALSE	Lsm12
34.9361	-3.91852e-06	0.00144269	0.198067	0.999898	FALSE	Ubtf
10.1406	-9.31291e-07	0.00144269	0.673668	0.999898	FALSE	Ccdc43
52.3609	-5.80809e-06	0.00144268	0.188704	0.999898	FALSE	Eftud2
3.81565	-5.17403e-07	0.00144269	0.662689	0.999898	FALSE	Dcakd
115.304	-7.3998e-06	0.00144267	0.942578	0.999898	FALSE	Nmt1
11.8513	-2.50608e-06	0.00144269	0.233992	0.999898	FALSE	Map3k14
127.602	3.1257e-06	0.00144266	0.51213	0.999898	FALSE	Gosr2
45.3099	6.85486e-07	0.00144268	0.304518	0.999898	FALSE	Klhl28
548.053	1.0505e-05	0.00144266	0.0877825	0.999898	FALSE	Fkbp3
107.973	4.85136e-06	0.00144267	0.246867	0.999898	FALSE	Scfd1
9.46647	-2.30217e-06	0.00144269	0.220573	0.999898	FALSE	Strn3
16.9337	1.3598e-06	0.00144269	0.594356	0.999898	FALSE	Ap4s1
7.04897	1.99699e-06	0.00144269	0.299825	0.999898	FALSE	Dtd2
44.7177	4.12461e-06	0.00144268	0.201304	0.999898	FALSE	Gtf2a1
18.9349	-2.46793e-06	0.00144269	0.325467	0.999898	FALSE	Sel1l
6.08847	1.5274e-06	0.00144269	0.344552	0.999898	FALSE	Dnaaf2
20.5577	-1.9607e-06	0.00144269	0.536373	0.999898	FALSE	Pole2
10.6127	2.58043e-07	0.00144269	0.888056	0.999898	FALSE	Klhdc2
74.5652	-9.69618e-07	0.00144266	0.820687	0.999898	FALSE	Nemf
15.0392	-1.03732e-06	0.00144269	0.639366	0.999898	FALSE	Sec23a
2.42759	1.47162e-07	0.00144269	0.872976	0.999898	FALSE	L2hgdh
0.902827	-7.8937e-07	0.00144269	0.247303	0.999898	FALSE	Cdkl1
16.6155	2.94471e-06	0.00144269	0.258762	0.999898	FALSE	Trappc6b
71.9117	5.13049e-06	0.00144268	0.172181	0.999898	FALSE	Pnn
10.5025	3.08108e-07	0.00144269	0.9863	0.999898	FALSE	Mia2
1.0017	-2.84258e-07	0.00144269	0.680738	0.999898	FALSE	Galc
4.29339	4.93215e-07	0.00144269	0.703609	0.999898	FALSE	Spata7
1.96361	-7.2264e-07	0.00144269	0.439413	0.999898	FALSE	Ptpn21
16.2723	6.02332e-07	0.00144269	0.735894	0.999898	FALSE	Zc3h14
110.994	-1.73189e-05	0.00144271	0.590341	0.999898	FALSE	Polr2h
16.1132	2.33431e-06	0.00144269	0.301156	0.999898	FALSE	Ppp2r3c
7.39339	2.04105e-06	0.00144269	0.24935	0.999898	FALSE	Prorp
447.007	3.74525e-06	0.00144265	0.50316	0.999898	FALSE	Psma6
160.605	1.9405e-06	0.00144265	0.693944	0.999898	FALSE	Nfkbia
8.01626	-1.87546e-06	0.00144269	0.264714	0.999898	FALSE	Ralgapa1
24.6278	4.04294e-06	0.00144269	0.217767	0.999898	FALSE	Mbip
13.2264	3.2717e-06	0.00144269	0.165586	0.999898	FALSE	Gstz1
21.491	-9.08958e-06	0.0014427	0.283619	0.999898	FALSE	Sptlc2
45.0315	-4.33439e-06	0.00144268	0.266517	0.999898	FALSE	Ahsa1
19.9334	-1.50191e-06	0.00144268	0.628908	0.999898	FALSE	Vipas39
282.875	1.16812e-05	0.00144267	0.0510182	0.999898	FALSE	Snw1
321.108	7.3668e-06	0.00144265	0.226938	0.999898	FALSE	Slirp
17.5985	-2.6549e-07	0.00144269	0.916595	0.999898	FALSE	Adck1
20.5436	3.73221e-05	0.00144293	0.472385	0.999898	FALSE	Mthfd1
12.5029	-1.05282e-06	0.00144269	0.558881	0.999898	FALSE	Ppp2r5e
16.2967	3.79727e-07	0.00144269	0.902186	0.999898	FALSE	Sgpp1
2.20551	2.02363e-07	0.00144269	0.82155	0.999898	FALSE	Akap5
9.91404	3.85316e-07	0.00144269	0.924829	0.999898	FALSE	Fut8
0.998657	4.92778e-07	0.00144269	0.415264	0.999898	FALSE	Atl1
4.86076	7.74237e-07	0.00144269	0.522552	0.999898	FALSE	Sav1
19.36	-1.38403e-06	0.00144269	0.567426	0.999898	FALSE	Nin
3.75339	1.196e-07	0.00144269	0.959511	0.999898	FALSE	Pygl
89.567	-2.53266e-07	0.00144267	0.918187	0.999898	FALSE	Tmx1
113.413	-2.14164e-06	0.00144265	0.708208	0.999898	FALSE	Actr10
35.2256	2.28561e-06	0.00144268	0.609198	0.999898	FALSE	Timm9
82.4988	-2.78879e-06	0.00144267	0.606927	0.999898	FALSE	Dhrs7
20.4292	-6.36086e-07	0.00144269	0.684728	0.999898	FALSE	Ppm1a
21.7463	2.4466e-06	0.00144268	0.402122	0.999898	FALSE	Glrx5
38.2189	-4.15109e-06	0.00144268	0.240396	0.999898	FALSE	Mnat1
41.48	-2.4285e-06	0.00144268	0.47171	0.999898	FALSE	Prkch
23.4708	-3.68575e-06	0.00144269	0.179013	0.999898	FALSE	Hif1a
55.0524	-5.87413e-06	0.00144268	0.157265	0.999898	FALSE	Papola
14.7841	1.07963e-06	0.00144269	0.631809	0.999898	FALSE	Pals1
9.3476	-5.74468e-07	0.00144269	0.977694	0.999898	FALSE	Snapc1
228.047	1.00477e-05	0.00144266	0.177534	0.999898	FALSE	Atp6v1d
147.749	1.51528e-06	0.00144265	0.323237	0.999898	FALSE	Vrk1
340.705	2.57852e-06	0.00144265	0.532214	0.999898	FALSE	Eif2s1
13.162	6.44401e-08	0.00144269	0.953539	0.999898	FALSE	Pigh
29.0363	3.23158e-06	0.00144268	0.304001	0.999898	FALSE	Rdh12
46.9634	-4.23854e-06	0.00144268	0.25472	0.999898	FALSE	Vti1b
52.5531	-5.26522e-06	0.00144268	0.34326	0.999898	FALSE	Zfp36l1
3.62473	1.86795e-08	0.00144269	0.907311	0.999898	FALSE	Galnt16
576.327	9.67747e-06	0.00144265	0.0527818	0.999898	FALSE	Erh
17.9047	-3.91423e-06	0.00144269	0.0764849	0.999898	FALSE	Susd6
218.602	-5.50035e-06	0.00144265	0.421099	0.999898	FALSE	Srsf5
2.24813	-1.48116e-06	0.00144269	0.0948734	0.999898	FALSE	Pcnx
2.97669	-1.02444e-06	0.00144269	0.258024	0.999898	FALSE	Pacs2
1.69081	-5.8191e-08	0.00144269	0.978819	0.999898	FALSE	Mta1
20.3563	-2.39346e-06	0.00144269	0.586251	0.999898	FALSE	Wdr37
119.091	-0.000103422	0.00144452	0.84501	0.999898	FALSE	Gtpbp4
22.9592	-1.60637e-06	0.00144269	0.879498	0.999898	FALSE	Zmynd11
26.1117	-4.65767e-06	0.00144269	0.0378108	0.999898	FALSE	Esyt2
10.8624	3.56337e-07	0.00144269	0.879638	0.999898	FALSE	Cdca7l
2.27899	1.3722e-06	0.00144269	0.112969	0.999898	FALSE	Efcab11
45.957	5.63702e-06	0.00144268	0.321909	0.999898	FALSE	Tdp1
283.672	6.9063e-06	0.00144266	0.254169	0.999898	FALSE	Psmc1
9.0989	1.43275e-06	0.00144269	0.380557	0.999898	FALSE	Nrde2
5.53073	8.26355e-07	0.00144269	0.65732	0.999898	FALSE	Rps6ka5
20.4585	-4.77379e-06	0.00144269	0.107206	0.999898	FALSE	Ccdc88c
8.93524	1.11329e-06	0.00144269	0.498014	0.999898	FALSE	Dglucy
3.34476	1.47527e-06	0.00144269	0.179639	0.999898	FALSE	Tc2n
21.5627	9.28484e-07	0.00144269	0.635586	0.999898	FALSE	Trip11
27.1466	7.82605e-07	0.00144268	0.79664	0.999898	FALSE	Atxn3
7.17461	-1.76314e-06	0.00144269	0.297953	0.999898	FALSE	Lgmn
12.8148	-1.01306e-06	0.00144269	0.651912	0.999898	FALSE	Golga5
28.5422	-1.7416e-06	0.00144268	0.882882	0.999898	FALSE	Pitrm1
105.891	-1.487e-06	0.00144266	0.821187	0.999898	FALSE	Pfkp
0.963874	-4.78485e-07	0.00144269	0.511956	0.999898	FALSE	Otub2
4.49205	1.92837e-06	0.00144269	0.0963856	0.999898	FALSE	Akr1c12
36.2372	7.89464e-06	0.00144269	0.0281119	0.999898	FALSE	Akr1c13
34.4496	-2.30883e-06	0.00144268	0.479062	0.999898	FALSE	Net1
146.825	-7.90409e-07	0.00144265	0.775475	0.999898	FALSE	Gdi2
15.2822	5.79847e-07	0.00144269	0.904622	0.999898	FALSE	Dcaf4
22.0697	6.41672e-07	0.00144268	0.828971	0.999898	FALSE	Numb
5.71846	-1.64484e-06	0.00144269	0.310352	0.999898	FALSE	Acot2
2.65507	4.34051e-07	0.00144269	0.647854	0.999898	FALSE	Fam161b
18.6041	-1.20646e-06	0.00144269	0.476044	0.999898	FALSE	Coq6
34.6118	-2.96243e-07	0.00144268	0.928733	0.999898	FALSE	Entpd5
1.54134	-1.17535e-06	0.00144269	0.16601	0.999898	FALSE	Aldh6a1
2.74227	3.61799e-07	0.00144269	0.745334	0.999898	FALSE	Abcd4
139.342	6.52829e-06	0.00144267	0.274729	0.999898	FALSE	Isca2
651.866	4.33074e-06	0.00144263	0.447949	0.999898	FALSE	Npc2
477.408	8.61432e-06	0.00144265	0.235561	0.999898	FALSE	Fcf1
12.4672	1.08246e-06	0.00144269	0.655103	0.999898	FALSE	Ylpm1
12.0214	9.26132e-07	0.00144269	0.633472	0.999898	FALSE	Mlh3
268.249	-3.21171e-05	0.00144282	0.686172	0.999898	FALSE	Tmed10
17.9477	-4.9644e-06	0.00144269	0.0596352	0.999898	FALSE	Fos
184.584	7.31736e-06	0.00144266	0.181826	0.999898	FALSE	Erg28
1.82444	1.49908e-06	0.00144269	0.0995982	0.999898	FALSE	Tgfb3
4.43202	1.20245e-06	0.00144269	0.433257	0.999898	FALSE	Gpatch2l
3.36937	-6.45921e-07	0.00144269	0.57839	0.999898	FALSE	Angel1
15.378	1.29456e-06	0.00144269	0.574715	0.999898	FALSE	Ccnk
97.1569	-6.27077e-06	0.00144268	0.178546	0.999898	FALSE	Evl
2.1765	1.0713e-06	0.00144269	0.282572	0.999898	FALSE	Degs2
38.7877	-2.03745e-07	0.00144268	0.803463	0.999898	FALSE	Yy1
3.77686	-1.07867e-06	0.00144269	0.337096	0.999898	FALSE	Slc25a29
32.9524	1.37568e-06	0.00144268	0.692154	0.999898	FALSE	Wars
275.652	-1.95061e-06	0.00144264	0.543781	0.999898	FALSE	Hsp90aa1
4.17032	7.19635e-07	0.00144269	0.541065	0.999898	FALSE	Zfp839
35.2063	-4.79036e-06	0.00144268	0.121909	0.999898	FALSE	Fdft1
1.78792	5.09308e-07	0.00144269	0.410006	0.999898	FALSE	Tecpr2
52.0116	3.85888e-07	0.00144268	0.9184	0.999898	FALSE	Cinp
9.95039	6.1798e-07	0.00144269	0.184195	0.999898	FALSE	Traf3
2.07301	-1.62316e-07	0.00144269	0.874117	0.999898	FALSE	Exoc3l4
4.27792	-6.36178e-07	0.00144269	0.575252	0.999898	FALSE	Tnfaip2
159.212	1.85809e-06	0.00144265	0.923226	0.999898	FALSE	Eif5
10.9123	-2.36214e-06	0.00144269	0.187804	0.999898	FALSE	Ppp1r13b
2.44332	-2.13097e-07	0.00144269	0.801091	0.999898	FALSE	Zfyve21
1.86427	-3.15718e-07	0.00144269	0.74727	0.999898	FALSE	Xrcc3
3.50551	-1.92269e-07	0.00144269	0.836645	0.999898	FALSE	Klc1
564.565	0.00032041	0.00146122	0.606815	0.999898	FALSE	Atp5mpl
5.82289	-1.09203e-07	0.00144269	0.931816	0.999898	FALSE	Gpr132
106.08	3.88773e-06	0.00144266	0.691352	0.999898	FALSE	Ggps1
1.5657	1.26954e-06	0.00144269	0.0986595	0.999898	FALSE	Gng4
5.15375	-1.33716e-06	0.00144269	0.369021	0.999898	FALSE	Gpr137b
11.9286	-1.65898e-06	0.00144269	0.305938	0.999898	FALSE	Mtr
1.74532	1.77604e-07	0.00144269	0.828813	0.999898	FALSE	Aoah
24.4456	-1.67278e-06	0.00144269	0.512984	0.999898	FALSE	Trim27
12.292	9.27989e-07	0.00144269	0.664307	0.999898	FALSE	Zkscan3
1.37434	-2.7024e-07	0.00144269	0.742489	0.999898	FALSE	Carmil1
6.7196	-1.80474e-06	0.00144269	0.253568	0.999898	FALSE	Mrs2
21.0431	-3.07062e-06	0.00144269	0.340134	0.999898	FALSE	Irf4
30.0858	7.30195e-07	0.00144268	0.825071	0.999898	FALSE	Exoc2
1.65372	-7.78052e-07	0.00144269	0.28426	0.999898	FALSE	Gcnt2
209.162	3.6205e-06	0.00144265	0.585678	0.999898	FALSE	Tmem14c
113.041	5.22034e-06	0.00144266	0.37682	0.999898	FALSE	Nedd9
6.36647	-1.1219e-06	0.00144269	0.506328	0.999898	FALSE	Hivep1
18.8671	1.81727e-06	0.00144269	0.400838	0.999898	FALSE	Tbc1d7
12.7219	-3.58857e-06	0.00144269	0.0788158	0.999898	FALSE	Mcur1
30.6245	1.25593e-06	0.00144268	0.697519	0.999898	FALSE	Nup153
[truncated: 9,115 more rows]

## Sheet: Figure 3C
Figure 3C Data
DESeq2 Differential expression testing, TdLN, Day 6, Tx + ⍺CD4 vs. Tx
baseMean	log2FoldChange	lfcSE	pvalue	padj	sig	gene
32.6922	-0.00886667	0.159759	0.92142	0.995999	FALSE	Gnai3
11.285	0.216956	0.356324	0.0297373	0.361636	FALSE	Cdc45
26.2765	0.0291718	0.168765	0.736789	0.978014	FALSE	Narf
49.1569	0.0420969	0.152517	0.665306	0.976849	FALSE	Klf6
3.36381	-0.0479868	0.196958	0.276823	0.845829	FALSE	Scmh1
120.167	0.112843	0.134064	0.265131	0.843284	FALSE	Cox5a
20.9637	-0.0361857	0.172845	0.660938	0.976849	FALSE	Xpo6
3.4479	-0.0124631	0.189553	0.75932	0.980316	FALSE	Tfe3
1.85427	-0.0200038	0.19319	0.453804	0.926911	FALSE	Axin2
4.07266	0.00186337	0.187862	0.969333	0.998798	FALSE	Brat1
5.13189	0.012846	0.187123	0.797753	0.986384	FALSE	Gna12
6.36923	0.103648	0.222014	0.108429	0.656127	FALSE	Dlat
274.519	0.279389	0.130008	0.00847697	0.163532	FALSE	Sdhd
202.238	-0.212218	0.169591	0.0707301	0.557369	FALSE	Ccnd2
15.8456	0.0824985	0.193782	0.311601	0.870742	FALSE	Gpr107
307.774	-0.208216	0.133998	0.0482788	0.472911	FALSE	Tspan32
19.1169	-0.0587283	0.180603	0.476508	0.936401	FALSE	Trim25
7.25638	0.0279799	0.186873	0.62936	0.97291	FALSE	Dgke
65.1115	0.0145121	0.141287	0.881833	0.992669	FALSE	Scpep1
1.54144	-0.028841	0.194648	0.322258	0.8756	FALSE	Mnt
251.468	0.0803909	0.108151	0.374539	0.902529	FALSE	Itgb2
93.149	0.536041	0.205657	0.000893948	0.0332934	TRUE	Hddc2
3.67029	0.00864334	0.18925	0.835415	0.989521	FALSE	Pemt
7.87997	-0.0506934	0.192326	0.389773	0.909338	FALSE	Clec10a
1869.2	0.00877479	0.0920755	0.914602	0.995912	FALSE	Comt
8.30416	0.0222126	0.18378	0.721209	0.977674	FALSE	Rtca
9.52262	-0.0052427	0.180788	0.938632	0.997002	FALSE	Dbt
1187.95	-0.0898942	0.0951885	0.278135	0.845841	FALSE	Dazap2
161.95	0.0466681	0.116377	0.617595	0.97291	FALSE	Mcts1
6.22496	-0.0573757	0.196431	0.311693	0.870742	FALSE	Trappc10
19.6545	-0.0716537	0.182058	0.397982	0.911378	FALSE	Ccm2
5.82998	0.0361219	0.190713	0.492582	0.941202	FALSE	Tbrg4
2.78657	0.0139474	0.190629	0.713221	0.976849	FALSE	Mx1
209.433	0.197025	0.128542	0.054344	0.496196	FALSE	Ndufa9
1159.28	0.0640975	0.111659	0.485025	0.938037	FALSE	Lck
25.852	-0.0719084	0.175529	0.436127	0.924734	FALSE	Galnt1
24.3491	-0.0849626	0.190717	0.318468	0.8756	FALSE	Mkrn2
19.3089	0.105391	0.209944	0.20268	0.786912	FALSE	Raf1
110.618	-0.213365	0.154716	0.0590191	0.514666	FALSE	Septin1
3.64211	-0.01673	0.189393	0.701814	0.976849	FALSE	Acvrl1
1.32874	-0.0415427	0.198278	0.147067	0.722871	FALSE	Acvr1b
2.83015	-0.0381339	0.196061	0.251343	0.832221	FALSE	Tom1l2
16.7518	0.0853932	0.19695	0.292718	0.85373	FALSE	Wdr77
4.89623	0.0668121	0.20354	0.182646	0.770218	FALSE	Adora3
787.213	0.185263	0.105917	0.0412058	0.437165	FALSE	Atp5pb
55.2819	0.0237187	0.144128	0.806189	0.986384	FALSE	Hnrnpd
4.14975	-0.0435312	0.196181	0.280645	0.846766	FALSE	Dynlt1c
202.461	-0.00609863	0.121609	0.947842	0.998163	FALSE	C1d
18.3016	-0.102694	0.200303	0.243699	0.827989	FALSE	Krit1
39.0063	-0.0601469	0.164518	0.526003	0.950962	FALSE	Clcn4
2.10035	-0.0106874	0.191166	0.747089	0.979026	FALSE	Sema4f
3.8163	0.0029181	0.188796	0.945708	0.997493	FALSE	Hk2
5.87492	-0.0902881	0.215815	0.109941	0.659471	FALSE	Myo18a
43.9047	-0.100214	0.175794	0.312086	0.870742	FALSE	Haao
6870.23	0.000590431	0.0753862	0.992548	0.999779	FALSE	Cd52
5.05756	0.0574665	0.19812	0.275147	0.845829	FALSE	Kat2b
5.3804	-0.0670656	0.201423	0.230796	0.81738	FALSE	Rab5b
4.80336	0.0542605	0.197695	0.270173	0.844369	FALSE	Icosl
5.52037	-0.133408	0.255409	0.0275849	0.345649	FALSE	Spg7
814.984	-0.266093	0.14073	0.0159568	0.250957	FALSE	Rpl13
44.1721	0.0392524	0.156839	0.680579	0.976849	FALSE	Chmp1a
136.081	0.281755	0.154462	0.0171137	0.263359	FALSE	Rpa1
4.89699	-0.0101014	0.187297	0.834463	0.989521	FALSE	Tubgcp3
3.78085	-0.0102943	0.189013	0.810117	0.987422	FALSE	Polr3d
81.0402	-0.182191	0.170733	0.111667	0.664299	FALSE	Tcf7
45.4747	-0.00263211	0.150641	0.976575	0.999219	FALSE	Ddx3x
1.77842	-0.0435083	0.19858	0.151419	0.727238	FALSE	Il12rb1
3.62089	0.0261562	0.190269	0.577148	0.962927	FALSE	Usp32
13.6158	0.184127	0.282448	0.0626187	0.53221	FALSE	Fasl
2.47697	0.0016245	0.189365	0.968885	0.998798	FALSE	Zfp512b
26.1305	-0.132828	0.205607	0.187116	0.774108	FALSE	Dnajc5
108.642	0.10775	0.139732	0.289549	0.852964	FALSE	Tpd52l2
14.0998	0.127633	0.222582	0.149755	0.724977	FALSE	Fmr1
28.9607	-0.620135	0.355463	0.00429516	0.102835	FALSE	Bcl11a
2.8737	-0.0841227	0.21829	0.0261384	0.336577	FALSE	Il4
56.5412	-0.0763211	0.154493	0.44677	0.926911	FALSE	Pxmp4
5.20534	0.0348448	0.190455	0.49975	0.941978	FALSE	Gnb1l
1.08293	0.0266885	0.195036	0.288669	0.852316	FALSE	Mmp11
32.8309	0.00521744	0.158045	0.955731	0.998798	FALSE	Smarcb1
152.695	-0.408199	0.154862	0.00118042	0.0408425	TRUE	Vpreb3
4.62653	-0.0237345	0.188386	0.643755	0.974662	FALSE	Hip1r
10.5252	-0.0343637	0.183112	0.618212	0.97291	FALSE	Nsun5
6.47159	-0.0217642	0.188946	0.641652	0.974662	FALSE	Top1mt
3.90105	0.0256402	0.190853	0.561474	0.959262	FALSE	Mmp14
1.63709	-0.00390638	0.191763	0.881271	0.992669	FALSE	Slc7a7
25.8952	0.0754257	0.178723	0.40768	0.914372	FALSE	Oxa1l
16.1861	-0.0873693	0.202464	0.239131	0.82269	FALSE	Heatr6
13.628	0.211165	0.332102	0.039449	0.426542	FALSE	Ccl3
2.40208	0.00547823	0.190736	0.869053	0.991653	FALSE	Icam4
123.503	0.135208	0.137331	0.190783	0.774598	FALSE	Ilf2
19.0177	0.0498826	0.175881	0.556456	0.956137	FALSE	Chtop
20.676	0.00175871	0.169548	0.984314	0.999219	FALSE	Snapin
96.1415	1.04357	0.211399	3.97442e-08	6.00417e-06	TRUE	S100a4
3.74839	-0.0122042	0.19011	0.745308	0.979026	FALSE	S100a3
409.811	0.966759	0.116631	7.58398e-18	6.77882e-15	TRUE	S100a6
57.0021	-0.276853	0.224055	0.0401107	0.430227	FALSE	Icam2
1.31766	-0.00880523	0.192168	0.728305	0.978014	FALSE	Mapk7
7.38732	0.0256828	0.189329	0.604784	0.972297	FALSE	B9d1
8.29891	0.0219664	0.183656	0.728452	0.978014	FALSE	Sec24b
2.21064	0.0026879	0.190479	0.940187	0.997002	FALSE	N4bp3
14.5082	-0.00201722	0.175023	0.977156	0.999219	FALSE	Rmnd5b
590.885	0.31795	0.105611	0.000632715	0.0264066	TRUE	Nhp2
2.61477	0.0773898	0.213588	0.0434387	0.450168	FALSE	Vps9d1
5.96454	0.0540962	0.196151	0.31047	0.869023	FALSE	Mfsd10
8.83424	-0.0270218	0.193896	0.371221	0.900859	FALSE	Luzp1
12.5455	0.0310479	0.194952	0.315834	0.875133	FALSE	Kctd10
15.6213	0.0460595	0.182175	0.521934	0.949918	FALSE	Poldip2
179.948	-0.0450065	0.11134	0.620992	0.97291	FALSE	Ift20
172.036	-0.0753037	0.123422	0.435146	0.9246	FALSE	Lgals9
56.884	-0.0275404	0.146851	0.774608	0.982318	FALSE	Araf
13.5971	-0.0124894	0.175307	0.867311	0.991653	FALSE	Cfp
70.5784	0.120566	0.156023	0.255374	0.836633	FALSE	Uxt
3.19996	-0.0151263	0.189432	0.726481	0.978014	FALSE	Cnnm3
6.40867	0.0253621	0.18757	0.642405	0.974662	FALSE	Lman2l
11.2337	-0.0593803	0.190422	0.393038	0.909762	FALSE	Mcm3ap
9.92571	0.002891	0.180687	0.966175	0.998798	FALSE	Pcnt
15.8869	0.114311	0.219918	0.144793	0.722013	FALSE	Mxd1
11.9872	0.0403198	0.184797	0.557179	0.956259	FALSE	Gmcl1
238.757	0.0717108	0.119119	0.448172	0.926911	FALSE	Snrnp27
7.53163	-0.0291549	0.186877	0.612869	0.972872	FALSE	Oas1c
1956.91	0.204857	0.0943735	0.0139462	0.231917	FALSE	Calm1
49.1446	0.0871402	0.160561	0.390025	0.909338	FALSE	Agpat3
18.4031	0.764836	0.468375	0.00420925	0.10123	FALSE	Uhrf1
9.2908	-0.0586591	0.193287	0.368978	0.900544	FALSE	Dpp9
11.7086	-0.00372604	0.178361	0.955901	0.998798	FALSE	Gramd1a
3.31426	0.00552952	0.189778	0.888321	0.993848	FALSE	Ckb
16.9057	-0.0498318	0.178433	0.538406	0.952455	FALSE	Sp1
82.4195	-0.0173037	0.139337	0.858104	0.991511	FALSE	Itgb7
122.266	0.179037	0.162829	0.112757	0.665212	FALSE	Myg1
1.31883	-0.0049864	0.191657	0.850523	0.990661	FALSE	Rarg
1522.11	-0.161655	0.0944206	0.0505027	0.480433	FALSE	Pfdn5
13.4558	-0.0702371	0.190289	0.364572	0.900364	FALSE	Rrp15
5.16176	-0.0131693	0.189284	0.747529	0.979026	FALSE	Srr
112.304	-0.148099	0.145253	0.162583	0.744923	FALSE	Acp5
6.85473	-0.119471	0.235191	0.0761838	0.577081	FALSE	Fbxo9
10.3527	0.0281282	0.18209	0.677934	0.976849	FALSE	Vps50
71.2512	0.0757457	0.147824	0.453166	0.926911	FALSE	Hars
155.009	-0.0198721	0.117117	0.829813	0.989521	FALSE	Zmat2
13.9104	1.14428	0.546449	0.00154553	0.0502345	FALSE	Ube2c
3.88494	-0.0181513	0.189199	0.688785	0.976849	FALSE	Smg5
181.207	0.252368	0.143002	0.0239745	0.321243	FALSE	Cct3
198.18	-0.100261	0.118687	0.291798	0.85373	FALSE	Glmp
4.05496	0.0154863	0.188046	0.751781	0.979721	FALSE	Mef2d
24.28	0.0679221	0.178631	0.443052	0.926911	FALSE	Snd1
18.6119	0.0864973	0.190876	0.321667	0.8756	FALSE	Slc19a1
46.9209	0.0233025	0.160045	0.801312	0.986384	FALSE	Kpnb1
10.6136	-0.09751	0.213248	0.168436	0.753711	FALSE	Npepps
2.44159	0.00989625	0.191075	0.762635	0.981613	FALSE	Tbx21
15.3485	-0.062664	0.185438	0.424893	0.921245	FALSE	Mrpl10
11.6768	0.0254817	0.181138	0.71481	0.976849	FALSE	Cyp51
32.9151	-0.147875	0.203995	0.165247	0.748259	FALSE	Tcf25
2.76619	-0.0223089	0.191393	0.573021	0.962488	FALSE	Tubb6
3.977	-0.000238736	0.187756	0.994133	0.999779	FALSE	Def8
2.3978	0.0238015	0.192765	0.483586	0.938037	FALSE	Foxm1
10.8452	-0.0140334	0.181588	0.824812	0.989521	FALSE	Itfg2
1.93164	0.00317685	0.190444	0.928774	0.997002	FALSE	Nrip2
13.8398	0.0479785	0.184839	0.508971	0.944338	FALSE	Tulp3
4.5164	-0.00323001	0.187141	0.945223	0.997493	FALSE	Gtf2h4
530.577	0.331985	0.130042	0.00230743	0.0670719	FALSE	Tubb5
2.7585	0.0422299	0.196573	0.274273	0.845829	FALSE	Ell2
1.55115	0.0111025	0.191967	0.677944	0.976849	FALSE	Jup
14.5437	0.0454357	0.179973	0.561932	0.959403	FALSE	Nom1
15.316	-0.216406	0.334293	0.0401648	0.430377	FALSE	Ergic1
29.2439	-0.0995563	0.180979	0.308269	0.867163	FALSE	Acap1
2.51911	-0.0131375	0.190717	0.717097	0.976849	FALSE	Tcea3
7.74067	-0.0516996	0.19606	0.302435	0.860722	FALSE	Ifrd1
7.47589	-0.020345	0.185274	0.72541	0.978014	FALSE	Stk38l
10.6849	0.0259089	0.183231	0.68535	0.976849	FALSE	Brpf1
250.495	0.018977	0.103905	0.828704	0.989521	FALSE	Akr1b3
4.11773	0.0826811	0.215826	0.0374884	0.416649	FALSE	Gstt1
3.79314	-0.0091719	0.188347	0.836396	0.989829	FALSE	Gstt3
101.031	0.218437	0.168411	0.0625995	0.53221	FALSE	Ddt
109.361	0.0384151	0.145626	0.696883	0.976849	FALSE	Ddx18
40.2981	-0.135537	0.206598	0.173197	0.758456	FALSE	Ubl3
100.773	-0.0039489	0.130731	0.966304	0.998798	FALSE	Gramd3
117.727	0.0357116	0.122583	0.707945	0.976849	FALSE	Eef1e1
6.28131	-0.0069991	0.18435	0.900924	0.995209	FALSE	Akt1
252.045	-0.10205	0.111551	0.266985	0.843284	FALSE	Il16
7.13933	-0.0149186	0.187207	0.760588	0.980773	FALSE	Tcirg1
4.17428	-0.00507456	0.187234	0.915434	0.995912	FALSE	Naglu
10.0178	0.0529984	0.190395	0.423283	0.920799	FALSE	Coasy
2.90322	-0.0135333	0.189609	0.742448	0.978094	FALSE	Tspan33
43.9036	0.0314067	0.157573	0.739666	0.978019	FALSE	Crnkl1
1.58715	-0.0316388	0.195313	0.268978	0.844093	FALSE	Rin2
102.671	0.141289	0.154418	0.188374	0.774108	FALSE	Chordc1
153.684	0.034208	0.119276	0.70453	0.976849	FALSE	Rtcb
24.9682	-0.0190193	0.165648	0.825308	0.989521	FALSE	Pwp1
9.55257	-0.0863612	0.206852	0.19365	0.776773	FALSE	Fbxo7
45.6923	-0.0286085	0.152882	0.763655	0.981781	FALSE	Capns1
8.00868	-0.0247564	0.185809	0.667124	0.976849	FALSE	Clpb
328.114	-0.156004	0.119911	0.106109	0.650614	FALSE	Septin7
19.3714	0.0217717	0.172521	0.787894	0.98603	FALSE	Zdhhc4
44.6592	0.0674238	0.160714	0.489864	0.939752	FALSE	Rac1
32.6608	-0.116528	0.187505	0.247233	0.829614	FALSE	Nup214
4.44528	0.0463285	0.197481	0.229176	0.816252	FALSE	Cpa3
13.841	-0.129101	0.230851	0.113482	0.666511	FALSE	Ugp2
8.96489	-0.0461585	0.188275	0.473513	0.934999	FALSE	Trmt1
5.13511	0.00733044	0.187107	0.881555	0.992669	FALSE	Nfix
16.3238	0.011095	0.176932	0.88161	0.992669	FALSE	Slc1a5
80.5886	0.019544	0.139333	0.841516	0.990351	FALSE	Uba1
1.81734	0.0349741	0.196089	0.249763	0.831891	FALSE	Vwf
11.6223	0.0687178	0.193085	0.349248	0.894973	FALSE	Siae
0.995307	-0.025048	0.194418	0.320421	0.8756	FALSE	Esam
1.11722	0.00459375	0.192009	0.888927	0.993938	FALSE	Spa17
32.471	-0.233382	0.268175	0.0633663	0.536438	FALSE	Fam50a
135.308	-0.073015	0.125147	0.450693	0.926911	FALSE	Emd
3.96888	0.00475709	0.187454	0.922076	0.996192	FALSE	Taco1
1.4375	-0.0073554	0.191803	0.78921	0.98603	FALSE	Gria3
1.24863	-0.0361832	0.196869	0.183305	0.770218	FALSE	Sipa1l2
4.5904	-0.020965	0.188668	0.662525	0.976849	FALSE	Ap4e1
135.526	0.3101	0.157055	0.0103268	0.188375	FALSE	Blvra
25.9912	-0.0450344	0.171193	0.607064	0.972297	FALSE	Srpk3
134.77	0.149007	0.14107	0.157226	0.739429	FALSE	Idh3g
364.81	-0.059194	0.109364	0.510755	0.945057	FALSE	Ssr4
502.983	0.12183	0.112319	0.190137	0.774598	FALSE	Bcap31
8.32565	-0.00531727	0.182982	0.928771	0.997002	FALSE	Fam98a
19.3775	-0.045992	0.177439	0.567517	0.961489	FALSE	Kmt2a
14.5774	0.0723664	0.190572	0.358441	0.898202	FALSE	Ift46
2172.04	0.0710862	0.114192	0.444524	0.926911	FALSE	Cd3g
28.3925	0.255	0.31049	0.0486104	0.473996	FALSE	Trappc6a
15.8913	-0.174466	0.25884	0.0858698	0.599286	FALSE	Supt6
8.17138	0.0829046	0.205531	0.212729	0.79614	FALSE	Spag5
6.10414	-0.016029	0.186728	0.757204	0.980015	FALSE	Unc119
74.3451	0.116534	0.16372	0.270923	0.84453	FALSE	Sdf2
7.0091	0.160114	0.28614	0.0224859	0.310404	FALSE	Ccne1
410.214	0.29886	0.111903	0.00203427	0.0621639	FALSE	Psmc3
11.3612	-0.0142399	0.178111	0.839911	0.990351	FALSE	Acp2
12.0307	2.07601	0.569963	1.59624e-05	0.00127771	TRUE	Rapsn
2.17507	0.0092016	0.190683	0.796308	0.986384	FALSE	Slc39a13
112.259	0.0364134	0.124406	0.704411	0.976849	FALSE	Celf2
11.7856	0.00384945	0.183674	0.948119	0.998163	FALSE	Nr1h3
6.81757	0.018701	0.186449	0.729797	0.978014	FALSE	Ddb2
7.37745	-0.0249016	0.184951	0.677916	0.976849	FALSE	Spi1
13.6707	0.110741	0.21348	0.183877	0.770218	FALSE	Sf3a1
102.887	-0.11221	0.147166	0.278623	0.84588	FALSE	Stat6
311.22	-0.291871	0.161717	0.0154129	0.244916	FALSE	Napsa
64.4219	-0.126062	0.177149	0.231622	0.81738	FALSE	Vrk3
1.3491	-0.0174926	0.193152	0.493305	0.941202	FALSE	Smg9
6.14423	0.116129	0.237614	0.0455157	0.460528	FALSE	Paxip1
23.2227	-0.171777	0.268157	0.0680402	0.550733	FALSE	Rmnd5a
4.8189	-0.0175166	0.187924	0.725283	0.978014	FALSE	Mov10
2.93824	0.0464299	0.197166	0.265106	0.843284	FALSE	Ppm1j
19.355	-0.0396098	0.172856	0.63736	0.974662	FALSE	Def6
4.04097	-0.00453287	0.187589	0.921343	0.995999	FALSE	Metrn
11.1437	-0.000604565	0.178071	0.991719	0.999779	FALSE	Lmf1
15.8195	-0.141943	0.237312	0.108235	0.655797	FALSE	Ciao3
2.5622	0.0150386	0.190422	0.702532	0.976849	FALSE	Angptl4
7.75998	0.066772	0.197372	0.302923	0.860878	FALSE	Dbf4
45.2343	-0.0736046	0.160061	0.455465	0.926911	FALSE	Daxx
2.71763	0.00887535	0.190163	0.813954	0.987903	FALSE	Cd320
7.28744	0.0155086	0.183651	0.80052	0.986384	FALSE	Ipo4
10.2457	0.0591007	0.193501	0.360609	0.898705	FALSE	Tm9sf1
117.814	-0.0235489	0.123223	0.804128	0.986384	FALSE	Irf9
25.0388	-0.101864	0.197459	0.262179	0.841541	FALSE	Gmpr2
114.064	0.0343948	0.123907	0.719011	0.97733	FALSE	Mdp1
35.8951	-0.0459832	0.161546	0.619861	0.97291	FALSE	Dhrs1
6.35504	-0.0162886	0.185313	0.773168	0.981897	FALSE	Tmem161a
7.1273	0.0396368	0.189261	0.505642	0.944109	FALSE	Armc6
126.101	0.0638385	0.124675	0.509356	0.944398	FALSE	Borcs8
13.3184	-0.0882771	0.200543	0.255901	0.837592	FALSE	Snx9
18.6066	0.142944	0.230122	0.122955	0.68156	FALSE	Ranbp3
728.135	0.177822	0.0908896	0.0275616	0.345649	FALSE	Ndufa11
189.388	-0.106756	0.122199	0.27004	0.844335	FALSE	Use1
3.29841	-0.0364797	0.195143	0.301109	0.859808	FALSE	Ocel1
7.53053	-0.00988038	0.184647	0.859425	0.991511	FALSE	Braf
66.002	0.276726	0.226168	0.0422639	0.442936	FALSE	Ndufb2
39.8175	-0.0397559	0.155275	0.674508	0.976849	FALSE	Hltf
36.3328	0.144523	0.193186	0.183216	0.770218	FALSE	Prpf6
69.6958	-0.0679976	0.144091	0.489924	0.939752	FALSE	Rgs19
242.595	0.65703	0.168706	7.16699e-06	0.00064061	TRUE	Snrpd1
2.87449	-0.0842508	0.217613	0.034135	0.39369	FALSE	Tchp
1.40528	-0.00554725	0.191575	0.839932	0.990351	FALSE	Tiam1
7.80737	-0.0663813	0.198886	0.27265	0.845829	FALSE	Tsc2
48.3772	-0.0308207	0.157562	0.739213	0.978014	FALSE	Puf60
10.1263	-0.0550723	0.191586	0.389085	0.909254	FALSE	Golga2
7.48572	0.0359394	0.188966	0.534885	0.952455	FALSE	Uck1
2.31067	-0.078475	0.213832	0.0478193	0.469698	FALSE	Ikzf4
99.2742	0.0696499	0.141202	0.485201	0.938037	FALSE	Mien1
4.30439	0.0679198	0.204423	0.168077	0.753361	FALSE	Axl
1.51597	-0.00312457	0.191302	0.912539	0.995656	FALSE	Tgfb1
7.73312	-0.00323198	0.182704	0.956345	0.998798	FALSE	Ccdc97
2.10705	0.0148152	0.191119	0.680371	0.976849	FALSE	Zfp40
2.522	0.0256508	0.192338	0.50212	0.943964	FALSE	Akap8l
15.4326	0.0369087	0.180649	0.612094	0.972872	FALSE	Pdcd2l
28.2671	0.00951522	0.162679	0.915837	0.995912	FALSE	Gtf2f1
92.1407	0.0023256	0.128077	0.981704	0.999219	FALSE	Clpp
15.0082	0.0166935	0.17838	0.817751	0.988878	FALSE	Alkbh7
20.4286	-0.0854688	0.188939	0.326385	0.876079	FALSE	Dennd1c
29.6555	-0.192855	0.239146	0.0962369	0.625297	FALSE	Med6
110.325	0.0706457	0.137346	0.478765	0.937653	FALSE	Lcp2
47.6493	0.199256	0.20589	0.0983436	0.629919	FALSE	Cse1l
113.065	0.143783	0.160812	0.185642	0.771713	FALSE	Naa20
2.44337	-0.0690581	0.210843	0.00685526	0.143332	FALSE	Fkbp7
19.7948	1.0116	0.500696	0.00177355	0.0561118	FALSE	Plekha3
13.6161	0.08185	0.203281	0.225415	0.8129	FALSE	Ykt6
23.5481	-0.00365159	0.17139	0.961271	0.998798	FALSE	Baz1b
0.961291	-0.0122196	0.192734	0.594356	0.967062	FALSE	Pex6
31.297	0.0304618	0.161294	0.741437	0.978094	FALSE	Mrpl2
295.081	0.0661061	0.122162	0.493445	0.941202	FALSE	Mea1
4.64406	0.00257105	0.187972	0.956621	0.998798	FALSE	Kdelr1
5.88458	-0.0191328	0.187089	0.71405	0.976849	FALSE	Tmem143
42.4867	0.00750593	0.155207	0.937548	0.997002	FALSE	Ggct
2.74968	-0.0335401	0.193515	0.405562	0.913899	FALSE	Btbd6
30.1124	-0.0115706	0.161527	0.896121	0.994752	FALSE	Nudt14
19.6262	0.0489907	0.177515	0.55587	0.956137	FALSE	Flii
12.3767	0.0309158	0.181888	0.652473	0.976328	FALSE	Top3a
4.21592	-0.0568914	0.201234	0.178935	0.769335	FALSE	Atg4d
19.7665	0.0704222	0.185382	0.395947	0.910576	FALSE	Qtrt1
12.4497	0.0444917	0.183735	0.539142	0.952455	FALSE	Hdgfl2
29.0567	0.091819	0.180931	0.335749	0.886133	FALSE	Adprh
14.832	-0.0354099	0.178306	0.642821	0.974662	FALSE	Tmem39a
4.95897	-0.0606353	0.199589	0.245141	0.827989	FALSE	Timmdc1
20.1056	0.158043	0.233989	0.122584	0.681436	FALSE	Mcm2
8.56991	-0.0816169	0.203655	0.229359	0.816252	FALSE	Tpra1
14.5741	-0.0808368	0.193641	0.314703	0.873353	FALSE	Nab1
57.7552	-0.0593679	0.152496	0.545025	0.953039	FALSE	Adgre5
17.5972	0.0177198	0.172281	0.826529	0.989521	FALSE	Il17ra
1.60241	-0.0120385	0.191999	0.675125	0.976849	FALSE	Arrdc2
10.2887	-0.133656	0.244277	0.0716797	0.562426	FALSE	Cd36
5.29948	-0.00360418	0.186694	0.940147	0.997002	FALSE	Map2k7
29.4482	-0.0303914	0.162027	0.737444	0.978014	FALSE	Timm44
10.0746	-0.104083	0.217046	0.150095	0.725518	FALSE	Ap2a2
16.6031	-0.0386503	0.179575	0.607012	0.972297	FALSE	Pnkp
77.3627	-0.0698477	0.142452	0.484257	0.938037	FALSE	Med25
5.40845	-0.0377059	0.192525	0.418228	0.91917	FALSE	Clptm1
17.6436	-0.0329786	0.182561	0.624287	0.97291	FALSE	Relb
16.6106	0.0447633	0.177268	0.58355	0.962927	FALSE	Tomm40
59.4427	-0.259214	0.259579	0.049419	0.47633	FALSE	Apoe
3.29438	0.00415367	0.189371	0.916655	0.995912	FALSE	Apoc2
54.4837	-0.155992	0.21336	0.143778	0.721132	FALSE	Hbp1
17.1928	-0.756671	0.844581	0.00619678	0.133207	FALSE	Cdkn1b
2.26836	0.0282792	0.193182	0.444947	0.926911	FALSE	Klf4
57.9468	0.0271118	0.14672	0.779919	0.983785	FALSE	Ap1m1
217.363	-0.110169	0.116712	0.243739	0.827989	FALSE	Rab8a
545.628	0.803074	0.115495	3.20472e-13	1.32207e-10	TRUE	Hmgn2
182.245	0.0168135	0.119826	0.859674	0.991511	FALSE	Fam32a
37.2005	0.34686	0.297633	0.0258336	0.335056	FALSE	Stard3nl
9.28291	0.082097	0.203367	0.237956	0.820596	FALSE	Stk11
379.899	-0.0599009	0.184291	0.446408	0.926911	FALSE	Atp5d
3.34319	-0.011702	0.189711	0.767015	0.981897	FALSE	Ppp5c
9.24241	-0.158881	0.276044	0.039125	0.425575	FALSE	Cdk12
1.4236	-0.0245704	0.194015	0.366289	0.900544	FALSE	Lipe
17.2143	-0.0554686	0.179456	0.502024	0.943964	FALSE	Pafah1b2
3.98429	0.00954691	0.189546	0.812444	0.987903	FALSE	Tbc1d8
3.90961	-0.0238978	0.191546	0.551371	0.954111	FALSE	Cnot11
31.6722	0.783736	0.347284	0.00133452	0.0446644	TRUE	Slc2a3
8.77732	-0.0389526	0.185852	0.551551	0.954111	FALSE	Foxj2
210.646	0.00650723	0.123314	0.946484	0.997837	FALSE	Sri
13.8036	-0.0804131	0.196498	0.296143	0.855538	FALSE	Dgcr2
19.1273	-0.0578593	0.183638	0.461139	0.928924	FALSE	Irf3
7.44476	0.0944464	0.213302	0.160945	0.743218	FALSE	Bcl2l12
17.5805	-0.16363	0.247538	0.0998557	0.632131	FALSE	Zfp959
22.48	-0.0403681	0.180327	0.583787	0.962927	FALSE	Mpnd
18.4519	0.0165446	0.174269	0.832049	0.989521	FALSE	Sh3gl1
10.9396	0.124712	0.233993	0.0909743	0.612317	FALSE	Ebi3
14.6258	0.0851074	0.196491	0.293415	0.854733	FALSE	Yju2
18.1724	-0.151288	0.239455	0.109122	0.657476	FALSE	Ranbp2
1.71746	0.00836513	0.191696	0.784713	0.984603	FALSE	Grk5
2.19952	-0.0215438	0.191861	0.55674	0.956137	FALSE	Dvl3
51.2138	-0.077305	0.156092	0.439515	0.925677	FALSE	Abcf3
13.9789	-0.0542528	0.183677	0.482848	0.938037	FALSE	Eif2b5
8.4937	-0.0299801	0.185179	0.627917	0.97291	FALSE	Cyth2
3.44044	-0.00784153	0.190276	0.827362	0.989521	FALSE	Sult2b1
7.33699	-0.118472	0.237585	0.0502261	0.478867	FALSE	Hck
64.08	0.177902	0.180945	0.122524	0.681436	FALSE	Mrpl4
11.3789	-0.0167608	0.180817	0.802915	0.986384	FALSE	Keap1
3.16969	0.00392542	0.188861	0.926228	0.996908	FALSE	Ap1m2
14.668	-0.0489681	0.184508	0.501245	0.943286	FALSE	Glg1
4.8163	-0.0255406	0.191206	0.536987	0.952455	FALSE	Btbd2
3.5677	-0.0225347	0.189946	0.618086	0.97291	FALSE	Csnk1g2
9.35541	-0.0704168	0.196525	0.307253	0.866435	FALSE	Abhd17a
157.552	-0.0147795	0.124728	0.876408	0.992222	FALSE	Mob3a
9.38778	0.0573539	0.192919	0.372464	0.901004	FALSE	Cacnb3
18.5291	-0.156866	0.244437	0.10393	0.643994	FALSE	Fkbp11
8.3395	-0.00151067	0.181106	0.979864	0.999219	FALSE	Ddx23
180.938	0.290958	0.15456	0.0145115	0.237634	FALSE	Pld3
297.199	-0.239482	0.138932	0.026829	0.340151	FALSE	Cd79a
65.0292	-0.411468	0.226075	0.00811663	0.159157	FALSE	Rabac1
27.5743	0.0236268	0.163873	0.791303	0.986384	FALSE	Etv3
10.8426	0.0746208	0.197305	0.302908	0.860878	FALSE	Prkcsh
4.19786	-0.0812348	0.211231	0.120474	0.680201	FALSE	St8sia6
25.348	-0.0534212	0.174611	0.531348	0.951306	FALSE	Fcgrt
43.8112	-0.044406	0.157961	0.640409	0.974662	FALSE	Nosip
15.8051	0.0641758	0.188197	0.406271	0.913899	FALSE	Pih1d1
8322.27	-0.0178338	0.163425	0.849044	0.990661	FALSE	Rps11
27.2497	-0.0257317	0.166473	0.765482	0.981897	FALSE	Supt5
7.03382	0.0304432	0.186219	0.616675	0.972872	FALSE	Paf1
24.7174	0.190279	0.253191	0.0887994	0.604738	FALSE	Timm50
83.0719	-0.0691114	0.140241	0.485346	0.938037	FALSE	Med29
2.41241	-0.000187315	0.190013	0.994744	0.999779	FALSE	Bicd1
14.0702	-0.00275237	0.178793	0.967308	0.998798	FALSE	Ncstn
38.4441	-0.0524109	0.163386	0.57743	0.962927	FALSE	Pex19
82.7494	-0.317211	0.220823	0.0223111	0.308786	FALSE	Cyp4f18
7.71334	0.0687852	0.19916	0.273272	0.845829	FALSE	Impdh1
2.38944	0.0325521	0.194084	0.384575	0.908595	FALSE	Dusp3
12.4978	-0.0609864	0.188196	0.411828	0.916405	FALSE	Ess2
3.78834	-0.0401626	0.195709	0.299633	0.858632	FALSE	Slc25a1
3.93951	-0.0100655	0.187748	0.833062	0.989521	FALSE	Dgcr6
1.84132	-0.00792588	0.191103	0.80706	0.986384	FALSE	Ier3
1.37483	0.003704	0.191213	0.918271	0.995912	FALSE	Fosb
1.549	0.00430045	0.191377	0.896339	0.994752	FALSE	Klc4
34.7833	0.0840634	0.174203	0.383301	0.908595	FALSE	Ercc1
23.1009	0.120394	0.19992	0.220935	0.804667	FALSE	As3mt
5.02933	-0.0306896	0.190981	0.516098	0.947795	FALSE	Homer3
2.82164	-0.0456392	0.197332	0.247585	0.829614	FALSE	Rnf215
7.18501	-0.0813158	0.206161	0.202018	0.786313	FALSE	Aven
0.952213	0.0211627	0.194258	0.369868	0.90062	FALSE	Cp
29.5148	-0.000365331	0.167021	0.995003	0.999779	FALSE	Crot
31.8424	-0.0582121	0.169651	0.525764	0.950962	FALSE	Rps6ka1
62.8873	-0.114905	0.164677	0.271137	0.84453	FALSE	Snrnp200
36.5356	0.0291209	0.158385	0.754889	0.980015	FALSE	Ciao1
0.923943	0.0321696	0.196487	0.180362	0.770218	FALSE	Taf6l
5.20088	-0.0207019	0.18827	0.674882	0.976849	FALSE	Insig2
5.85328	0.0897111	0.215124	0.119725	0.679094	FALSE	Kpna6
40.8033	-0.571418	0.300386	0.00381114	0.0937576	FALSE	Man1a
3.06572	-0.0123922	0.18973	0.758367	0.980225	FALSE	Coq8b
67.3212	-0.0184909	0.139295	0.848374	0.990571	FALSE	Brd8
42.0477	1.29621	0.31918	2.26274e-06	0.000235632	TRUE	Kif20a
23.489	0.0702966	0.184245	0.409526	0.915311	FALSE	Farsa
12.5737	0.252407	0.398181	0.0306039	0.367178	FALSE	Gcdh
2.61981	0.00315682	0.189545	0.937701	0.997002	FALSE	Mast2
48.9102	-0.132153	0.185215	0.211728	0.795683	FALSE	Dnase2a
125.516	0.000952755	0.122009	0.992962	0.999779	FALSE	Rad23a
49.2535	0.179438	0.191864	0.121258	0.680594	FALSE	Calr
24.5746	0.967893	0.429699	0.00114863	0.040371	TRUE	Syce2
9.20033	-0.119918	0.231331	0.0962519	0.625297	FALSE	Nfat5
59.4658	-0.110589	0.158297	0.28845	0.852316	FALSE	Nob1
1.01226	-0.0131239	0.192839	0.568055	0.961525	FALSE	Nqo1
8.4536	-0.0308066	0.186479	0.601672	0.971239	FALSE	Gys1
29.226	0.0945443	0.189048	0.310404	0.869023	FALSE	Ruvbl2
47.7955	0.0326166	0.15356	0.734088	0.978014	FALSE	Bax
144.236	-0.0416046	0.178586	0.593524	0.966949	FALSE	Il7r
29.5842	-0.0616926	0.172667	0.492857	0.941202	FALSE	Tfam
7.292	-0.0235967	0.185846	0.679283	0.976849	FALSE	Zfp81
4.33019	-0.00580768	0.187152	0.904241	0.995473	FALSE	Mmd
85.0776	-0.0152112	0.140523	0.873102	0.991653	FALSE	Fam162a
2396.71	-0.123731	0.101868	0.154734	0.734047	FALSE	Rpl8
49.6001	-0.109916	0.167545	0.291114	0.853343	FALSE	Ssbp2
37.3866	-0.0409881	0.171589	0.62741	0.97291	FALSE	Fancl
1.81968	0.0236277	0.193163	0.468148	0.933337	FALSE	Gstm5
35.1975	-0.076261	0.171718	0.421499	0.920141	FALSE	Stat3
14.3482	-0.0423565	0.180977	0.573629	0.962488	FALSE	Stat5a
1.60502	-0.00311977	0.191746	0.902944	0.995209	FALSE	Cavin1
5.97202	-0.0526358	0.194258	0.357213	0.897703	FALSE	Map3k11
15.853	0.00752046	0.173657	0.925038	0.996781	FALSE	Akt2
6.09527	0.0639168	0.199815	0.260845	0.841321	FALSE	Dnaja3
218.854	-0.0118151	0.108087	0.894532	0.994641	FALSE	Hmox2
33.4676	-0.219932	0.265574	0.0700599	0.556332	FALSE	Cdip1
306.11	0.209567	0.129131	0.0428551	0.447579	FALSE	Cwc15
27.8371	0.0931416	0.184646	0.325472	0.8756	FALSE	Dnmt1
13.3768	0.168752	0.274257	0.0637959	0.538339	FALSE	Ppan
1.39727	0.0410409	0.198309	0.145466	0.722871	FALSE	Cacna1e
17.0895	0.43556	0.544962	0.0171757	0.263392	FALSE	Trmt10a
314.49	-0.124953	0.104517	0.158745	0.74115	FALSE	Psap
38.3342	0.0937054	0.173728	0.345487	0.892737	FALSE	Ikbkg
11.112	-0.0773757	0.199474	0.277181	0.845829	FALSE	Wars2
36.0096	0.00588053	0.157094	0.950675	0.998163	FALSE	Phb2
246.234	-0.187415	0.119468	0.0547647	0.498647	FALSE	Ptpn6
450.482	0.0902231	0.0941606	0.271783	0.844726	FALSE	Emg1
8.48434	-0.0183063	0.183461	0.763656	0.981781	FALSE	Lpcat3
999.71	0.0388833	0.0850301	0.615552	0.972872	FALSE	Atp6v1f
2.61916	-0.0198952	0.191195	0.599251	0.970199	FALSE	Il12b
3.14401	0.0012207	0.18921	0.977164	0.999219	FALSE	Clcn5
16.9642	-0.0248424	0.173016	0.756962	0.980015	FALSE	Clcn3
7.1679	-0.0472509	0.190749	0.439018	0.925677	FALSE	Utp20
9.84738	-0.052125	0.190308	0.422599	0.920739	FALSE	Spic
30.8053	-0.124671	0.200515	0.204499	0.789259	FALSE	Cul3
39.8468	0.0573443	0.1659	0.544721	0.953022	FALSE	Ddx56
49.5146	-0.0454996	0.159825	0.628812	0.97291	FALSE	Tmed4
51.097	0.175855	0.194321	0.128034	0.693207	FALSE	Bid
5.05506	-0.0345336	0.192096	0.447829	0.926911	FALSE	Ralb
48.7192	0.0464037	0.157019	0.625175	0.97291	FALSE	Ppp1cc
29.1151	0.180907	0.230339	0.111493	0.663667	FALSE	Dnajb11
15.1974	-0.139935	0.244	0.0820576	0.593093	FALSE	Tbccd1
2.79546	0.0115829	0.189878	0.76921	0.981897	FALSE	Clec11a
1.26368	-0.0186239	0.192778	0.515806	0.947795	FALSE	Zfp324
15.8287	0.154609	0.245326	0.103549	0.643117	FALSE	Coro1c
76.1509	-0.161513	0.174153	0.145968	0.722871	FALSE	Tax1bp1
3.00588	-0.0260973	0.191809	0.522036	0.949918	FALSE	Ctse
7.67475	-0.0914806	0.212098	0.162076	0.743873	FALSE	Ndrg2
18.4742	-0.00963727	0.171836	0.903073	0.995209	FALSE	Mettl17
37.0589	0.0638806	0.170665	0.491855	0.941202	FALSE	Arhgef40
2.85252	-0.0225738	0.192021	0.523665	0.949965	FALSE	Pnpla6
5.7082	-0.0120934	0.185866	0.819638	0.989247	FALSE	Mcoln1
19.1666	0.0148645	0.170996	0.857304	0.991506	FALSE	Arhgef18
8.84362	-0.0317256	0.18475	0.61643	0.972872	FALSE	Pkn2
3.58349	-0.0289832	0.192445	0.455691	0.926911	FALSE	Cd33
341.637	0.461724	0.117556	1.12517e-05	0.000935549	TRUE	Etfb
1759.76	0.778124	0.123751	2.74604e-11	8.41545e-09	TRUE	Nkg7
63.323	-0.028326	0.143364	0.769655	0.981897	FALSE	Stxbp2
1.88676	0.0350434	0.19557	0.293562	0.854733	FALSE	Chn2
7.93285	0.0470035	0.191957	0.413557	0.916484	FALSE	Wwox
69.2983	0.820367	0.249304	6.95613e-05	0.00438891	TRUE	Slbp
4.45557	0.127122	0.252658	0.0175256	0.265883	FALSE	Tyr
8.24081	-0.0484303	0.190263	0.436847	0.925464	FALSE	Arid3b
325.687	-0.144889	0.1009	0.0944956	0.621054	FALSE	Cnn2
279.883	0.0440161	0.100581	0.609238	0.972297	FALSE	Polr2e
10.353	0.0280532	0.182778	0.670272	0.976849	FALSE	Myo9b
5.14212	0.0151315	0.186939	0.770374	0.981897	FALSE	Hdac9
52.6803	-0.0372615	0.149879	0.692367	0.976849	FALSE	Ly9
4.91896	-0.0308752	0.189761	0.542493	0.952455	FALSE	Cd244a
3.1515	-0.0254504	0.190699	0.567723	0.961525	FALSE	Adgre1
1.88617	0.0264132	0.193073	0.456942	0.927616	FALSE	Mtfp1
1.18578	0.0224453	0.194035	0.398816	0.911378	FALSE	Rab23
26.821	-0.00724632	0.163444	0.933389	0.997002	FALSE	Rab11a
23.8976	-0.0160933	0.165391	0.852352	0.990773	FALSE	Eif2b2
30.2237	0.0946435	0.18248	0.321824	0.8756	FALSE	Dlst
5.80643	-0.0348379	0.190172	0.510095	0.944468	FALSE	Ulk2
1.25636	0.0303123	0.195527	0.25451	0.835821	FALSE	Ccl24
71.0281	-0.119019	0.155345	0.258303	0.83924	FALSE	Grap
8.44675	0.0236732	0.183386	0.71161	0.976849	FALSE	Chmp2b
1.74521	0.016094	0.192209	0.609297	0.972297	FALSE	Plod3
34.2802	0.145048	0.207085	0.165417	0.748259	FALSE	Ap1s1
154.377	-0.0931026	0.138121	0.353009	0.896952	FALSE	Srpk1
125.001	0.0289715	0.12516	0.762517	0.981608	FALSE	Lbr
4.83506	0.0486422	0.194433	0.364121	0.900347	FALSE	Prcc
8.81655	-0.0678015	0.197138	0.304127	0.862751	FALSE	Rrnad1
40.5341	-0.0347468	0.15624	0.711627	0.976849	FALSE	Hdgf
2.83619	0.00233367	0.189191	0.954887	0.998798	FALSE	Apba3
1.30789	0.0179541	0.192799	0.550215	0.954111	FALSE	Matk
11.9351	-0.109664	0.21897	0.144045	0.721343	FALSE	Pias4
15.6307	-0.0316727	0.174956	0.689947	0.976849	FALSE	Map2k1
22.1834	0.0803784	0.185015	0.3639	0.900182	FALSE	Sgta
87.2555	0.160766	0.155929	0.141914	0.71699	FALSE	Tmem242
2.47206	-0.0260166	0.192227	0.50217	0.943964	FALSE	Dtx2
1.7843	0.0377182	0.196735	0.228059	0.816189	FALSE	Rasa4
1497.09	0.395381	0.0894123	1.78567e-06	0.000189635	TRUE	Hnrnpa2b1
6.7756	-0.0102131	0.183991	0.860339	0.991511	FALSE	Ccdc130
11.0761	-0.110536	0.224042	0.110087	0.65966	FALSE	Mri1
62.9806	0.0202761	0.144103	0.834997	0.989521	FALSE	Prkacb
14.3907	-0.0305161	0.177947	0.685177	0.976849	FALSE	Sgsh
468.378	0.13763	0.0997642	0.108703	0.65613	FALSE	Cstb
1.87986	0.0380975	0.196583	0.237345	0.820418	FALSE	Pex5
27.5235	-0.0214608	0.165739	0.805035	0.986384	FALSE	Jkamp
44.261	0.271233	0.246372	0.0470611	0.464178	FALSE	Cd44
1.449	-0.0169797	0.192613	0.556803	0.956137	FALSE	Slc1a2
1.55703	-0.0270068	0.193714	0.405107	0.913899	FALSE	Eif2ak4
232.714	0.23944	0.130411	0.0229642	0.313377	FALSE	Wdr1
2.10542	0.0215677	0.192072	0.547041	0.953608	FALSE	Slc2a9
2.71777	0.00183772	0.19063	0.958498	0.998798	FALSE	Ndrg1
94.652	-0.0300498	0.132585	0.756376	0.980015	FALSE	Man2b1
26.0605	-0.0677258	0.175531	0.453057	0.926911	FALSE	Wdr83
438.455	0.209058	0.104775	0.0202778	0.291945	FALSE	Prdx2
19.5295	-0.0410028	0.176837	0.608675	0.972297	FALSE	Polr2a
5.36099	-0.0195538	0.187817	0.69392	0.976849	FALSE	Senp3
17.0851	1.40482	0.563507	0.000468923	0.0207837	TRUE	Spc25
92.0339	-0.0204098	0.132173	0.83152	0.989521	FALSE	Ufd1
1.54716	0.022564	0.19367	0.427881	0.923448	FALSE	Zfp287
20.228	-0.119092	0.20865	0.196892	0.779491	FALSE	Letm1
22.3122	-0.0691236	0.178912	0.434252	0.9246	FALSE	Ubqln1
245.233	0.0266566	0.106235	0.765178	0.981897	FALSE	Txn2
1.15546	-0.010908	0.192355	0.664261	0.976849	FALSE	Slc1a3
72.7088	-0.0905904	0.152626	0.372137	0.901004	FALSE	Crbn
3.4357	-3.24989e-05	0.188523	0.998003	0.999779	FALSE	Il5ra
11.1811	0.110146	0.21999	0.14381	0.721132	FALSE	Msh6
16.0037	0.0328319	0.179647	0.65459	0.976634	FALSE	Fbxo11
7.394	0.0503883	0.194576	0.355946	0.897216	FALSE	Tbl2
43.021	0.052202	0.160711	0.5827	0.962927	FALSE	Bud23
112.519	1.09447	0.219718	3.94107e-08	6.00417e-06	TRUE	Mcm5
4.04232	0.0422888	0.193869	0.385411	0.908595	FALSE	Hmox1
10.7482	-0.0837511	0.200562	0.257598	0.838795	FALSE	Mprip
4.13977	-0.0919249	0.220101	0.0607969	0.522941	FALSE	Cic
27.7162	-0.0596902	0.182534	0.451406	0.926911	FALSE	Pafah1b3
115.128	0.00772927	0.127947	0.93703	0.997002	FALSE	Il27ra
1.77935	-0.0388098	0.197252	0.180318	0.770218	FALSE	Prkaca
134.032	1.06091	0.207915	2.19317e-08	3.74431e-06	TRUE	Asf1b
1.47062	-0.0354707	0.196474	0.213885	0.796459	FALSE	Myl10
332.071	0.5129	0.122425	3.37768e-06	0.000335453	TRUE	Ddx39a
23.1357	0.0793589	0.182441	0.381958	0.908595	FALSE	Dnajb1
7.0864	-0.0330266	0.187987	0.565783	0.960654	FALSE	Usp40
10.2011	-0.0110791	0.191927	0.700017	0.976849	FALSE	Kbtbd4
24.0938	0.0252899	0.166741	0.77242	0.981897	FALSE	Celf1
41.9603	-0.0229171	0.15351	0.806839	0.986384	FALSE	Ndufs3
7.50783	-0.0167703	0.18465	0.770534	0.981897	FALSE	Por
1.70028	0.013917	0.192254	0.599741	0.97026	FALSE	Igf1r
4.57284	-0.0138741	0.188646	0.758434	0.980225	FALSE	Insr
142.191	-0.629353	0.194218	8.59284e-05	0.00514898	TRUE	Fcer2a
26.266	-0.0194196	0.163426	0.826164	0.989521	FALSE	Trim28
1.70063	0.0146722	0.192122	0.600887	0.970649	FALSE	Ube2m
164.29	-0.60618	0.194281	0.000134306	0.00738853	TRUE	Mef2c
44.0588	-0.0391581	0.154499	0.67951	0.976849	FALSE	Ctr9
106.851	-0.0649547	0.140448	0.509461	0.944398	FALSE	Eif4g2
9.59684	-0.0212542	0.183141	0.739055	0.978014	FALSE	Zfp592
154.831	-0.0791653	0.117178	0.400113	0.91208	FALSE	Psmd4
158.639	-0.0135098	0.124606	0.885561	0.99357	FALSE	Snx6
78.5806	0.284163	0.19788	0.0303498	0.365767	FALSE	Mthfd2
1.64752	0.0216267	0.193488	0.393218	0.909762	FALSE	Kit
5.82982	0.0491513	0.192921	0.396596	0.911109	FALSE	Tomm40l
15.7336	-0.0385239	0.176895	0.626662	0.97291	FALSE	Pan2
145.053	0.197063	0.152658	0.0788022	0.583076	FALSE	Cs
2.66243	0.00462175	0.190481	0.897197	0.994932	FALSE	Ampd3
67.6669	0.0266325	0.18995	0.582503	0.962927	FALSE	Bcas2
195.361	0.220575	0.131293	0.0352544	0.402928	FALSE	Sh2d1a
22.874	-0.173176	0.247613	0.0967456	0.626882	FALSE	Ctcf
11.2838	-0.0346966	0.182157	0.62196	0.97291	FALSE	Pard6a
168.137	0.478884	0.172637	0.000658233	0.0272595	TRUE	Ranbp1
182.207	-0.050003	0.114385	0.589252	0.965671	FALSE	Cd247
4.83207	-0.14215	0.266056	0.0230948	0.314758	FALSE	Rfx5
56.756	0.152147	0.176647	0.167606	0.753007	FALSE	Psmb4
1.88742	-0.00763145	0.190804	0.823477	0.989521	FALSE	Slc30a4
5.64617	-0.0467899	0.193967	0.363548	0.899727	FALSE	Sqor
13.689	-0.0279601	0.177949	0.707491	0.976849	FALSE	Bloc1s6
15.0745	-0.074298	0.191326	0.344486	0.891342	FALSE	Metap1
17.7171	-0.0719484	0.185644	0.388015	0.909216	FALSE	Gpr108
4.21302	0.0913265	0.219546	0.0694352	0.554551	FALSE	Tnfsf14
166.59	0.168296	0.139416	0.111728	0.664299	FALSE	Rsl1d1
10.0006	0.0030659	0.181504	0.962343	0.998798	FALSE	Apc
77.3789	0.218067	0.187424	0.0719585	0.562966	FALSE	Reep5
107.512	0.078219	0.134506	0.431669	0.923844	FALSE	Ergic3
29.9765	0.0466823	0.163858	0.615216	0.972872	FALSE	Uqcc1
13.59	0.00167615	0.176746	0.982813	0.999219	FALSE	Ncoa2
12.8845	-0.507269	0.953898	0.0113835	0.200163	FALSE	Nr2c2
1.55649	-0.00544042	0.191411	0.850872	0.990661	FALSE	Nr2c1
15.3308	0.174119	0.262813	0.0813044	0.591636	FALSE	Smpd4
3.54617	-0.0291343	0.19146	0.510768	0.945057	FALSE	Pex1
14.3271	0.0644954	0.186193	0.420869	0.920141	FALSE	Kctd20
25.6246	1.01292	0.377278	0.000374035	0.0172184	TRUE	Itgae
4.63694	0.057137	0.198517	0.269176	0.844142	FALSE	Ctns
1.61749	0.00203915	0.190901	0.956054	0.998798	FALSE	Tuft1
3.21957	-0.0169783	0.189288	0.703412	0.976849	FALSE	Rcn1
45.8387	0.0857138	0.164829	0.390669	0.909362	FALSE	Trap1
23.2307	-0.0211137	0.174876	0.783817	0.984603	FALSE	Naa60
0.93188	-0.00406881	0.192227	0.834675	0.989521	FALSE	Ankrd13d
1.7344	-0.0191992	0.192595	0.530302	0.950962	FALSE	Tyrp1
308.669	-0.17292	0.291442	0.0385917	0.421522	FALSE	Tpr
19.2279	0.0362942	0.174745	0.655349	0.976634	FALSE	Odr4
1.68429	-0.0109033	0.192057	0.695174	0.976849	FALSE	Prg4
2.55736	0.0271219	0.19272	0.473248	0.934999	FALSE	Dhx34
2.50538	0.0162665	0.190837	0.668096	0.976849	FALSE	Kptn
179.418	-0.105171	0.127582	0.286569	0.850736	FALSE	Napa
414.892	-0.0256237	0.103843	0.771651	0.981897	FALSE	Sra1
1419.21	0.248087	0.0809664	0.000828007	0.0318323	TRUE	Atp5g1
75.8619	0.175677	0.174531	0.125502	0.684096	FALSE	Snf8
47.6139	0.147194	0.189966	0.179657	0.770218	FALSE	Tbcb
69.7544	0.03405	0.144547	0.727592	0.978014	FALSE	Inpp5k
13.9687	-0.0160884	0.177656	0.821558	0.989521	FALSE	Crkl
2.71029	-0.0519993	0.201245	0.107034	0.652026	FALSE	Eps8l1
23.3549	-0.0112263	0.172812	0.884793	0.993173	FALSE	Clint1
24.8996	-0.125522	0.20904	0.183148	0.770218	FALSE	Cdkal1
4.54704	-0.00357329	0.188499	0.930869	0.997002	FALSE	Zbtb17
4.20899	-0.00529389	0.187392	0.910126	0.995485	FALSE	Mob1b
16.2884	-0.0426489	0.178981	0.58524	0.963473	FALSE	Atp6v1b2
16.3734	0.0788941	0.191953	0.330683	0.881658	FALSE	Eps15l1
15.3038	0.0234291	0.179345	0.742771	0.978094	FALSE	Tep1
112.18	0.0333514	0.135808	0.71629	0.976849	FALSE	Ttc5
17.7803	-0.0431827	0.179723	0.577385	0.962927	FALSE	Osgep
88.5533	-0.0896121	0.1408	0.376185	0.903652	FALSE	Aamp
4.87448	0.136662	0.259867	0.0267647	0.340151	FALSE	Tmbim1
207.042	0.0343838	0.12012	0.709957	0.976849	FALSE	Arpc2
6.53331	0.0470549	0.192726	0.406202	0.913899	FALSE	Kmt2b
6.77728	1.89371	0.747825	0.000568713	0.0242064	TRUE	Zbtb32
70.3645	0.00237007	0.149802	0.981616	0.999219	FALSE	Tmem147
5625.36	-0.00708562	0.0979941	0.932185	0.997002	FALSE	Rps9
8.48942	0.0349501	0.187951	0.549062	0.954111	FALSE	Tfpt
1.38719	-0.0526756	0.202571	0.0627474	0.53246	FALSE	Ggt5
13.0196	0.00346241	0.176763	0.963579	0.998798	FALSE	Ggt1
3.5877	0.037734	0.194038	0.374166	0.902529	FALSE	Crip2
3293.22	0.409913	0.0963053	3.72894e-06	0.000353952	TRUE	Crip1
7.50201	0.0212737	0.185993	0.707713	0.976849	FALSE	Cbfa2t3
1.27502	0.0376184	0.197438	0.169258	0.754304	FALSE	Fbln1
11.2861	-0.0233063	0.180149	0.738467	0.978014	FALSE	Pgrmc1
11.2951	0.0891276	0.203943	0.231449	0.81738	FALSE	Gcat
137.857	0.159798	0.135327	0.124127	0.683165	FALSE	Elovl1
163.53	0.0892265	0.126253	0.360874	0.898709	FALSE	Med8
13.1721	-0.0727867	0.195295	0.313735	0.871794	FALSE	Hyi
8.29118	1.3344	0.69772	0.0021788	0.0647364	FALSE	Cdc20
13.4785	-0.0129896	0.17771	0.854669	0.99141	FALSE	Pfdn2
44.3082	-0.0729611	0.159189	0.460855	0.928924	FALSE	Rnf114
14.905	0.0318604	0.178365	0.674445	0.976849	FALSE	Steep1
16.5908	0.103912	0.205949	0.21959	0.802635	FALSE	Srm
2.02182	0.00925576	0.190685	0.794582	0.986384	FALSE	Epha2
5.10001	0.0439766	0.193114	0.406315	0.913899	FALSE	Rbm14
1.79932	-0.0385441	0.196964	0.209434	0.793821	FALSE	Zdhhc24
4.83097	0.0323009	0.19069	0.513094	0.946747	FALSE	Bbs1
20.6511	-0.207559	0.292813	0.0634826	0.536999	FALSE	Pdk1
40.4186	-0.00694866	0.154777	0.939267	0.997002	FALSE	Ptbp1
5.45002	0.0914046	0.217245	0.101353	0.636422	FALSE	Mvd
457.309	0.0527259	0.0895579	0.507014	0.944109	FALSE	Cyba
3.33051	-0.0287188	0.191903	0.494521	0.941202	FALSE	Stimate
4.19722	0.0210124	0.189171	0.65566	0.976634	FALSE	Sfmbt1
17.7254	0.0414428	0.181192	0.584248	0.963061	FALSE	Cdt1
8.84339	0.0906361	0.211135	0.162348	0.744166	FALSE	Snai3
317.872	0.26707	0.116465	0.00657313	0.138539	FALSE	Aprt
11.362	-0.018446	0.180807	0.781049	0.983785	FALSE	Gtf2h1
7.38433	-0.0381255	0.189821	0.490106	0.939752	FALSE	Hfe
1.95482	-0.0369807	0.196411	0.227934	0.816189	FALSE	Abhd1
3.71521	0.0143031	0.189049	0.751169	0.979342	FALSE	Slc5a6
6.29204	0.00868627	0.184935	0.879136	0.992669	FALSE	Nphs1
32.5795	0.0162811	0.163481	0.855831	0.99141	FALSE	Qrich1
19.5839	0.146283	0.231341	0.133892	0.70352	FALSE	Usp19
36.8828	0.957011	0.345637	0.000297305	0.0145612	TRUE	Pola1
1153.71	-0.0153498	0.0799023	0.831561	0.989521	FALSE	Cdc42
12.7578	-0.0154654	0.177534	0.83054	0.989521	FALSE	Pknox1
127.947	1.02079	0.168005	8.28763e-11	2.33929e-08	TRUE	Gmnn
148.728	0.0407691	0.118168	0.666232	0.976849	FALSE	Acot13
123.774	0.517528	0.193321	0.000684104	0.0282219	TRUE	Cdk4
39.1401	0.0111582	0.155479	0.905812	0.995485	FALSE	B4galnt1
3.97758	0.0083042	0.187407	0.866118	0.991653	FALSE	Mettl1
39.9519	0.160348	0.223831	0.134881	0.706066	FALSE	Tspan31
60.6496	-0.408723	0.258289	0.0108278	0.194213	FALSE	Kif5b
20.9411	-0.0843484	0.189421	0.325387	0.8756	FALSE	Saal1
125.479	-0.278123	0.158772	0.0192797	0.283545	FALSE	Cnp
6.86117	-0.0135766	0.186597	0.789139	0.98603	FALSE	Odad4
1.94861	-0.0332043	0.194809	0.321885	0.8756	FALSE	Sulf2
29.8358	0.0120025	0.162502	0.894687	0.994641	FALSE	Sod2
2.45228	0.0210814	0.191359	0.587451	0.965079	FALSE	Tmco6
24.7703	-0.0162699	0.165711	0.850267	0.990661	FALSE	Stambp
49.0262	-0.0677083	0.162472	0.483517	0.938037	FALSE	Ezh1
15.309	-0.219322	0.317354	0.0506365	0.480433	FALSE	Ctnnb1
79.6446	-0.0548077	0.137523	0.577943	0.962927	FALSE	Eif1b
53.6918	0.10176	0.158708	0.326294	0.876079	FALSE	Psmd2
8.05014	0.00382928	0.18303	0.9507	0.998163	FALSE	Vars
1.43128	0.0183874	0.193203	0.504649	0.944109	FALSE	Msh5
7.49111	-0.0185089	0.184816	0.750452	0.979026	FALSE	Abhd16a
19.4715	-0.078175	0.195309	0.300459	0.859661	FALSE	Neu1
1.05584	0.00843452	0.192381	0.769824	0.981897	FALSE	Ddah2
890.165	0.107213	0.0824494	0.150028	0.725518	FALSE	Clic1
19.9318	0.00305732	0.174498	0.969289	0.998798	FALSE	Lsm2
5.44464	0.121354	0.243235	0.0367722	0.412572	FALSE	Pole
0.994288	-0.0324939	0.196388	0.171208	0.756547	FALSE	Zfp775
30.4745	-0.00611529	0.16184	0.943714	0.997234	FALSE	Mrpl49
2.59613	-0.00708566	0.190317	0.842337	0.990351	FALSE	Dennd2c
7.67931	0.0206863	0.186462	0.708621	0.976849	FALSE	Mark3
12.522	-0.149867	0.249936	0.0840089	0.597137	FALSE	Gatad1
126.452	-0.0404529	0.13434	0.674507	0.976849	FALSE	M6pr
7.3277	-0.00565311	0.18276	0.924728	0.996647	FALSE	Lrrc8a
126.574	0.102933	0.133234	0.306344	0.865835	FALSE	Ppp2r1a
2.49972	-0.0140396	0.190446	0.71506	0.976849	FALSE	Fance
13.5287	0.129993	0.234286	0.100985	0.634543	FALSE	Tinf2
4.43181	0.0684846	0.204633	0.165439	0.748259	FALSE	Dus3l
1.72362	0.0303435	0.194324	0.368839	0.900544	FALSE	Gtpbp3
8.0324	-0.0609244	0.194912	0.338379	0.886883	FALSE	Tgfbr1
1.20997	0.0228818	0.194025	0.39831	0.911378	FALSE	Homer1
3.63765	0.0494667	0.197033	0.285779	0.850613	FALSE	Rad51c
791.833	0.11518	0.0998669	0.180249	0.770218	FALSE	Arpp19
6.77082	-0.00331245	0.184967	0.949712	0.998163	FALSE	Bcl2l1
3.20388	-0.00111492	0.189849	0.974825	0.999219	FALSE	Khsrp
56.0558	0.293015	0.225348	0.0341245	0.39369	FALSE	Ccdc124
63.5138	-0.00717748	0.140036	0.940031	0.997002	FALSE	Cct4
24.0326	-0.11223	0.193199	0.248505	0.830364	FALSE	Zfp655
110.082	0.0073605	0.129106	0.940628	0.99704	FALSE	Rhoa
9.97399	0.00520428	0.180094	0.939073	0.997002	FALSE	Zmiz1
7.89669	0.0425236	0.190456	0.458857	0.928608	FALSE	Ankrd26
6.45273	-0.0342428	0.190818	0.482586	0.938037	FALSE	Aldh16a1
19.7854	-0.0324472	0.177435	0.674632	0.976849	FALSE	Hnrnpa0
1.77745	-0.0127786	0.191905	0.670757	0.976849	FALSE	Prrg2
37.5183	0.00452361	0.156665	0.962349	0.998798	FALSE	Hnrnph1
3.41715	-0.0192403	0.189773	0.66276	0.976849	FALSE	Ift43
64.8688	-0.0830329	0.159693	0.408205	0.914372	FALSE	Id3
31.5105	-0.0451979	0.169204	0.610548	0.972297	FALSE	Arid1a
318.734	0.284901	0.146691	0.0134212	0.225781	FALSE	Ctsd
3191.47	-0.0472444	0.0837477	0.530593	0.950962	FALSE	Rplp1
7.83248	0.00319039	0.184863	0.954584	0.998798	FALSE	Abhd8
19.2378	-0.113585	0.207172	0.203616	0.788358	FALSE	Ift22
6.54552	-0.0146093	0.185602	0.787985	0.98603	FALSE	Mid1ip1
40.7802	-0.0960834	0.188212	0.297892	0.857539	FALSE	Ap2s1
2.18503	-0.0274334	0.192897	0.455911	0.926911	FALSE	Brme1
13.9575	0.0295816	0.18072	0.676638	0.976849	FALSE	Emc10
1.34749	-1.57581e-05	0.191827	0.982825	0.999219	FALSE	Fbxw9
38.4926	-0.333018	0.303364	0.0287611	0.354667	FALSE	Spib
6.42034	0.0471234	0.193338	0.390803	0.909362	FALSE	Fnbp4
28.4025	-0.0744239	0.183349	0.391062	0.909362	FALSE	Cers4
6.68544	-0.0259212	0.186823	0.647516	0.975082	FALSE	Scrn3
82.3802	-0.00339087	0.144084	0.970642	0.998798	FALSE	Phax
5.9551	-0.0748506	0.208055	0.132712	0.700524	FALSE	Relt
200.184	0.363473	0.138485	0.00157152	0.0509247	FALSE	Snrpb2
825.789	0.0540955	0.0969888	0.520714	0.949918	FALSE	Ubc
45.9984	0.109617	0.179166	0.280494	0.846766	FALSE	Prpf31
10.6907	-0.0985629	0.214636	0.147046	0.722871	FALSE	Sertad1
31.2983	0.517618	0.366914	0.00838585	0.162781	FALSE	Carhsp1
10.7054	0.0600839	0.19008	0.40154	0.912941	FALSE	Elk3
12.3951	-0.0794242	0.197908	0.279295	0.846247	FALSE	Herpud2
3.96988	-0.0204761	0.190151	0.629422	0.97291	FALSE	Rdh13
4.77826	-0.00480958	0.192258	0.838735	0.990351	FALSE	Nutf2
199.189	-0.0411198	0.112367	0.653392	0.976634	FALSE	Arpc5
12.4963	-0.216079	0.352988	0.0284105	0.35229	FALSE	Pou2f2
10.2392	-0.0116242	0.181281	0.856023	0.99141	FALSE	Mgst1
7.63018	-0.104369	0.219771	0.132077	0.699928	FALSE	Ubqln4
19819.4	-0.0652193	0.0961191	0.423605	0.920868	FALSE	Rps18
1023.46	-0.101875	0.116588	0.28013	0.846766	FALSE	Rpl10
3914.26	0.0627587	0.187721	0.428716	0.923448	FALSE	Rps15a
56.0647	0.113791	0.160568	0.279039	0.84588	FALSE	Ncaph2
30.4906	-0.0985302	0.190053	0.293531	0.854733	FALSE	Hipk1
19.563	-0.0193588	0.171313	0.809051	0.98689	FALSE	Man1a2
139.789	-0.0277207	0.118888	0.766307	0.981897	FALSE	Acyp1
1.73672	0.00327375	0.190841	0.925002	0.996781	FALSE	Hdac5
61.4327	-0.0252152	0.147653	0.790609	0.986384	FALSE	Rala
283.647	0.151653	0.109819	0.098797	0.629948	FALSE	Vdac3
1.68631	0.00988389	0.191949	0.737799	0.978014	FALSE	Slc1a7
11.3532	-0.0737475	0.194448	0.321297	0.8756	FALSE	Vps72
12.4149	0.176234	0.278257	0.062818	0.532637	FALSE	Gabpa
1.30481	0.0257224	0.19445	0.350772	0.895378	FALSE	Bmp7
1054.19	0.111706	0.0926371	0.168895	0.754304	FALSE	Dynll1
18.4867	0.00182646	0.170986	0.983175	0.999219	FALSE	Pdcl
1.62012	0.00399892	0.191283	0.903814	0.995309	FALSE	Tmem184b
4.21998	0.048931	0.196052	0.319326	0.8756	FALSE	Nf2
48.9239	0.00165454	0.15207	0.98729	0.999779	FALSE	Zmat5
85.3448	0.173064	0.188679	0.135118	0.70683	FALSE	Ewsr1
16.3504	-0.055975	0.186902	0.445869	0.926911	FALSE	Ap1b1
1.72097	0.0117919	0.192012	0.656631	0.976849	FALSE	Derl3
5.39006	0.1702	0.304753	0.0174352	0.265331	FALSE	Bcl2l13
4.02054	0.0812239	0.212597	0.0916528	0.614033	FALSE	Dqx1
94.6384	0.00930414	0.177354	0.898685	0.995209	FALSE	Ccl8
5.00172	0.0863394	0.213311	0.124073	0.683165	FALSE	Lnpk
2.35118	0.00643888	0.191505	0.795829	0.986384	FALSE	Rarres2
23.7282	-0.0866356	0.188468	0.325971	0.875861	FALSE	Pttg1ip
1.98844	-0.000594791	0.190329	0.985586	0.999622	FALSE	Trpm2
26.7009	-0.143879	0.210524	0.16468	0.748138	FALSE	Ube2g2
11.4861	0.043938	0.186406	0.508145	0.944109	FALSE	Nav1
21.5231	-0.158768	0.231332	0.123623	0.681773	FALSE	Tnpo1
64.5457	0.0789972	0.151472	0.435883	0.924713	FALSE	Rnmt
601.286	-0.0992542	0.0859657	0.197235	0.779491	FALSE	Srp14
29.6678	-0.000937678	0.166288	0.989744	0.999779	FALSE	Cdk9
11.1552	0.0363988	0.183811	0.598591	0.969311	FALSE	Tor2a
2.28259	0.00579386	0.19128	0.850397	0.990661	FALSE	Fpgs
5.45985	-0.0297181	0.18894	0.575172	0.962927	FALSE	Mrtfb
49.7365	0.151355	0.214316	0.144058	0.721343	FALSE	Cbx5
474.294	0.123428	0.10436	0.162159	0.743935	FALSE	Apobec3
5.98684	-0.0385086	0.190714	0.474255	0.934999	FALSE	Vav2
12.9953	0.0512158	0.18934	0.435889	0.924713	FALSE	Ppp2cb
2.67272	-0.00779532	0.190973	0.814737	0.987903	FALSE	G0s2
3.63936	0.00558579	0.188214	0.902662	0.995209	FALSE	Dmap1
4.6365	0.0811148	0.211886	0.108185	0.655797	FALSE	Mcu
1.46766	-0.00213823	0.191067	0.938514	0.997002	FALSE	Bcr
915.566	-0.00811927	0.0893725	0.915728	0.995912	FALSE	Fxyd5
5.13617	-0.137315	0.260594	0.0234511	0.317196	FALSE	Tfcp2
2.54772	-0.0498666	0.198765	0.219157	0.802281	FALSE	Pou6f1
5.73465	-0.0212177	0.189797	0.634571	0.974662	FALSE	Ubp1
8.82435	-0.0680876	0.198752	0.269997	0.844335	FALSE	Nuak2
2.11348	0.0291752	0.193294	0.433761	0.9246	FALSE	Cilk1
737.66	0.375323	0.107382	9.19435e-05	0.0054186	TRUE	Sdhb
21.7897	-0.00371027	0.168528	0.963081	0.998798	FALSE	Snap47
16.7194	0.0495213	0.179172	0.54015	0.952455	FALSE	Kdsr
21.3077	-0.0467819	0.173078	0.586031	0.963928	FALSE	Vps4b
2714.66	0.019814	0.107829	0.826084	0.989521	FALSE	Rps25
6.45236	0.00251561	0.184397	0.966315	0.998798	FALSE	Taz
21.6054	-0.0136767	0.172595	0.861727	0.991653	FALSE	Aldh3a2
5.27348	-0.0296685	0.189414	0.561504	0.959262	FALSE	Tmem115
4.72711	0.0313668	0.190473	0.525178	0.950888	FALSE	Hyal2
3.16153	-0.00234053	0.189484	0.950114	0.998163	FALSE	Hyal1
9.2104	-0.0256033	0.183117	0.692498	0.976849	FALSE	Tusc2
26.158	-0.0432221	0.168045	0.626093	0.97291	FALSE	Nprl2
28.0906	0.039105	0.166318	0.664226	0.976849	FALSE	Rassf1
51.6143	-0.081529	0.165181	0.410573	0.91605	FALSE	Slc3a2
93.5357	-0.0394983	0.139975	0.683918	0.976849	FALSE	Nxf1
59.0367	-0.163619	0.18967	0.147158	0.722871	FALSE	Stx5a
2.10648	-0.0300701	0.193825	0.393777	0.91027	FALSE	Pifo
43.4244	-0.258536	0.245896	0.0508846	0.480433	FALSE	Tnfrsf13b
1.08038	0.00232304	0.192096	0.956478	0.998798	FALSE	Raver1
5.54934	-0.0820346	0.209492	0.155444	0.735439	FALSE	AI597479
1.65323	-0.0128867	0.191482	0.694289	0.976849	FALSE	Tmem86a
253.24	-0.0205858	0.119869	0.82695	0.989521	FALSE	Ifi35
41.7011	0.0115481	0.155692	0.90215	0.995209	FALSE	Rdm1
772.405	0.0462132	0.0951365	0.552786	0.954985	FALSE	Nedd8
52.3884	0.000984336	0.149037	0.992965	0.999779	FALSE	Gosr1
61.6384	0.00105471	0.144018	0.993618	0.999779	FALSE	Mrpl52
11.424	-0.0407064	0.182469	0.573728	0.962488	FALSE	Kansl3
6.17762	-0.0657405	0.199307	0.266213	0.843284	FALSE	Faf1
20.7408	-0.0700943	0.184777	0.400041	0.91208	FALSE	Tsacc
21.7431	-0.0510777	0.177262	0.535791	0.952455	FALSE	Mettl16
30.9837	-0.0567538	0.167129	0.539648	0.952455	FALSE	Pigyl
108.271	-0.167857	0.169661	0.13135	0.698677	FALSE	Rbm25
11.1301	0.00804834	0.180424	0.906029	0.995485	FALSE	Psen2
1.67769	0.036095	0.196128	0.259849	0.840683	FALSE	Plcd1
1.84774	0.0516352	0.201625	0.101539	0.636908	FALSE	Fads1
9.85411	-0.0143176	0.182307	0.820475	0.989521	FALSE	Tnfrsf22
7.84731	0.0348052	0.186218	0.580536	0.962927	FALSE	Cars
85.7309	0.326145	0.199378	0.0176361	0.267182	FALSE	Apip
24.4407	0.0507853	0.176442	0.547065	0.953608	FALSE	Pdhx
10.26	0.00918477	0.179474	0.894205	0.994641	FALSE	Vac14
5.97234	0.19833	0.356569	0.013037	0.220706	FALSE	Mcoln2
125.256	-0.0543217	0.125572	0.573704	0.962488	FALSE	Tbrg1
3.62731	-0.0249943	0.190941	0.560742	0.958708	FALSE	Adssl1
3.18422	0.0166567	0.190435	0.680236	0.976849	FALSE	Brf1
29.481	0.0877497	0.18775	0.327428	0.877559	FALSE	Odc1
11.7304	0.0788049	0.199154	0.276682	0.845829	FALSE	Thg1l
19.9704	0.134023	0.221614	0.156605	0.738285	FALSE	Adam19
6.31555	0.000219575	0.184651	0.998351	0.999779	FALSE	Pabpc4
2.56017	0.0354943	0.194284	0.370452	0.90062	FALSE	Zfp296
22.1522	0.00888756	0.172352	0.912155	0.995654	FALSE	Sugp1
12.3537	0.0287911	0.181924	0.676689	0.976849	FALSE	Dhdh
4.02903	0.0069868	0.187307	0.887288	0.993827	FALSE	Zfp790
31.7616	0.535251	0.339236	0.00706015	0.146474	FALSE	Pgam1
4.07438	-0.0168702	0.188424	0.72301	0.977674	FALSE	Snapc2
49.8562	-0.0648084	0.157124	0.50639	0.944109	FALSE	Gltp
21.4593	0.00774696	0.168692	0.926873	0.996908	FALSE	Bnip2
34.2441	-0.0838801	0.174812	0.385287	0.908595	FALSE	Ccnt1
13.4554	-0.0414182	0.183727	0.549765	0.954111	FALSE	Brms1l
11.7463	-0.0443929	0.189079	0.476362	0.936388	FALSE	Med15
8.64018	-0.0169527	0.18438	0.775206	0.982425	FALSE	Dhdds
13.7268	-0.0484592	0.181875	0.529302	0.950962	FALSE	Crybg2
127.29	-0.0152885	0.120574	0.870029	0.991653	FALSE	Ubxn11
6.67808	-0.0287747	0.188768	0.577942	0.962927	FALSE	Tjap1
3.85218	-0.0642315	0.206742	0.0511296	0.481912	FALSE	Ehf
17.2301	0.0708154	0.191592	0.353544	0.896952	FALSE	Nanog
2939.59	0.0366175	0.0917281	0.650618	0.975807	FALSE	Rpl15
484.019	0.198491	0.100677	0.0232008	0.315003	FALSE	Tmem167
28.0476	0.0644166	0.17181	0.485308	0.938037	FALSE	Mplkip
12.0233	0.0606113	0.198503	0.256457	0.838369	FALSE	Kif11
280.131	0.242928	0.142149	0.0267334	0.340151	FALSE	Rpa3
41.1889	-0.0415356	0.156185	0.660669	0.976849	FALSE	Tnpo3
2.2978	-0.0315277	0.194002	0.383511	0.908595	FALSE	Ttll5
11.3702	-0.0332137	0.182134	0.634252	0.974662	FALSE	Zfp715
7.9555	-0.0814273	0.206713	0.18993	0.774598	FALSE	Cdh23
10010.9	-0.0525082	0.0772904	0.496041	0.941202	FALSE	Rps5
2.13945	-0.0711341	0.211035	0.0304403	0.365871	FALSE	Adgrl1
1.29942	0.000605291	0.191762	0.997134	0.999779	FALSE	Etv5
2.1855	-0.0117808	0.190608	0.747882	0.979026	FALSE	Gfod2
1.60952	-0.00234524	0.191651	0.940192	0.997002	FALSE	Enkd1
9.83534	-0.0163537	0.180538	0.811007	0.987903	FALSE	Atp6v0d1
2.76465	-0.0573523	0.201839	0.155508	0.735439	FALSE	Slc41a1
18.4451	0.0616885	0.185671	0.437725	0.925677	FALSE	Nelfb
28.1662	0.106308	0.188003	0.277263	0.845829	FALSE	Tmem175
3.82479	-0.0111352	0.193263	0.534493	0.952455	FALSE	Bcas1
37.4549	0.0287077	0.15941	0.759283	0.980316	FALSE	Tango2
30.934	0.0422852	0.170235	0.630933	0.973041	FALSE	Ndufs2
58.5974	0.133238	0.170293	0.218787	0.801477	FALSE	Atraid
9.13555	0.191377	0.324853	0.0257937	0.334943	FALSE	Cad
3.85054	0.0168262	0.18882	0.714268	0.976849	FALSE	Sh3bp5l
46.4122	0.0444497	0.156123	0.644152	0.974771	FALSE	Atad1
37.9063	-0.078847	0.173319	0.402591	0.913191	FALSE	Pten
8.51909	-0.0466595	0.189051	0.46316	0.929531	FALSE	Pea15a
195.02	0.442069	0.161609	0.00083769	0.0318888	TRUE	Timm23
160.804	-0.40539	0.161492	0.00169854	0.0542219	FALSE	Tnfaip8l2
97.1327	0.0775112	0.152138	0.43955	0.925677	FALSE	Trnt1
2.89776	0.00577664	0.189058	0.892218	0.994641	FALSE	Ehmt2
170.36	0.211954	0.143489	0.051654	0.482614	FALSE	Elof1
5.47001	-0.0196902	0.187491	0.69737	0.976849	FALSE	Med16
34.1358	-0.0840672	0.17272	0.385509	0.908595	FALSE	St3gal1
3.40604	-0.0192363	0.19021	0.646125	0.975082	FALSE	Tmem259
6.87826	0.00310753	0.184458	0.95708	0.998798	FALSE	Rnf170
2.51105	0.00409181	0.192997	0.811857	0.987903	FALSE	Dedd
28.8765	-0.00427884	0.163185	0.959689	0.998798	FALSE	Mcemp1
28.7874	0.0808733	0.178746	0.386118	0.908595	FALSE	Nit1
19.4578	-0.695611	0.450343	0.00486244	0.112645	FALSE	Pax5
5.91226	-0.0690062	0.204513	0.16065	0.743048	FALSE	Prdm15
11.8127	0.0748031	0.197061	0.296531	0.855917	FALSE	Rnf168
9.27839	0.0200207	0.181761	0.763501	0.981781	FALSE	Dynlt2b
28.9524	0.0395313	0.166704	0.660252	0.976849	FALSE	Chp1
1.33515	-0.000717603	0.191646	0.964089	0.998798	FALSE	Klhl3
47.9129	0.006312	0.155566	0.947603	0.998163	FALSE	Tvp23b
153.481	-0.19216	0.143366	0.0732201	0.567192	FALSE	Dnajc7
162.378	0.171253	0.140728	0.105152	0.648942	FALSE	Cacybp
17.292	0.0825153	0.196458	0.294822	0.855504	FALSE	Cluap1
5.2331	0.08635	0.2157	0.0871639	0.599747	FALSE	Zswim7
13.3713	0.106818	0.219124	0.131053	0.698677	FALSE	Pigl
829.301	0.0245417	0.0899023	0.754575	0.980015	FALSE	Ndufa2
18.5177	0.0558852	0.190078	0.419602	0.919327	FALSE	Pam16
1371.81	0.100599	0.0840702	0.183191	0.770218	FALSE	Cox6c
12.4632	0.022382	0.178541	0.757097	0.980015	FALSE	Ube2z
5.13048	-0.0338293	0.19206	0.46381	0.929703	FALSE	Tmem87b
27.5564	0.0360569	0.167636	0.682588	0.976849	FALSE	Anapc1
24.0686	0.0647706	0.180104	0.452158	0.926911	FALSE	Tsg101
7.06081	0.00355152	0.18467	0.951178	0.998163	FALSE	Hps5
7.99855	0.0217992	0.18477	0.719505	0.977411	FALSE	Map3k4
17.5087	-0.0861264	0.195048	0.30043	0.859661	FALSE	Blk
11.2871	-0.0470678	0.188176	0.476756	0.936401	FALSE	Rnf166
3.65137	-0.0389988	0.194057	0.379478	0.907714	FALSE	Ankrd28
2.23188	-0.00970911	0.190372	0.792153	0.986384	FALSE	Pkd2l2
56.5994	0.0075955	0.149858	0.937452	0.997002	FALSE	Srp19
1.03244	-0.0115431	0.192876	0.59035	0.966141	FALSE	Klra17
5.0628	-0.12525	0.249577	0.0228676	0.312616	FALSE	Wdfy2
3.71322	-0.0391507	0.194237	0.360759	0.898705	FALSE	Rbsn
142.721	0.223573	0.148634	0.0448891	0.460053	FALSE	Mrps25
34.597	0.058622	0.164173	0.535782	0.952455	FALSE	Dguok
24.8322	0.0211171	0.165689	0.818988	0.989206	FALSE	Camta1
1.1222	0.00835742	0.192359	0.769357	0.981897	FALSE	Csf1
7.10162	0.00840239	0.183542	0.889318	0.993938	FALSE	Strip1
26.3764	-0.0495428	0.174208	0.563206	0.959403	FALSE	Slc25a11
31.1942	0.170151	0.227193	0.12363	0.681773	FALSE	Cmc2
9.79986	0.0730686	0.197965	0.29386	0.854733	FALSE	Chfr
26.8846	-0.0318327	0.165409	0.718886	0.977285	FALSE	Tex261
24.278	-0.0428177	0.174112	0.606371	0.972297	FALSE	Fam120b
57.2111	-0.262184	0.228242	0.0463718	0.462277	FALSE	Tbp
1822.74	0.0552028	0.0760295	0.429565	0.923448	FALSE	Psmb1
30.705	-0.102168	0.189046	0.278343	0.84588	FALSE	Pdcd2
1.65008	-0.00428658	0.191902	0.876268	0.992172	FALSE	Nol3
2.63914	-0.0344769	0.193638	0.400172	0.91208	FALSE	Fhod1
1.70828	0.0353998	0.196051	0.258612	0.83924	FALSE	Tppp3
4.17379	0.0295759	0.191587	0.504566	0.944109	FALSE	Msh3
165.212	0.0544477	0.12808	0.574032	0.962488	FALSE	Tmem208
14.0215	0.0624158	0.187863	0.41592	0.917919	FALSE	E2f4
49.4903	0.0483375	0.150878	0.622175	0.97291	FALSE	Surf4
55.4519	0.00401194	0.153461	0.968177	0.998798	FALSE	Surf2
5.76411	-0.0523551	0.194616	0.347861	0.894973	FALSE	Dnajb9
70.1045	0.0613749	0.146658	0.539164	0.952455	FALSE	Ppp1cb
27.3202	-0.0232571	0.166399	0.787983	0.98603	FALSE	Gorasp2
6.05652	0.0484015	0.193195	0.395423	0.91027	FALSE	Tsen15
31.6391	-0.111735	0.18685	0.263188	0.842373	FALSE	Efr3a
231.284	-0.0474441	0.113325	0.606507	0.972297	FALSE	Trappc2l
1.40585	-0.0015442	0.191918	0.966423	0.998798	FALSE	Acsf3
2.10513	0.0135648	0.192073	0.650841	0.975807	FALSE	Ddx19a
10.316	-0.0275118	0.181726	0.686969	0.976849	FALSE	Galns
4.59761	0.0205068	0.189368	0.657422	0.976849	FALSE	Rabl6
2.67365	-0.0382595	0.197358	0.138296	0.7112	FALSE	Ptgds
198.664	-0.104304	0.123029	0.280678	0.846766	FALSE	Edf1
9.07427	0.0440762	0.187886	0.504394	0.944109	FALSE	Fbxw5
7.40244	0.100517	0.218749	0.122615	0.681436	FALSE	Slc25a13
211.287	0.31096	0.143488	0.00702621	0.146053	FALSE	Ube2i
8.31863	0.0279226	0.185114	0.654001	0.976634	FALSE	Tsr3
1.36905	0.0105437	0.192394	0.705273	0.976849	FALSE	Unkl
11.3425	0.0517795	0.187335	0.464124	0.929981	FALSE	Lrrk1
4.81717	0.0856734	0.213412	0.117505	0.672194	FALSE	Aldh1a3
13.0658	-0.171357	0.279819	0.0552134	0.499342	FALSE	Actn1
21.0549	0.0350261	0.17294	0.670813	0.976849	FALSE	Sirt2
38.7908	-0.0571347	0.16028	0.551335	0.954111	FALSE	Hnrnpl
78.2635	0.0879018	0.150138	0.384751	0.908595	FALSE	Nolc1
4.85553	-0.00258038	0.186749	0.956571	0.998798	FALSE	Casd1
6.20628	-0.0506412	0.194755	0.345299	0.892668	FALSE	Mtmr1
28.6928	1.35205	0.353684	8.35649e-06	0.000734686	TRUE	Hmgb3
8.98677	-0.00825136	0.18402	0.884895	0.993173	FALSE	Abca1
61.895	0.0763351	0.152348	0.44611	0.926911	FALSE	Nipsnap3b
146.889	0.0144238	0.124126	0.879893	0.992669	FALSE	Lage3
127.479	0.187166	0.147391	0.086994	0.599292	FALSE	Ubl4a
15.2241	-0.0317962	0.18084	0.655629	0.976634	FALSE	Gdi1
4.70548	0.0577029	0.199797	0.237825	0.820596	FALSE	Gadd45b
142.241	0.129251	0.13196	0.202144	0.786313	FALSE	Slamf6
22.7458	-0.0359882	0.173623	0.657326	0.976849	FALSE	Slamf1
4.32542	0.0138148	0.187639	0.780943	0.983785	FALSE	Zdhhc12
7.17164	0.119542	0.234411	0.0827394	0.595368	FALSE	Endog
61.4684	-0.142318	0.176862	0.191405	0.774752	FALSE	Cybb
20.3705	0.0878698	0.187515	0.332236	0.882506	FALSE	Golga7
524.44	0.639317	0.114801	2.4408e-09	5.13333e-07	TRUE	Cd48
9.33997	0.146949	0.266224	0.038011	0.419451	FALSE	Clpx
8.05136	0.0401658	0.187766	0.524443	0.95036	FALSE	Trabd
2.72599	-0.0584451	0.204196	0.0653806	0.542946	FALSE	Dennd6b
150.363	-1.40722	0.168925	3.47229e-18	3.3858e-15	TRUE	Cd83
78.3367	2.21308	0.253323	3.4889e-19	3.74219e-16	TRUE	Gzmb
4.197	3.17979	1.21076	0.000514474	0.0223411	TRUE	Gzmf
3.15624	0.0329258	0.192872	0.432502	0.923844	FALSE	Atf6b
4.82887	0.0255717	0.189238	0.603227	0.971649	FALSE	Ppt2
10.7609	-0.0561564	0.188983	0.424867	0.921245	FALSE	Rnf5
6.38962	-0.021715	0.186152	0.700033	0.976849	FALSE	Cacfd1
11.9594	-0.12226	0.229233	0.115983	0.669621	FALSE	Hivep2
5.82218	0.00388784	0.186952	0.938794	0.997002	FALSE	Arnt
2.02135	0.0270349	0.193212	0.442109	0.926681	FALSE	Itga2
66.0157	0.117805	0.158189	0.263923	0.842373	FALSE	Mocs2
10.6953	0.0141774	0.180519	0.833879	0.989521	FALSE	Nat9
1.87924	-0.0100067	0.191958	0.730404	0.978014	FALSE	Lpl
1445.21	-0.0812212	0.0829327	0.278667	0.84588	FALSE	Atp6v0e
18.208	-0.348899	0.521814	0.0200632	0.289844	FALSE	Zfp318
2.13855	0.0107969	0.1911	0.738162	0.978014	FALSE	Ttbk1
2.69448	0.0576199	0.203119	0.0947938	0.621871	FALSE	Srf
12.3521	-0.0467172	0.182656	0.532874	0.952284	FALSE	Gata3
1985.51	0.20335	0.092919	0.0135741	0.227493	FALSE	Hspa8
59.4475	0.0702925	0.151976	0.481436	0.938037	FALSE	Pdzd11
1193.88	0.213191	0.0893638	0.00758554	0.153698	FALSE	Psma2
143.72	0.142713	0.140038	0.170966	0.756511	FALSE	Mrpl32
7.00804	0.0418024	0.189499	0.488951	0.939752	FALSE	Setdb1
2.76888	-0.0747043	0.211692	0.0532629	0.490622	FALSE	Prune1
45.6919	-0.102799	0.169503	0.315669	0.874918	FALSE	Cers2
434.783	0.0376845	0.0890319	0.634228	0.974662	FALSE	Capza2
4.20337	-0.0231791	0.189257	0.628008	0.97291	FALSE	Plekho1
31.6843	0.0132022	0.161254	0.88304	0.992811	FALSE	Vps45
30.2946	-0.0210206	0.165439	0.80922	0.98689	FALSE	Prpf3
188.804	0.333127	0.132238	0.00243934	0.0697716	FALSE	Anp32e
11.02	0.00220804	0.178345	0.976245	0.999219	FALSE	Aph1a
19.5595	-0.0206596	0.170966	0.799371	0.986384	FALSE	Tab2
93.0448	-0.211147	0.167878	0.0684634	0.551173	FALSE	Ppil4
62.9356	0.108962	0.160651	0.298441	0.857969	FALSE	Cnih1
5.0165	-0.00718223	0.186124	0.890081	0.994169	FALSE	Med22
108.33	0.0624151	0.129008	0.514463	0.947175	FALSE	Surf1
81.1954	-0.0623664	0.136581	0.528107	0.950962	FALSE	Med28
11.5683	0.0297622	0.18391	0.650442	0.975807	FALSE	Qdpr
32.7443	0.000630728	0.160176	0.99502	0.999779	FALSE	Sqstm1
51.6466	-0.0513289	0.151515	0.597968	0.969146	FALSE	Nfe2l2
1.34351	-0.00152315	0.191528	0.943222	0.997234	FALSE	Rxrg
5.92563	0.14829	0.272317	0.0261906	0.336731	FALSE	Rxra
1.06284	-0.018486	0.193836	0.379418	0.907714	FALSE	Adamtsl4
1.46988	0.0369098	0.19681	0.214922	0.797901	FALSE	Cd5l
16.0665	-0.0616613	0.186513	0.420794	0.920141	FALSE	Prpsap1
13.8903	1.08117	0.57175	0.0018088	0.0565633	FALSE	Ncapg
5.38995	-0.013928	0.187838	0.767288	0.981897	FALSE	Lcorl
83.4826	0.118334	0.148215	0.257421	0.838615	FALSE	Lta4h
40.4869	0.182612	0.206007	0.117645	0.672636	FALSE	Dstn
85.2416	0.0295033	0.141802	0.761993	0.981353	FALSE	Macroh2a1
2.64647	-0.0316071	0.193011	0.435292	0.9246	FALSE	Gtf2ird2
46.7702	-0.0408725	0.158472	0.662709	0.976849	FALSE	Bola1
2.19986	0.00732824	0.190421	0.840193	0.990351	FALSE	Castor2
2.57387	-0.00252093	0.189477	0.948231	0.998163	FALSE	Fcgr1
22.4274	-0.839506	0.432667	0.0022505	0.0658175	FALSE	Ncf1
21.2166	-0.078568	0.18698	0.36221	0.899112	FALSE	Adss
1.39616	-0.0113907	0.192518	0.650277	0.975807	FALSE	Cacna1d
9.50241	-0.113992	0.227041	0.102152	0.63851	FALSE	Actr8
1.78805	-0.0290911	0.193756	0.399611	0.911769	FALSE	Lrrc27
17.6889	0.0498875	0.178488	0.543046	0.952455	FALSE	Fnta
48.3962	0.0640917	0.165254	0.498197	0.94167	FALSE	Mtrex
1.52361	0.0134657	0.191894	0.675949	0.976849	FALSE	Lbp
1.84749	-0.00405483	0.190986	0.899544	0.995209	FALSE	Celsr1
34.8783	-0.185168	0.220275	0.109151	0.657476	FALSE	Fli1
4.81809	-0.0579091	0.199034	0.25043	0.831891	FALSE	Utp25
251.592	0.0127988	0.119085	0.893078	0.994641	FALSE	Hsd11b1
121.244	-0.0164374	0.127424	0.862349	0.991653	FALSE	H2-M3
1400.7	0.0800717	0.0910121	0.318979	0.8756	FALSE	Atp5e
51.4715	0.056149	0.15649	0.563738	0.959808	FALSE	Nelfcd
148.245	-0.164324	0.128675	0.103514	0.643117	FALSE	Ctsz
73.4091	0.771116	0.223425	3.43358e-05	0.00244969	TRUE	Prelid3b
35.5721	0.14707	0.206956	0.165522	0.748259	FALSE	H2-M2
38.7095	0.00938624	0.154008	0.92095	0.995999	FALSE	Ube2a
3053.02	0.423697	0.0971648	2.11996e-06	0.000222929	TRUE	Slc25a5
87.206	-0.0956806	0.15341	0.353309	0.896952	FALSE	Ppdpf
1.62147	0.010148	0.191857	0.703626	0.976849	FALSE	Pls3
48.3166	-0.0916679	0.16393	0.361924	0.899112	FALSE	Nkap
1214.52	0.0435804	0.0859772	0.5697	0.961525	FALSE	Ndufa1
2.30383	0.0202624	0.191934	0.550756	0.954111	FALSE	E2f3
120.434	-0.0980066	0.13212	0.323935	0.8756	FALSE	Cr1l
2.90299	-0.00406332	0.190283	0.905614	0.995485	FALSE	Ppfibp1
112.042	0.215428	0.156729	0.0580008	0.509514	FALSE	Plgrkt
25.8171	-0.116562	0.213143	0.172709	0.757971	FALSE	Cd274
22.7192	0.0568276	0.18102	0.482967	0.938037	FALSE	Pdcd1lg2
7.96446	-0.181266	0.314371	0.0240795	0.322041	FALSE	Gtf3a
35.3583	0.162985	0.219983	0.132694	0.700524	FALSE	Mtif3
2.1842	-0.0468549	0.198709	0.1953	0.777812	FALSE	Lnx2
1.47603	0.012549	0.192288	0.667873	0.976849	FALSE	Mapkapk2
54.0094	-0.16616	0.192767	0.142536	0.718761	FALSE	Lamp2
22.3487	0.0213267	0.169027	0.800997	0.986384	FALSE	Atxn10
135.327	0.14145	0.149869	0.187825	0.774108	FALSE	Eif3d
935.518	0.0811922	0.102935	0.356679	0.897216	FALSE	H3f3b
22.6077	0.013035	0.171411	0.87207	0.991653	FALSE	Nup50
22.5713	0.225583	0.288109	0.0624451	0.531576	FALSE	Ift27
11.6244	0.0253141	0.178753	0.729539	0.978014	FALSE	Pacsin2
82.5043	-0.0865139	0.144047	0.39016	0.909338	FALSE	Cmah
3.72099	0.0258227	0.190755	0.564581	0.960601	FALSE	Ttll12
114.881	-0.0185705	0.131066	0.845604	0.990351	FALSE	Tox4
780.853	0.163548	0.105086	0.0673283	0.549655	FALSE	Mrps18c
21.4007	0.0253502	0.174207	0.749691	0.979026	FALSE	Srsf6
13.2189	0.0805968	0.199777	0.27599	0.845829	FALSE	Plcg1
5.18696	0.0533735	0.196616	0.306567	0.866236	FALSE	Kctd2
6.80793	0.00313879	0.185175	0.95537	0.998798	FALSE	Kctd5
5.54424	-0.0417037	0.191412	0.445796	0.926911	FALSE	Etaa1
28.8713	-0.976168	0.450346	0.00107013	0.0382607	TRUE	Slpi
29.2157	-0.224014	0.273815	0.0667802	0.5472	FALSE	Sdc4
1.70757	-0.0179864	0.192413	0.550574	0.954111	FALSE	Il13ra1
13.7308	-0.059897	0.185186	0.442226	0.926681	FALSE	Nbr1
22.4675	-0.206913	0.270461	0.075334	0.575522	FALSE	Cyth1
3.5445	0.0113191	0.188727	0.80079	0.986384	FALSE	Rnd3
4.34613	0.00660703	0.18724	0.893502	0.994641	FALSE	Brca1
18.1652	0.101384	0.19993	0.247452	0.829614	FALSE	Nt5c3b
760.429	-0.0175123	0.103812	0.832094	0.989521	FALSE	Coa3
1.96506	0.0424824	0.197728	0.202066	0.786313	FALSE	Zpbp2
7.93459	0.0210283	0.185085	0.725112	0.978014	FALSE	Med24
5.84569	-0.0432411	0.193601	0.381876	0.908595	FALSE	Psmd3
36.3035	0.0892764	0.179752	0.353239	0.896952	FALSE	Exosc10
97.0209	0.303552	0.175602	0.0173733	0.265072	FALSE	Glod4
26.0068	-0.0878937	0.187129	0.326059	0.875861	FALSE	Vps53
22.8734	-0.0386163	0.172522	0.644948	0.975082	FALSE	Taok1
9.04839	-0.0128567	0.181691	0.841435	0.990351	FALSE	Dnttip1
14.7178	-0.0825531	0.199145	0.263789	0.842373	FALSE	Acot8
8.51155	0.0257656	0.184478	0.678116	0.976849	FALSE	Nlk
1.27777	0.00849207	0.191985	0.780644	0.983785	FALSE	Traf4
6.02957	-0.0602862	0.19913	0.250429	0.831891	FALSE	Aldoc
4158.19	-0.0160151	0.095204	0.843961	0.990351	FALSE	Rpl19
6.04517	0.00817544	0.190122	0.815303	0.987903	FALSE	Nek8
1.35043	-0.010166	0.192157	0.698785	0.976849	FALSE	Plxdc1
2.14876	-0.0244789	0.192849	0.475353	0.935829	FALSE	Arl5b
133.429	-0.0222125	0.122082	0.813487	0.987903	FALSE	Zfp207
202.447	0.0859692	0.130558	0.38653	0.908595	FALSE	Psmd11
6.64333	-0.013131	0.18543	0.809842	0.987312	FALSE	Timp2
13.4064	-0.0823444	0.202854	0.232852	0.81738	FALSE	Zc3h18
39.9895	-0.211056	0.222414	0.0842715	0.597286	FALSE	Top2b
16.6252	-1.47877	0.435751	3.44865e-05	0.00244969	TRUE	Igfbp4
21.7253	2.02398	0.437579	2.74523e-07	3.5054e-05	TRUE	Cdc6
17.3443	-0.104668	0.204866	0.225292	0.8129	FALSE	Suz12
4.94658	0.0857797	0.214426	0.0972123	0.627556	FALSE	Atad5
46.8354	-0.209359	0.223546	0.0843978	0.597286	FALSE	Crlf3
5.49627	0.0283981	0.188532	0.597676	0.969023	FALSE	Tnfaip1
10.0411	-0.0243555	0.183125	0.706365	0.976849	FALSE	Abr
3.16661	-0.061171	0.202469	0.173844	0.758456	FALSE	Rab11fip4
74.4166	-0.0603641	0.145323	0.542507	0.952455	FALSE	Cd40
28.6755	-0.20406	0.26175	0.0757419	0.576819	FALSE	Slc35c2
7.36388	-0.0203401	0.184951	0.728307	0.978014	FALSE	Elmo2
14.194	-0.0532849	0.183204	0.493567	0.941202	FALSE	Wsb1
17.3223	-0.0902114	0.202191	0.239748	0.823684	FALSE	Ttpal
7.80964	-0.0331286	0.187829	0.559836	0.958048	FALSE	Rhot1
7.99634	-0.2345	0.434676	0.012426	0.213592	FALSE	Ada
194.317	-0.116544	0.136244	0.251771	0.832221	FALSE	Serinc3
35.7498	-0.418312	0.316601	0.0151436	0.242246	FALSE	Pgs1
260.885	1.45103	0.159273	4.45794e-21	5.97699e-18	TRUE	Birc5
3.8704	-0.0567934	0.200755	0.189506	0.774598	FALSE	Afmid
1.36159	0.00566728	0.192331	0.768628	0.981897	FALSE	Dbndd2
10.395	-0.030727	0.181747	0.659157	0.976849	FALSE	Slc12a7
206.933	-0.0191255	0.113327	0.834711	0.989521	FALSE	Ctsa
13.7278	0.0388216	0.182681	0.583277	0.962927	FALSE	Zswim1
2.80638	-0.00184881	0.189419	0.961586	0.998798	FALSE	Spata25
17.9372	-0.0514073	0.178354	0.529207	0.950962	FALSE	Myo1c
12.5749	-0.0918752	0.202029	0.245304	0.828181	FALSE	Crk
797.363	0.24764	0.104925	0.0065631	0.138539	FALSE	Cox7c
56.4165	-0.144003	0.17562	0.187901	0.774108	FALSE	Pitpna
47.3711	-0.0809561	0.166611	0.409325	0.915277	FALSE	Mlx
10.2067	-0.0303483	0.182443	0.655343	0.976634	FALSE	Retreg3
8.70618	0.0458126	0.18802	0.487378	0.93878	FALSE	Dhx58
13.3421	-0.073273	0.196751	0.290572	0.853343	FALSE	Rab5a
5.91506	-0.0490544	0.193458	0.379747	0.907714	FALSE	Nkiras2
74.0216	-0.00534546	0.146273	0.954829	0.998798	FALSE	Ppp2r5c
28.0162	-0.00969471	0.164747	0.910097	0.995485	FALSE	Ift52
1.98144	0.0155485	0.191688	0.646576	0.975082	FALSE	Mybl2
5.3735	0.047994	0.195917	0.317433	0.8756	FALSE	Eya2
8.74571	0.0497394	0.192216	0.401652	0.912941	FALSE	B4galt5
21.477	-0.00800624	0.168561	0.921463	0.995999	FALSE	Ddx27
4.21307	-0.0296315	0.191799	0.495147	0.941202	FALSE	Cyth3
71.4286	-0.0139624	0.139157	0.884282	0.993173	FALSE	Cyth4
41.5464	-0.000628204	0.152549	0.993665	0.999779	FALSE	Rrp7a
42.5464	-0.119204	0.18099	0.248336	0.830056	FALSE	Cyb5r3
5.98114	0.000338375	0.186009	0.996664	0.999779	FALSE	Ints2
12.3637	-0.0941157	0.206891	0.213123	0.796459	FALSE	Med13l
8.79597	0.0518777	0.192065	0.40498	0.913899	FALSE	H2bc4
2.49888	0.0112507	0.190769	0.748999	0.979026	FALSE	Mafk
17.1563	0.0117463	0.173865	0.881452	0.992669	FALSE	Med1
1.78068	0.00208223	0.190684	0.953384	0.998798	FALSE	Erbb3
8.27435	-0.0138776	0.182778	0.814573	0.987903	FALSE	Stard3
31.9902	0.05493	0.166786	0.554456	0.955818	FALSE	Ikzf3
28.3876	-0.111628	0.188526	0.261548	0.841541	FALSE	Mfng
127.905	0.11199	0.139875	0.274068	0.845829	FALSE	Vmp1
67.3864	0.16237	0.179109	0.147187	0.722871	FALSE	Uchl5
35.3084	-0.0429801	0.159933	0.645743	0.975082	FALSE	Glrx2
2.25193	0.00568702	0.190936	0.866024	0.991653	FALSE	Ro60
147.559	-0.214123	0.139296	0.0461695	0.461953	FALSE	Stk4
1.28661	-0.0413727	0.198754	0.0997437	0.632131	FALSE	Pmp22
30.9653	0.193672	0.230674	0.100521	0.632847	FALSE	Zcchc10
961.726	0.222808	0.0956332	0.0083549	0.16264	FALSE	Psmb6
39.4577	-0.152547	0.200564	0.161397	0.743332	FALSE	Spag7
279.67	0.0427672	0.112427	0.641701	0.974662	FALSE	Pfn1
78.5452	0.0420636	0.137871	0.670179	0.976849	FALSE	Tomm34
96.1883	-0.167268	0.161728	0.130767	0.698677	FALSE	Ywhab
3.0195	0.0684996	0.206725	0.115737	0.669621	FALSE	Ksr1
449.691	0.427314	0.112834	2.47746e-05	0.00185827	TRUE	Anxa6
9.65036	-0.0555621	0.191015	0.403476	0.913359	FALSE	Zkscan6
69.1319	0.0167894	0.192376	0.579929	0.962927	FALSE	Kpna2
6.94012	-0.064184	0.200068	0.250514	0.831891	FALSE	Smurf2
2.19169	0.0426363	0.197749	0.206482	0.79125	FALSE	Cep95
13.3598	-0.097671	0.204507	0.224759	0.812411	FALSE	Vezf1
39.0199	0.105231	0.183427	0.293998	0.854733	FALSE	Srsf1
9.16494	-0.0240343	0.183734	0.701821	0.976849	FALSE	Abi3
2.51805	0.0206925	0.19144	0.576657	0.962927	FALSE	Shroom1
3.21022	-0.0639063	0.204093	0.149586	0.724977	FALSE	Kif3a
8.59159	0.036331	0.185626	0.579696	0.962927	FALSE	Mtmr4
4.2824	-0.0361159	0.192643	0.434835	0.9246	FALSE	Mrm1
13.4431	-0.0931073	0.200604	0.250857	0.831963	FALSE	Kansl1
5.04018	0.00328939	0.186589	0.950066	0.998163	FALSE	Gid4
8.78495	-0.00130006	0.182641	0.981441	0.999219	FALSE	Dhx40
1.0878	-0.00273417	0.192481	0.87123	0.991653	FALSE	Ypel2
54.9301	0.0595985	0.148162	0.547485	0.953608	FALSE	Nol11
211.494	0.127642	0.133638	0.209314	0.793821	FALSE	Derl2
52.9686	0.060225	0.152763	0.540462	0.952455	FALSE	C1qbp
113.004	-0.0544783	0.130599	0.574208	0.962488	FALSE	Rpain
8.95944	0.0364597	0.185326	0.581732	0.962927	FALSE	Chd3
3.55633	-0.0762607	0.209524	0.115241	0.66924	FALSE	Kdm6b
32.0728	0.0129014	0.165512	0.882029	0.992669	FALSE	Appbp2
65.2156	-0.118188	0.162779	0.26122	0.841541	FALSE	Ncor1
75.9903	0.20007	0.183631	0.0914551	0.613476	FALSE	Trpv2
19.9763	0.155105	0.24824	0.095505	0.623826	FALSE	Pcgf2
45.2949	-0.739608	0.305755	0.000761781	0.0306875	TRUE	Cwc25
6.07771	0.0635086	0.198715	0.277981	0.845841	FALSE	Pip4k2b
5.18379	0.0103245	0.186313	0.844566	0.990351	FALSE	Trim37
17.6478	-0.00904275	0.175144	0.903494	0.995309	FALSE	Ctdnep1
81.3299	0.0611581	0.141702	0.537132	0.952455	FALSE	Elp5
157.81	-0.166835	0.145234	0.117054	0.672194	FALSE	Gabarap
9.03648	-0.055888	0.191872	0.392167	0.909362	FALSE	Phf23
48.1669	-0.0120422	0.149463	0.89861	0.995209	FALSE	Acadvl
88.6484	0.0793156	0.13795	0.428196	0.923448	FALSE	G3bp1
776.504	0.112155	0.0860003	0.145094	0.722505	FALSE	Atox1
1.0801	0.040446	0.198565	0.115242	0.66924	FALSE	Sparc
1.76036	0.0156342	0.191762	0.639914	0.974662	FALSE	Mief2
1.60427	0.0168977	0.192973	0.47492	0.935536	FALSE	Dusp14
6.4641	0.0258602	0.187574	0.629564	0.97291	FALSE	Tada2a
86.1641	-0.0306806	0.143871	0.752396	0.97975	FALSE	Ikzf1
26.9998	-0.0269878	0.167826	0.751697	0.979721	FALSE	Pnpo
2.25934	-0.00862183	0.190605	0.80583	0.986384	FALSE	Cog1
50.5168	0.076296	0.162931	0.440383	0.925677	FALSE	Cbx1
82.4989	-0.0127806	0.133864	0.894147	0.994641	FALSE	Cdk5rap3
17.4587	0.104122	0.200711	0.244421	0.827989	FALSE	Slc25a39
4.83173	0.0122194	0.186618	0.816566	0.988542	FALSE	Sp2
9.96726	-0.000249577	0.182286	0.995082	0.999779	FALSE	Aatf
20.6974	-0.025405	0.173414	0.752336	0.97975	FALSE	Dync1h1
3.65882	0.0792899	0.212908	0.0765254	0.57926	FALSE	Pex12
13.8186	0.0657245	0.18989	0.388575	0.909254	FALSE	Ndel1
8.12911	0.0219741	0.183798	0.727108	0.978014	FALSE	Slc25a35
9.49275	-0.10101	0.215985	0.152857	0.728685	FALSE	Zbtb4
9.53929	0.0209919	0.183183	0.743565	0.978226	FALSE	Mpdu1
3.18739	-0.0614779	0.205136	0.068199	0.55087	FALSE	Fxr2
350.578	0.280842	0.124968	0.00694998	0.14503	FALSE	Atp5g3
66.04	-0.111502	0.170698	0.27647	0.845829	FALSE	Cd68
2.36318	0.018802	0.191779	0.590968	0.966141	FALSE	Acsl1
13.3027	-0.0135746	0.178181	0.845583	0.990351	FALSE	Smyd4
997.219	0.13211	0.0936048	0.107289	0.652743	FALSE	Lsp1
5.31181	0.0220397	0.188534	0.660119	0.976849	FALSE	Zfyve27
14.5744	0.03596	0.177615	0.643143	0.974662	FALSE	Avpi1
6.75887	-0.0464328	0.191654	0.416762	0.917946	FALSE	Rad51d
6.60202	0.0621003	0.197879	0.289862	0.852964	FALSE	Pank3
99.4444	0.263249	0.184519	0.0366209	0.411735	FALSE	Rars
109.464	0.154563	0.155351	0.155472	0.735439	FALSE	Mrpl58
3.85899	0.0519421	0.197873	0.268904	0.844093	FALSE	Fdxr
100.199	0.273226	0.1781	0.029221	0.356975	FALSE	Mrpl45
104.458	0.0944012	0.138276	0.351335	0.896176	FALSE	Irf1
4.1118	-0.0265377	0.191274	0.527255	0.950962	FALSE	Slc22a5
7.81052	-0.108135	0.223893	0.105595	0.649605	FALSE	Arrb1
1.31347	0.00717415	0.192369	0.791498	0.986384	FALSE	Csf2
1.61664	0.00441712	0.191317	0.892884	0.994641	FALSE	Tm4sf5
13.4783	0.00581507	0.179442	0.933633	0.997002	FALSE	Cxcl16
1.14584	-0.00336392	0.191938	0.877538	0.992354	FALSE	Pelp1
244.017	0.0949034	0.10921	0.286595	0.850736	FALSE	Med11
72.275	-0.0603526	0.142289	0.540344	0.952455	FALSE	Ccl6
47.4536	0.842658	0.263508	7.55649e-05	0.00463148	TRUE	Ccl4
1.41524	-0.0188521	0.192506	0.542225	0.952455	FALSE	Natd1
16.3077	0.0696562	0.190019	0.363788	0.900113	FALSE	Map2k3
69.4386	0.076539	0.147669	0.44718	0.926911	FALSE	Ywhah
10.7583	-0.0442455	0.187346	0.493851	0.941202	FALSE	Sart3
7.47955	0.0271804	0.185966	0.648808	0.975107	FALSE	E2f2
2.84157	0.0359527	0.194711	0.350002	0.895046	FALSE	Slfn3
3.24207	-0.0536198	0.200174	0.192753	0.775496	FALSE	Nars2
12.9601	-0.040987	0.180311	0.58369	0.962927	FALSE	Slc35b4
10.6948	-0.0492777	0.186788	0.478739	0.937653	FALSE	Dalrd3
325.823	-0.0710765	0.103897	0.418365	0.91917	FALSE	Fis1
2.31769	0.0228627	0.192479	0.508633	0.944109	FALSE	Plod1
4.11291	0.00189735	0.189643	0.960745	0.998798	FALSE	Rab3d
15.1952	0.00357844	0.178018	0.961181	0.998798	FALSE	Mfsd3
78.1795	-0.13177	0.158993	0.21959	0.802635	FALSE	Atp6ap1
13.4944	-0.0761299	0.193448	0.324498	0.8756	FALSE	Dnase1l1
11.788	-0.0683944	0.195486	0.311975	0.870742	FALSE	Ccl9
42.7365	-0.0564858	0.158775	0.557877	0.956641	FALSE	BC005537
8.83587	0.058823	0.193101	0.367985	0.900544	FALSE	Isyna1
7.01905	0.0184011	0.184409	0.757328	0.980015	FALSE	Hars2
9.0701	0.0767717	0.202693	0.237769	0.820596	FALSE	Tmem160
5.77234	-0.00820555	0.18559	0.878298	0.992585	FALSE	Rab5c
1.32931	-0.00286851	0.193273	0.843937	0.990351	FALSE	Styxl1
620.266	0.205171	0.102649	0.0211296	0.299784	FALSE	Mdh2
23.7632	7.37447e-05	0.167687	0.998882	0.999779	FALSE	H13
44.404	-0.0350211	0.154332	0.712791	0.976849	FALSE	Rnf145
145.447	-0.0322206	0.118793	0.730683	0.978014	FALSE	Atp6v1e1
2.37897	-0.00767138	0.190094	0.837431	0.990002	FALSE	Chtf18
1.0587	-0.0210669	0.194006	0.356014	0.897216	FALSE	Rps6kl1
3.46222	0.0228699	0.19076	0.592245	0.966141	FALSE	Ppp1r12c
2.1869	0.00794256	0.190562	0.818125	0.988878	FALSE	Ahr
23.9264	-0.00446087	0.16772	0.956525	0.998798	FALSE	Tmem129
8.92053	0.0308136	0.183833	0.638996	0.974662	FALSE	Nop9
2.03432	-0.000358326	0.190266	0.991253	0.999779	FALSE	Atp6v0a1
54.2783	0.39911	0.261538	0.0131389	0.221934	FALSE	Psmc3ip
1.48797	0.0154852	0.192153	0.62584	0.97291	FALSE	Zfp687
545.766	0.0629249	0.0968384	0.455117	0.926911	FALSE	D8Ertd738e
111.154	0.0989172	0.143964	0.331401	0.882048	FALSE	Calm3
94.5083	0.221921	0.171734	0.0612358	0.524612	FALSE	Cops3
13.5083	0.111158	0.213682	0.177764	0.767284	FALSE	Fkbp8
60.3764	0.0215952	0.142955	0.825304	0.989521	FALSE	Ddx39b
3.81883	0.021	0.190417	0.626802	0.97291	FALSE	Gipc1
176.347	-0.0413511	0.128861	0.666686	0.976849	FALSE	Tlcd1
1.89074	0.00635344	0.191122	0.846221	0.990351	FALSE	Plscr3
22.3831	-0.0641946	0.184067	0.433656	0.9246	FALSE	Xab2
35.0323	-0.079765	0.170473	0.409151	0.915234	FALSE	Cdc37
3.96798	0.00714538	0.189658	0.851373	0.990661	FALSE	Rab4a
2.65627	4.84872	2.48834	0.000340246	0.0159366	TRUE	Cd70
34.6794	0.0682171	0.17223	0.466907	0.931996	FALSE	Cops6
5827.25	0.0781908	0.102948	0.367006	0.900544	FALSE	Ubb
5.68334	0.000844455	0.185945	0.9887	0.999779	FALSE	Ap4m1
61.6728	0.150823	0.185401	0.170748	0.756473	FALSE	Gyg
17.721	-0.065146	0.183234	0.433996	0.9246	FALSE	Rcn3
2.04775	-0.0119104	0.191431	0.706284	0.976849	FALSE	Arid3a
15.9653	-0.00782346	0.175543	0.914481	0.995912	FALSE	Ubxn6
78.3321	0.098627	0.148482	0.335633	0.886046	FALSE	Mydgf
123.325	0.0379825	0.127513	0.694926	0.976849	FALSE	Ccdc12
29.7175	-0.131761	0.195409	0.205332	0.789806	FALSE	Fmc1
3.89963	-0.055177	0.20053	0.184639	0.770597	FALSE	Akt3
160.715	0.172238	0.130068	0.0906907	0.611792	FALSE	Mrpl24
50.4752	-0.0143064	0.14766	0.880343	0.992669	FALSE	Gle1
12.7717	-0.0170249	0.180415	0.797415	0.986384	FALSE	Lyst
10.779	-0.043314	0.186841	0.512876	0.946747	FALSE	Slc35e1
1.3603	0.0148902	0.192503	0.612202	0.972872	FALSE	Calr3
1.27153	0.00603493	0.192046	0.841118	0.990351	FALSE	Tmc4
155.366	0.204182	0.136979	0.0543568	0.496196	FALSE	Polr2i
1.98727	-0.0191761	0.19268	0.528436	0.950962	FALSE	Prl8a1
8.58693	0.0854573	0.206752	0.206791	0.79125	FALSE	Krt10
14.0617	0.128254	0.222922	0.15085	0.726792	FALSE	Rmnd1
0.957891	-0.0122859	0.192741	0.592012	0.966141	FALSE	Esr1
27.4505	1.54992	0.375513	1.70394e-06	0.000182764	TRUE	Fbxo5
2.65017	-0.0302057	0.193011	0.439426	0.925677	FALSE	Mtrf1l
19.6786	-0.0802684	0.188586	0.343889	0.89091	FALSE	Hdac2
87.5964	0.285778	0.190813	0.0271616	0.342345	FALSE	Rwdd1
4.31831	-0.0508754	0.196082	0.314103	0.872363	FALSE	Stxbp5
73.1939	-0.0295681	0.140523	0.7589	0.980225	FALSE	Hint3
27.9295	0.040774	0.17122	0.637367	0.974662	FALSE	Trmt11
78.8187	0.0581754	0.142747	0.556512	0.956137	FALSE	Katna1
35.2037	0.722076	0.306414	0.00109145	0.0388934	TRUE	Pcmt1
50.0998	0.0601319	0.158539	0.536486	0.952455	FALSE	Mtres1
13.0921	-0.0797966	0.195402	0.304069	0.862751	FALSE	Sec63
67.5099	-0.0429867	0.143936	0.661465	0.976849	FALSE	Snx3
7.88015	0.0158299	0.183121	0.799821	0.986384	FALSE	Aig1
9.6707	0.0341235	0.185817	0.592668	0.966352	FALSE	Adat2
9.22101	-0.102245	0.215595	0.156522	0.738284	FALSE	Pex3
13.3559	-0.0104117	0.177504	0.88198	0.992669	FALSE	Fuca2
13.9606	0.120418	0.220066	0.159041	0.74115	FALSE	Cep57l1
14.7547	0.0993368	0.207254	0.211517	0.795683	FALSE	Ltv1
55.0867	0.0111121	0.147459	0.909168	0.995485	FALSE	Cd164
35.8746	-0.0277091	0.16184	0.758917	0.980225	FALSE	Utrn
3.48025	-0.0452628	0.195532	0.326376	0.876079	FALSE	Smpd2
38.3001	0.118669	0.184122	0.250503	0.831891	FALSE	Mical1
6.29746	5.7582e-05	0.184623	0.999327	0.999943	FALSE	Zbtb24
5.19448	0.0183525	0.187175	0.728338	0.978014	FALSE	Rab32
220.052	0.0646782	0.118852	0.494953	0.941202	FALSE	Gtf3c6
1.42818	-0.000952796	0.191249	0.965654	0.998798	FALSE	Slc16a10
6.13892	-0.0148258	0.186267	0.777893	0.982711	FALSE	Rev3l
5.82404	-0.0384809	0.192648	0.422007	0.920141	FALSE	Traf3ip2
43.3517	0.163932	0.200639	0.145756	0.722871	FALSE	Fyn
2.6352	0.099693	0.229368	0.017862	0.2691	FALSE	Tube1
6.35041	0.021804	0.186872	0.68864	0.976849	FALSE	Prep
13.052	0.069611	0.190007	0.375608	0.903516	FALSE	Tnfaip3
9.46658	0.0568209	0.190508	0.408253	0.914372	FALSE	Reps1
21.7878	0.0583754	0.179731	0.488651	0.939752	FALSE	Asf1a
7.91471	0.0504896	0.191599	0.416609	0.917943	FALSE	Gopc
21.1536	-0.0260988	0.170956	0.751826	0.979721	FALSE	Qrsl1
8.31057	0.0301536	0.18662	0.614574	0.972872	FALSE	Rtn4ip1
33.4115	-0.0973147	0.17509	0.328551	0.878813	FALSE	Crybg1
124.042	0.118542	0.132151	0.240542	0.825091	FALSE	Vta1
16.9475	-0.0329294	0.174444	0.683391	0.976849	FALSE	Smpdl3a
13.4013	-0.175402	0.276393	0.0660348	0.544001	FALSE	Reep3
10.5175	-0.107757	0.215015	0.170503	0.755853	FALSE	Pkib
38.201	0.029799	0.159641	0.749435	0.979026	FALSE	Serinc1
3.07605	-0.0497274	0.198728	0.209621	0.793821	FALSE	Hsf2
15.7392	0.0126461	0.192078	0.665509	0.976849	FALSE	Echdc1
1.73379	0.0378176	0.196638	0.236693	0.819224	FALSE	Ptprk
65.0189	-0.11276	0.157295	0.278744	0.84588	FALSE	Ccdc59
53.5333	-0.00708375	0.152334	0.938364	0.997002	FALSE	Ppp1r12a
5.96685	-0.0747747	0.205782	0.177394	0.766301	FALSE	P4ha1
61.7286	0.0380032	0.142822	0.698438	0.976849	FALSE	Lims1
104.547	0.146813	0.151259	0.171609	0.756547	FALSE	Zwint
70.2003	1.56031	0.233946	1.77446e-12	6.34429e-10	TRUE	Cdk1
37.7388	-0.0988857	0.173479	0.323228	0.8756	FALSE	Atp2b1
2.33822	0.0627669	0.20553	0.0857246	0.599286	FALSE	Cabcoco1
37.1798	-0.0800895	0.172617	0.40369	0.913359	FALSE	Arid5b
68.3058	-0.293622	0.205234	0.0277306	0.346665	FALSE	Actr6
10.6677	-0.0919658	0.208426	0.201523	0.785983	FALSE	Uhrf1bp1l
2.37642	-0.0471648	0.198251	0.220806	0.804667	FALSE	Poc1b
12.0646	-0.00126915	0.177985	0.983959	0.999219	FALSE	Dusp6
34.6993	0.523782	0.357464	0.00810353	0.159157	FALSE	Tmpo
60.4124	-0.0394902	0.149259	0.68274	0.976849	FALSE	Psen1
25.6962	0.13198	0.204942	0.192304	0.77527	FALSE	Sgk1
1.41713	-0.00868484	0.192405	0.717354	0.976849	FALSE	Cep290
1.58523	0.0226542	0.193069	0.482322	0.938037	FALSE	Ikbip
59.3872	0.224588	0.225806	0.0738948	0.568985	FALSE	Hbs1l
7.28963	0.0626868	0.199159	0.257232	0.838369	FALSE	Epb41l2
8.98263	0.0537994	0.191775	0.396583	0.911109	FALSE	Apaf1
4.07535	0.0535139	0.198518	0.256439	0.838369	FALSE	Myb
8.99885	-0.0943321	0.211322	0.171573	0.756547	FALSE	Med23
4.00383	-0.0191069	0.190485	0.628087	0.97291	FALSE	Ahi1
6.11455	0.0378666	0.190701	0.479745	0.938037	FALSE	Arg1
31.3177	0.115166	0.188983	0.252989	0.834202	FALSE	Nedd1
6.77358	-0.0564428	0.197019	0.289828	0.852964	FALSE	Map7
22.4603	-0.0605306	0.178307	0.476128	0.936388	FALSE	Stx7
4.12661	0.0550454	0.198405	0.256976	0.838369	FALSE	Pex7
60.0255	0.0264662	0.153977	0.781516	0.983982	FALSE	Ifngr1
12.8477	-0.0282447	0.184119	0.658496	0.976849	FALSE	Cdk17
76.6959	0.0822502	0.160708	0.415494	0.917844	FALSE	Snrpf
258.119	0.331963	0.137648	0.00341227	0.0871428	FALSE	Ndufa12
7.73168	0.0122369	0.183383	0.842461	0.990351	FALSE	Tmcc3
7.13156	0.0431037	0.190535	0.4633	0.929546	FALSE	Cep83
8.12791	0.0137775	0.182776	0.824818	0.989521	FALSE	Socs2
7.23622	0.00223189	0.183703	0.971133	0.998798	FALSE	Nudt4
100.54	-0.465912	0.18358	0.0012342	0.0424297	TRUE	Tcp11l2
2.86936	0.0250141	0.192076	0.518194	0.948703	FALSE	Cry1
4.71918	-0.0677402	0.203219	0.193899	0.77689	FALSE	Btbd11
159.357	0.276891	0.158355	0.0197741	0.287784	FALSE	Hsp90b1
8.5447	-0.0827779	0.205041	0.210408	0.793821	FALSE	Igf1
199.304	0.00598243	0.112441	0.948866	0.998163	FALSE	Washc3
2.0637	-0.000788566	0.191523	0.99581	0.999779	FALSE	Dram1
6.57363	0.0691108	0.201716	0.23923	0.822693	FALSE	Sirt1
15.5298	-0.0200797	0.175669	0.788601	0.98603	FALSE	Herc4
13.6382	0.121255	0.221588	0.152041	0.727383	FALSE	Hnrnph3
3.97193	-0.0203433	0.190082	0.631911	0.974254	FALSE	Rufy2
87.4618	0.0168948	0.137032	0.827163	0.989521	FALSE	Ccar1
57.5372	-0.206437	0.229887	0.082761	0.595368	FALSE	Ddx21
14.7583	-0.0725892	0.188376	0.372896	0.90144	FALSE	Ddx50
544.015	-0.0964418	0.098359	0.255255	0.836633	FALSE	Srgn
41.4763	0.0236581	0.158961	0.797872	0.986384	FALSE	Vps26a
5.1212	0.0183407	0.187563	0.717434	0.976849	FALSE	Supv3l1
1.85674	0.0275903	0.194576	0.282706	0.847969	FALSE	Tysnd1
50.7045	-0.0497198	0.158202	0.60028	0.970367	FALSE	Sar1a
55.0093	0.838045	0.25097	5.61286e-05	0.00369347	TRUE	Ppa1
14.8568	-0.107655	0.215375	0.159173	0.74115	FALSE	Eif4ebp2
16.0366	-0.0199028	0.174858	0.793127	0.986384	FALSE	Sgpl1
11.3657	-0.0361473	0.184336	0.589658	0.966041	FALSE	Slc29a3
29.186	-0.0866675	0.180873	0.353424	0.896952	FALSE	Vsir
1.48963	-0.00473705	0.191728	0.869782	0.991653	FALSE	Slc16a7
67.5475	0.00274009	0.140429	0.978553	0.999219	FALSE	Anapc16
2.34281	-0.0465691	0.198896	0.171514	0.756547	FALSE	Ddit4
4.49953	-0.0588848	0.200024	0.231811	0.81738	FALSE	Dnajb12
20.613	-0.00833986	0.169491	0.917439	0.995912	FALSE	Micu1
13.5683	-0.0246408	0.179422	0.731828	0.978014	FALSE	Cand1
18.8254	0.0287548	0.174461	0.716991	0.976849	FALSE	Tbk1
18.6476	0.0809319	0.191172	0.333193	0.883298	FALSE	Pno1
50.5374	0.0831561	0.156969	0.411359	0.916405	FALSE	Plek
85.0831	-0.2047	0.193972	0.0856871	0.599286	FALSE	Usp15
7.3605	-0.0743445	0.204264	0.197105	0.779491	FALSE	Vps54
75.6874	-0.175436	0.172392	0.122848	0.68156	FALSE	Tbc1d15
1.74176	-0.0348892	0.195995	0.245726	0.828715	FALSE	Pcsk4
20.2964	-0.0365919	0.172349	0.660811	0.976849	FALSE	Rab21
38.4741	-0.513919	0.288527	0.00537176	0.121178	FALSE	Peli1
1.26827	0.0172286	0.192807	0.560164	0.958417	FALSE	Apc2
4.97719	0.00809892	0.186833	0.872239	0.991653	FALSE	Thap2
130.165	-0.147057	0.137207	0.154872	0.73437	FALSE	Dock2
19.4269	0.0199855	0.174172	0.800484	0.986384	FALSE	Rab1a
159.915	-0.0641893	0.124805	0.505569	0.944109	FALSE	Actr2
247.228	0.0689985	0.111859	0.450926	0.926911	FALSE	Ndufs7
22.8962	0.0109179	0.168424	0.89749	0.995088	FALSE	Pwwp3a
308.81	0.214538	0.113064	0.0238155	0.320107	FALSE	Uqcr11
107.623	0.0101739	0.12434	0.915603	0.995912	FALSE	Cnot2
11.0188	-0.0222126	0.180388	0.748611	0.979026	FALSE	Tcf3
5.40955	-0.0234098	0.188823	0.634755	0.974662	FALSE	Frs2
10.2208	-0.0463741	0.187434	0.484332	0.938037	FALSE	Yeats4
966.728	0.030629	0.0921974	0.706735	0.976849	FALSE	Snrpd3
5.61899	0.0149987	0.18625	0.780933	0.983785	FALSE	Ddc
10.7619	-0.123525	0.231757	0.108161	0.655797	FALSE	Cpm
13.067	-0.106843	0.214147	0.174337	0.758465	FALSE	Mdm2
4.09271	-0.1081	0.233462	0.0313113	0.372113	FALSE	Csrp2
14.5348	-0.0245888	0.178877	0.728353	0.978014	FALSE	Osbpl8
31.0625	-0.0578951	0.170716	0.525702	0.950962	FALSE	Mknk2
13.7561	0.00604337	0.176795	0.935257	0.997002	FALSE	Cabin1
10.8893	-0.160688	0.264598	0.0693897	0.554551	FALSE	Ap3d1
1.92753	-0.00169362	0.191079	0.957938	0.998798	FALSE	Sf3a2
2.10723	0.00155725	0.190214	0.966981	0.998798	FALSE	Mdm1
304.822	0.0983063	0.106266	0.27091	0.84453	FALSE	Timm13
9.00749	-0.0512448	0.189675	0.437392	0.925677	FALSE	Vps13d
432.014	-0.0670441	0.0997507	0.43127	0.923683	FALSE	Llph
38.1039	-0.0512049	0.158131	0.592169	0.966141	FALSE	Tmbim4
2.40649	-0.00936127	0.190064	0.806562	0.986384	FALSE	Irak3
2.91432	0.0343921	0.193556	0.398541	0.911378	FALSE	Helb
16.8523	0.0308902	0.17453	0.70094	0.976849	FALSE	Prmt2
2.32383	-0.0084333	0.190452	0.814944	0.987903	FALSE	Hmg20b
6.3057	0.0353442	0.190773	0.497966	0.94167	FALSE	Fzr1
1.9205	-0.0228955	0.192529	0.505834	0.944109	FALSE	Ncln
3.19277	8.5011e-05	0.188789	0.99977	0.999943	FALSE	Hcfc2
92.404	0.279588	0.189699	0.0303486	0.365767	FALSE	Nfyb
6.11091	0.028452	0.189035	0.580937	0.962927	FALSE	Txnrd1
11.6443	-0.0758924	0.200049	0.262443	0.841541	FALSE	Ppm1m
120.708	0.0957148	0.13552	0.33962	0.887181	FALSE	Nopchap1
23.2503	-0.0326601	0.174418	0.685965	0.976849	FALSE	Wdr82
1.9286	-0.0321202	0.194573	0.344497	0.891342	FALSE	Glyctk
5.00824	0.0425153	0.193022	0.401808	0.91304	FALSE	Pofut2
2.79707	0.0201646	0.190992	0.607896	0.972297	FALSE	Appl2
50.0553	0.00752632	0.150527	0.937805	0.997002	FALSE	Sumo3
499.173	0.338371	0.132074	0.00202633	0.0620984	FALSE	Hint1
16.5071	0.0325755	0.176043	0.682336	0.976849	FALSE	Lyrm7
8.91754	0.0125509	0.182452	0.844874	0.990351	FALSE	Fbxw11
54.306	-0.0668777	0.157184	0.494939	0.941202	FALSE	Stk10
28.2282	0.0613259	0.1727	0.495491	0.941202	FALSE	Papolg
26.4181	-0.112343	0.199398	0.229276	0.816252	FALSE	Rel
8.03007	-0.0015388	0.182162	0.978734	0.999219	FALSE	Pfkl
4.08039	-0.0176851	0.188313	0.715923	0.976849	FALSE	Il9r
9.84091	0.0148658	0.181968	0.815416	0.987903	FALSE	Pus10
6.89691	-0.0111809	0.185191	0.835632	0.989521	FALSE	Pex13
4.81738	0.0233522	0.188575	0.640522	0.974662	FALSE	Cfap410
16.4129	-0.0131003	0.174959	0.858396	0.991511	FALSE	Mpg
9.14019	-0.0525819	0.191048	0.410625	0.91605	FALSE	Ahsa2
10.1418	-0.0159314	0.180315	0.811825	0.987903	FALSE	Nprl3
42.54	-0.0175979	0.159978	0.842886	0.990351	FALSE	Xpo1
23.1478	0.0223219	0.172531	0.785866	0.985326	FALSE	Nsg2
3.48772	-0.0430134	0.195568	0.323439	0.8756	FALSE	Cpeb4
32.2163	-0.0619746	0.168048	0.509448	0.944398	FALSE	Asb3
10.8624	0.0851248	0.203655	0.233921	0.818089	FALSE	Cdc34
13.7652	-0.0105175	0.176659	0.884272	0.993173	FALSE	Tpgs1
14.8074	-0.0546205	0.185148	0.462068	0.928987	FALSE	Chac2
4.44947	0.0316233	0.190419	0.530461	0.950962	FALSE	Erlec1
59.6725	-0.258603	0.218731	0.0488862	0.474958	FALSE	Sptbn1
378.857	0.0268762	0.0957614	0.747875	0.979026	FALSE	Mdh1
20.6448	0.110514	0.209315	0.205572	0.790029	FALSE	Ccng1
24.5587	0.0256344	0.167813	0.767563	0.981897	FALSE	Nudcd2
3.04957	-0.0168947	0.189859	0.690746	0.976849	FALSE	Polrmt
35.5842	1.89093	0.344606	2.98406e-09	5.92723e-07	TRUE	Hmmr
34.4111	-0.100263	0.190867	0.285546	0.850613	FALSE	Cyfip2
36.4524	-0.147006	0.228195	0.124362	0.683438	FALSE	Mgat1
35.2241	0.00946982	0.160583	0.916861	0.995912	FALSE	Ppp2ca
140.288	0.181111	0.142568	0.0906421	0.611792	FALSE	Hnrnpab
19.8563	0.11537	0.205664	0.206672	0.79125	FALSE	Phykpl
30.9574	0.029262	0.169888	0.728467	0.978014	FALSE	Hspa4
23.2609	0.00449491	0.166236	0.959474	0.998798	FALSE	Cnot6
1.59747	0.037061	0.19672	0.216794	0.799359	FALSE	Gfpt2
7.31019	-0.0263222	0.18495	0.667472	0.976849	FALSE	Mapk9
83.3207	-0.014299	0.134163	0.881378	0.992669	FALSE	Canx
1145.67	0.0822685	0.0899589	0.295222	0.855504	FALSE	Rack1
5.95485	-0.0066883	0.185803	0.896637	0.994783	FALSE	Rufy1
11.9799	-0.128891	0.229755	0.120747	0.680201	FALSE	Rnf130
10.645	0.0745672	0.197123	0.296122	0.855538	FALSE	Ltc4s
34.335	-0.134151	0.202662	0.184465	0.770218	FALSE	Rad50
7.69523	0.0539547	0.19254	0.390019	0.909338	FALSE	Mrnip
47.0683	-0.0626855	0.159615	0.520703	0.949918	FALSE	Clk4
203.321	0.0433043	0.119183	0.647336	0.975082	FALSE	Sar1b
8.03432	0.0183273	0.183768	0.765998	0.981897	FALSE	Jade2
2.8714	-0.0651213	0.205377	0.116545	0.670274	FALSE	Pdlim4
74.0832	-0.080492	0.149017	0.423111	0.920799	FALSE	Ube2b
28.6984	0.00901303	0.162292	0.920414	0.995976	FALSE	Cdkn2aipnl
1.54673	0.00189196	0.190959	0.960427	0.998798	FALSE	Kremen1
92.3725	-0.0936796	0.153171	0.362676	0.899659	FALSE	Itk
6.95719	0.107407	0.225859	0.0899959	0.610538	FALSE	Nefh
15.3002	-0.027314	0.176828	0.719688	0.977411	FALSE	Med7
7.62545	0.123027	0.241491	0.0575811	0.507907	FALSE	Havcr2
13.673	-0.0693771	0.190832	0.36196	0.899112	FALSE	Tnip1
1.6003	0.0294693	0.194472	0.352789	0.896952	FALSE	Fam71b
59.5851	0.0494675	0.151115	0.615398	0.972872	FALSE	Vdac1
1.97305	-0.0307588	0.195717	0.206161	0.79105	FALSE	Upp1
96.4986	-0.0659715	0.146698	0.503711	0.944109	FALSE	Slu7
13.621	0.0332692	0.17998	0.652509	0.976328	FALSE	Ascc2
8.83993	0.0120748	0.182933	0.846833	0.990526	FALSE	Hus1
390.099	-0.0434235	0.117133	0.642106	0.974662	FALSE	Pttg1
13.8217	0.0405131	0.18307	0.568531	0.961525	FALSE	Zfp607a
333.758	-0.332446	0.173494	0.00936835	0.17491	FALSE	Btg2
9.65617	-0.0505758	0.187635	0.462656	0.929531	FALSE	Castor1
124.371	0.115658	0.143071	0.266456	0.843284	FALSE	Pes1
9.53143	-0.0379649	0.1866	0.551219	0.954111	FALSE	Tcn2
102.461	0.259191	0.170828	0.032885	0.38347	FALSE	Myo1g
7.13924	-0.0399397	0.1895	0.495427	0.941202	FALSE	Arf5
21.3701	-0.0962525	0.192692	0.285112	0.850185	FALSE	Guk1
20.1798	-0.0905607	0.194347	0.289342	0.852964	FALSE	Rnf185
24.2354	0.0151167	0.166852	0.86073	0.991653	FALSE	Limk2
9.91347	-0.044237	0.18582	0.516425	0.947795	FALSE	Patz1
12.2132	0.000385986	0.180809	0.996999	0.999779	FALSE	Eif4enif1
8.82875	-0.0941308	0.214778	0.135454	0.707684	FALSE	Trim11
75.1636	0.0161291	0.141013	0.869194	0.991653	FALSE	Ogdh
76.2141	0.0137114	0.134689	0.88767	0.993827	FALSE	Drg1
14.1137	-0.0530766	0.186498	0.462828	0.929531	FALSE	Rtn4
18.3139	0.0162168	0.170278	0.845325	0.990351	FALSE	Mtif2
1414.57	0.149452	0.100013	0.0832508	0.596388	FALSE	Rps27a
7.54266	-0.0773794	0.204212	0.218739	0.801477	FALSE	Cfap36
43.2082	-0.343828	0.303274	0.0244197	0.324567	FALSE	Ppp4r3b
6.44791	0.0291471	0.187672	0.605713	0.972297	FALSE	Pnpt1
16.1002	0.219647	0.310218	0.0556078	0.501217	FALSE	Pold2
6.58472	0.00195524	0.184394	0.9739	0.999131	FALSE	Zkscan17
4.30006	-0.00983645	0.187789	0.835616	0.989521	FALSE	Polm
1.75402	-0.0487509	0.200381	0.119286	0.678042	FALSE	Pgam2
24.7856	-0.0444364	0.176364	0.581212	0.962927	FALSE	Dbnl
59.0052	0.0721627	0.150936	0.47138	0.934999	FALSE	Mrps24
4.69366	0.00952024	0.186384	0.856788	0.991467	FALSE	Ccdc117
13.5602	0.086277	0.199609	0.271393	0.84453	FALSE	Dynll2
17.7639	-0.0180505	0.179177	0.79321	0.986384	FALSE	Xbp1
1094.59	0.130393	0.0878529	0.0955572	0.623826	FALSE	Supt4a
33.3264	0.137906	0.20869	0.17973	0.770218	FALSE	Ska2
2.61554	0.042771	0.197692	0.216357	0.79885	FALSE	Prr11
4.64501	-0.0211185	0.189674	0.636785	0.974662	FALSE	Smg8
26.1635	-0.0620469	0.173527	0.490115	0.939752	FALSE	Rnf187
8.92349	0.058154	0.192103	0.386413	0.908595	FALSE	Tubd1
220.69	0.0096638	0.108666	0.915237	0.995912	FALSE	Mrpl22
41.8745	-0.189705	0.209483	0.106939	0.652026	FALSE	Cnot8
21.4553	-0.152391	0.235678	0.114963	0.66924	FALSE	Rps6kb1
3.12493	0.0284133	0.191999	0.498299	0.94167	FALSE	Sap30l
6.33647	-0.0233881	0.186071	0.684868	0.976849	FALSE	Galnt10
25.8978	-0.089603	0.193444	0.294108	0.854733	FALSE	Rnft1
54.3726	0.0364942	0.150416	0.708418	0.976849	FALSE	Mfap3
49.6485	-0.0518634	0.151544	0.596131	0.968217	FALSE	Fam114a2
4.75232	-0.000596246	0.186917	0.985797	0.999622	FALSE	Ppm1d
80.5904	0.139975	0.161686	0.196494	0.779447	FALSE	Znhit3
13.8305	-0.0812274	0.199703	0.265746	0.843284	FALSE	Prpsap2
41.4145	-0.0841231	0.163383	0.398845	0.911378	FALSE	Ggnbp2
7.1969	-0.0385667	0.191663	0.443113	0.926911	FALSE	Acaca
33.8683	0.400788	0.366908	0.0177732	0.268879	FALSE	Shmt1
4.81077	-0.0826544	0.211626	0.1196	0.678747	FALSE	Llgl1
51.5007	0.118108	0.170197	0.262797	0.841541	FALSE	Drg2
6.17382	0.0783855	0.210712	0.0963616	0.625297	FALSE	Srebf1
4.16429	-0.0192819	0.188765	0.679585	0.976849	FALSE	Cox11
3.54302	-0.0776478	0.211607	0.0846745	0.597286	FALSE	Stxbp4
368.982	-9.75403e-05	0.128827	0.997928	0.999779	FALSE	Bzw2
5.6599	-0.0174855	0.186841	0.739597	0.978019	FALSE	Elac2
4.50482	-0.0533395	0.197687	0.269806	0.844335	FALSE	Pctp
29.0678	-0.230029	0.287939	0.0568855	0.505932	FALSE	Polr1f
7.12786	0.0203251	0.184731	0.732025	0.978014	FALSE	Atxn7l1
90.9188	-0.610685	0.194914	0.000136453	0.0074294	TRUE	Sypl
275.9	0.373275	0.129654	0.000699361	0.0287408	TRUE	Pdia6
19.8017	0.0175934	0.171114	0.83098	0.989521	FALSE	Nampt
25.6638	-0.0239486	0.167954	0.777509	0.982711	FALSE	Pik3cg
7.46469	0.0412504	0.190921	0.459999	0.928812	FALSE	Nbas
53.2159	-0.0223586	0.148604	0.814057	0.987903	FALSE	Tspan13
14.1827	-0.0617114	0.18559	0.43554	0.9246	FALSE	Rock2
205.721	-0.197114	0.123811	0.0491338	0.475702	FALSE	Laptm4a
22.1917	-0.0406116	0.175211	0.617667	0.97291	FALSE	Cyria
3.55648	0.0142263	0.189444	0.737584	0.978014	FALSE	Snx13
11.0703	0.0617811	0.19101	0.391069	0.909362	FALSE	Lpin1
38.4149	-0.00991624	0.155646	0.913362	0.995717	FALSE	Pum2
20.6867	-0.0804482	0.185174	0.363161	0.899659	FALSE	Trib2
1.52603	0.00383199	0.19126	0.910616	0.99551	FALSE	Hs1bp3
72.501	-0.0936271	0.157674	0.355106	0.897216	FALSE	Smc6
40.7525	0.137532	0.192036	0.199957	0.783896	FALSE	Amz2
46.8954	-0.0674945	0.162186	0.482619	0.938037	FALSE	Gna13
150.918	0.300906	0.15214	0.0106898	0.192703	FALSE	Prkar1a
8.4689	-0.00476357	0.181527	0.939265	0.997002	FALSE	Rdh14
2.41949	0.000332079	0.189986	0.994203	0.999779	FALSE	Map2k6
21.2274	0.0181479	0.17082	0.827548	0.989521	FALSE	Trappc12
7.65669	-0.00431371	0.186172	0.93195	0.997002	FALSE	Adi1
16.1774	0.0223894	0.182402	0.72491	0.978014	FALSE	Rnaseh1
3.89445	-0.022864	0.189859	0.616499	0.972872	FALSE	Ubxn2a
5.81171	0.0528237	0.194665	0.354285	0.897216	FALSE	Cmpk2
33.1364	-0.256468	0.270933	0.0532122	0.490622	FALSE	Itsn2
3.91413	0.00109663	0.188667	0.980996	0.999219	FALSE	Rsad2
11.8092	0.0127913	0.183205	0.834834	0.989521	FALSE	Rnf144a
239.477	0.903728	0.154463	2.92498e-10	7.46983e-08	TRUE	Id2
9.9555	-0.0288914	0.184333	0.645881	0.975082	FALSE	Ncoa1
12.6589	0.0227124	0.177803	0.760495	0.98077	FALSE	Dus4l
320.853	1.89195	0.147518	1.02047e-38	3.64851e-35	TRUE	Rrm2
90.0441	0.100933	0.156928	0.327771	0.877822	FALSE	Bcap29
13.7392	-0.0204282	0.179103	0.77132	0.981897	FALSE	Cenpo
1.2725	0.0287958	0.195297	0.263958	0.842373	FALSE	Dnajc27
1.20527	0.0169572	0.192993	0.550668	0.954111	FALSE	Efr3b
6.32737	0.0164333	0.18502	0.7769	0.982711	FALSE	Cbll1
15.7688	-0.0652537	0.187974	0.398342	0.911378	FALSE	Dnmt3a
80.9121	0.163573	0.170833	0.144121	0.721343	FALSE	Dld
3.38384	-0.000452601	0.189347	0.98947	0.999779	FALSE	Kif3c
30.5008	-0.0522673	0.168306	0.565847	0.960654	FALSE	Rab10
62.9006	-0.144637	0.170029	0.185698	0.771713	FALSE	Ddx52
16.1479	-0.101198	0.211126	0.177466	0.766306	FALSE	Taf15
6.07038	0.0663485	0.201139	0.2373	0.820418	FALSE	Cdc27
4.92289	-0.0867596	0.215821	0.0793756	0.584741	FALSE	Itgb3
7.66128	-0.00251291	0.1851	0.960532	0.998798	FALSE	Mettl2
9.93601	-0.0123044	0.182544	0.840358	0.990351	FALSE	Tlk2
2.85215	-0.0391601	0.196489	0.248147	0.830039	FALSE	Rffl
7.17848	-0.0706008	0.202677	0.215283	0.797901	FALSE	Lig3
2.83843	0.0300763	0.192836	0.444344	0.926911	FALSE	Cct6b
11.8118	-0.0384616	0.180986	0.600344	0.970367	FALSE	Map3k3
16.4589	2.16106	0.48444	4.02451e-07	5.07846e-05	TRUE	Ccl1
25.4375	-0.0331582	0.17563	0.667274	0.976849	FALSE	Ddx42
35.4415	0.00135116	0.15889	0.989305	0.999779	FALSE	Ftsj3
6.65265	0.0443798	0.191217	0.437334	0.925677	FALSE	Rnf135
255.868	0.0703449	0.102625	0.421757	0.920141	FALSE	Psmc5
2.32243	-0.0626679	0.206923	0.0314379	0.372137	FALSE	Gh
2.36884	-0.0162514	0.19121	0.648609	0.975107	FALSE	Nf1
128.551	-0.437055	0.165299	0.00100605	0.0360898	TRUE	Pecam1
15.0709	0.117484	0.220156	0.148947	0.724977	FALSE	Polg2
259.588	-0.0954331	0.109816	0.294493	0.855099	FALSE	Ddx5
62.5892	0.0719037	0.151064	0.470107	0.934569	FALSE	Psmd12
18.9537	-0.837157	0.503949	0.00316879	0.0831014	FALSE	Helz
74.4045	0.0048188	0.135107	0.960707	0.998798	FALSE	Rab37
27.3694	-0.0340579	0.170211	0.688391	0.976849	FALSE	Slc9a3r1
191.157	-0.0217687	0.118818	0.815412	0.987903	FALSE	Nt5c
832.507	0.103218	0.0880279	0.188049	0.774108	FALSE	Jpt1
803.311	0.0791122	0.0831413	0.291396	0.853343	FALSE	Sumo2
9.57105	0.0362698	0.184183	0.59485	0.967454	FALSE	Nup85
6.79571	-0.0994037	0.219424	0.113529	0.666511	FALSE	Gga3
7.82203	0.0198742	0.186443	0.720257	0.977411	FALSE	Cluh
80.4179	-0.0965427	0.15348	0.343169	0.890164	FALSE	Mif4gd
54.5087	-0.138917	0.175206	0.198693	0.782084	FALSE	Slc25a19
109.173	-0.0791297	0.137527	0.427305	0.923116	FALSE	Pafah1b1
1.70362	-0.0413914	0.197493	0.205032	0.789368	FALSE	Tmem94
11.5583	-0.00550012	0.1806	0.931463	0.997002	FALSE	Recql5
72.0265	-0.0221803	0.137831	0.818294	0.988878	FALSE	Sap30bp
8.36857	0.0655624	0.196115	0.318405	0.8756	FALSE	Galk1
3.31867	-0.0130547	0.189094	0.764517	0.981897	FALSE	Unk
6.90489	0.124238	0.240246	0.0663145	0.54505	FALSE	Mrpl38
9.46493	-0.011754	0.182632	0.849407	0.990661	FALSE	Acox1
34.8307	-0.0136326	0.160845	0.877424	0.992329	FALSE	Ten1
19.3418	-0.0345188	0.174053	0.671015	0.976849	FALSE	Srp68
2.14879	-0.0133207	0.191381	0.685329	0.976849	FALSE	Tsen54
19.01	0.144641	0.232856	0.125352	0.684039	FALSE	Ncbp3
17.0776	-0.213585	0.298458	0.0594214	0.516913	FALSE	Atp2a3
35.4415	-0.119081	0.189879	0.238685	0.821609	FALSE	Ankfy1
34.7571	0.0407808	0.160733	0.663519	0.976849	FALSE	Exoc7
19.1443	-0.0186076	0.169577	0.821579	0.989521	FALSE	Ube2g1
6.79635	-0.0164722	0.184259	0.780435	0.983785	FALSE	Spns3
61.6735	-0.176905	0.202735	0.119852	0.679454	FALSE	Med31
308.656	0.146849	0.117123	0.123693	0.681773	FALSE	Txndc17
2.02447	-0.0376653	0.196834	0.189656	0.774598	FALSE	Rhbdf2
3.66269	2.88604	1.29105	0.00134924	0.0448048	TRUE	Pimreg
8.76221	-0.0839845	0.206923	0.188793	0.774361	FALSE	Snhg16
17.5898	-0.0407927	0.182263	0.570488	0.961895	FALSE	Rabep1
26.0477	-0.0492996	0.181079	0.526232	0.950962	FALSE	Mfsd11
1.66271	-0.0012239	0.191033	0.964456	0.998798	FALSE	Kif1c
2.70704	-0.03377	0.194733	0.32376	0.8756	FALSE	Sec14l1
2.32989	0.00951674	0.190645	0.784488	0.984603	FALSE	Pld2
10.1298	-0.0020087	0.181355	0.97352	0.999062	FALSE	Eral1
82.3326	0.632282	0.210098	0.000218299	0.0111499	TRUE	Blmh
1.79275	0.00131513	0.190502	0.971702	0.998895	FALSE	Cpd
26.1509	-0.00985002	0.165163	0.908618	0.995485	FALSE	Timm22
2.40619	-0.00795451	0.190033	0.832846	0.989521	FALSE	Nxn
42.4947	-0.457991	0.277191	0.00798349	0.157991	FALSE	Rflnb
275.38	0.28313	0.122761	0.00577045	0.126314	FALSE	Ywhae
47.0806	-0.261072	0.244448	0.0501517	0.478638	FALSE	Prpf8
205.223	0.0604999	0.141702	0.541099	0.952455	FALSE	Nme2
13.3587	-0.143742	0.237212	0.112598	0.665212	FALSE	Spag9
31.805	0.0208732	0.164644	0.811902	0.987903	FALSE	Luc7l3
7.8106	-0.0307233	0.185784	0.614805	0.972872	FALSE	Ankrd40
1.62156	-0.00910422	0.191554	0.763841	0.981781	FALSE	Xylt2
15.6414	0.147829	0.237318	0.114679	0.66923	FALSE	Lrrc59
53.9165	0.186464	0.18796	0.111275	0.663155	FALSE	Slc35b1
2.41774	0.0215838	0.192539	0.499143	0.941824	FALSE	Snx11
2.50846	0.0105655	0.190475	0.771022	0.981897	FALSE	Scrn2
4.07868	-0.0925118	0.219221	0.0768607	0.579345	FALSE	Fbxl20
7.77783	0.0205465	0.185711	0.714392	0.976849	FALSE	Dlg4
2.15715	-0.0253681	0.19259	0.486492	0.938414	FALSE	Dvl2
1.20179	0.00242144	0.192435	0.940662	0.99704	FALSE	Alox8
1.16102	0.0208912	0.19361	0.451707	0.926911	FALSE	Per1
19.2286	0.318293	0.433124	0.0289282	0.354667	FALSE	Tmem107
14.3278	1.54574	0.508326	0.000135013	0.00738853	TRUE	Aurkb
7.53001	-0.0440768	0.190761	0.440532	0.925677	FALSE	Ctc1
5.53282	0.0293274	0.189622	0.56697	0.961149	FALSE	Pfas
11.061	0.0328713	0.183436	0.627141	0.97291	FALSE	Pik3r5
104.948	-0.0913605	0.153164	0.367835	0.900544	FALSE	Stx8
37.7285	0.103348	0.178488	0.301671	0.860335	FALSE	Adprm
72.9503	1.30181	0.239151	2.89281e-09	5.8544e-07	TRUE	Top2a
102.963	0.110941	0.144932	0.285954	0.850613	FALSE	Acly
8.45794	-0.0447708	0.189472	0.461581	0.928924	FALSE	Kat2a
18.6012	-0.216	0.304402	0.0551451	0.499342	FALSE	Stat5b
10.2853	-0.0409402	0.184986	0.545924	0.953368	FALSE	Tmem101
28.1354	-0.0650612	0.178561	0.454251	0.926911	FALSE	Lsm12
25.4803	0.00451842	0.164762	0.959614	0.998798	FALSE	Ubtf
9.86954	0.0750726	0.197975	0.295749	0.855504	FALSE	Ccdc43
49.3885	0.403395	0.243754	0.0106199	0.192089	FALSE	Eftud2
2.26999	-0.0149696	0.191636	0.654021	0.976634	FALSE	Dcakd
100.35	0.023031	0.129764	0.812184	0.987903	FALSE	Nmt1
8.07079	0.00731514	0.18215	0.907638	0.995485	FALSE	Map3k14
120.162	0.076555	0.133694	0.443118	0.926911	FALSE	Gosr2
39.1396	-0.0798544	0.174551	0.39347	0.909953	FALSE	Klhl28
545.553	0.137282	0.109619	0.134307	0.704092	FALSE	Fkbp3
95.7252	-0.0618823	0.146443	0.529573	0.950962	FALSE	Scfd1
5.72146	-0.0136379	0.186126	0.798945	0.986384	FALSE	Strn3
16.308	0.0264355	0.175844	0.735075	0.978014	FALSE	Ap4s1
6.45947	-0.0303474	0.187704	0.591842	0.966141	FALSE	Dtd2
34.924	-0.416296	0.337069	0.015865	0.250957	FALSE	Gtf2a1
12.8848	-0.0406758	0.18356	0.561642	0.959262	FALSE	Sel1l
4.60935	-0.0649927	0.203513	0.167647	0.753007	FALSE	Dnaaf2
21.6712	0.257249	0.352486	0.0398799	0.429009	FALSE	Pole2
7.17246	-0.079024	0.206029	0.196883	0.779491	FALSE	Klhdc2
62.9619	0.0097916	0.143302	0.919986	0.995976	FALSE	Nemf
14.6447	0.104491	0.210813	0.191413	0.774752	FALSE	Sec23a
1.90356	-0.012179	0.191228	0.717553	0.976849	FALSE	L2hgdh
13.183	-0.146049	0.243795	0.0979683	0.629488	FALSE	Trappc6b
61.4557	-0.141821	0.197854	0.175983	0.762666	FALSE	Pnn
7.76501	-0.0532579	0.193061	0.371743	0.901004	FALSE	Mia2
4.82221	0.0248958	0.190519	0.579431	0.962927	FALSE	Spata7
14.2053	0.033353	0.179434	0.655761	0.976634	FALSE	Zc3h14
105.916	0.286014	0.183275	0.0259854	0.335562	FALSE	Polr2h
20.7415	0.130274	0.223607	0.150969	0.726792	FALSE	Ppp2r3c
6.85063	-0.0343293	0.188787	0.538509	0.952455	FALSE	Prorp
443.369	0.262763	0.124454	0.0102234	0.187126	FALSE	Psma6
131.397	-0.030845	0.126207	0.747653	0.979026	FALSE	Nfkbia
5.016	-0.00670858	0.186191	0.895568	0.994668	FALSE	Ralgapa1
25.4777	0.0537391	0.17014	0.550894	0.954111	FALSE	Mbip
14.9184	0.0498642	0.180893	0.527504	0.950962	FALSE	Gstz1
14.6145	-0.0350715	0.179218	0.640974	0.974662	FALSE	Sptlc2
38.1352	0.107148	0.180368	0.291528	0.853343	FALSE	Ahsa1
16.8645	0.0342635	0.175344	0.668039	0.976849	FALSE	Vipas39
245.097	-0.216571	0.125005	0.0319664	0.375113	FALSE	Snw1
322.582	0.220383	0.122974	0.0278571	0.347841	FALSE	Slirp
14.2089	-0.0218008	0.178971	0.755437	0.980015	FALSE	Adck1
20.3846	0.0447659	0.174693	0.593716	0.966949	FALSE	Mthfd1
10.1286	0.0242962	0.183107	0.710485	0.976849	FALSE	Ppp2r5e
12.1676	-0.0636862	0.194278	0.339413	0.887181	FALSE	Sgpp1
2.15864	0.00369614	0.19156	0.861087	0.991653	FALSE	Akap5
9.75186	0.0444842	0.188324	0.483881	0.938037	FALSE	Fut8
0.964853	-0.0112173	0.192838	0.600443	0.970367	FALSE	Atl1
3.63666	-0.0459346	0.196927	0.275162	0.845829	FALSE	Sav1
14.4155	-0.0277065	0.17693	0.713799	0.976849	FALSE	Nin
2.89071	-0.012714	0.190059	0.748949	0.979026	FALSE	Pygl
82.8029	0.12269	0.16635	0.249217	0.831233	FALSE	Tmx1
100.926	0.110971	0.143617	0.282547	0.847969	FALSE	Actr10
33.0056	0.0367205	0.161862	0.692065	0.976849	FALSE	Timm9
76.3845	0.201868	0.178132	0.0872952	0.599747	FALSE	Dhrs7
12.9566	-0.104574	0.218612	0.135606	0.708134	FALSE	Ppm1a
19.2521	-0.0388334	0.175994	0.630218	0.97291	FALSE	Glrx5
25.5458	-0.116636	0.19374	0.237953	0.820596	FALSE	Mnat1
31.2992	-0.0410819	0.163338	0.655596	0.976634	FALSE	Prkch
17.2285	0.0265599	0.176315	0.731494	0.978014	FALSE	Hif1a
38.7298	-0.0573515	0.161122	0.546443	0.953608	FALSE	Papola
11.8375	-0.0651376	0.193011	0.346352	0.893123	FALSE	Pals1
7.27082	-0.0253102	0.186489	0.656474	0.976849	FALSE	Snapc1
200.525	-0.0923438	0.127545	0.349108	0.894973	FALSE	Atp6v1d
130.83	-0.0382695	0.130135	0.692224	0.976849	FALSE	Vrk1
347.126	0.338735	0.117578	0.000834727	0.0318888	TRUE	Eif2s1
11.3402	0.00958342	0.179915	0.888005	0.993827	FALSE	Pigh
23.4593	-0.170813	0.23554	0.112962	0.665212	FALSE	Rdh12
38.7801	0.0911796	0.171235	0.357942	0.897869	FALSE	Vti1b
34.563	-0.212931	0.247475	0.077874	0.581151	FALSE	Zfp36l1
3.30883	0.00520658	0.188416	0.906695	0.995485	FALSE	Galnt16
648.793	0.435942	0.11893	3.48234e-05	0.00245734	TRUE	Erh
12.9328	0.0850994	0.199306	0.273004	0.845829	FALSE	Susd6
186.835	0.0885241	0.129583	0.371561	0.901004	FALSE	Srsf5
1.04208	0.0174125	0.193287	0.519135	0.948703	FALSE	Pcnx
2.05229	0.0238473	0.192984	0.471898	0.934999	FALSE	Mta1
18.3866	0.0780671	0.192427	0.327297	0.877559	FALSE	Wdr37
97.7862	-0.0856537	0.138445	0.393604	0.910066	FALSE	Gtpbp4
20.5531	0.0206889	0.172001	0.798194	0.986384	FALSE	Zmynd11
16.2227	0.03861	0.180495	0.609341	0.972297	FALSE	Esyt2
12.8829	0.15936	0.255573	0.0865384	0.599286	FALSE	Cdca7l
3.54776	0.0208949	0.190253	0.62605	0.97291	FALSE	Efcab11
48.3625	0.124369	0.186451	0.232089	0.81738	FALSE	Tdp1
294.281	0.291143	0.130871	0.00665773	0.140021	FALSE	Psmc1
7.25781	-0.0659208	0.199411	0.269062	0.844093	FALSE	Nrde2
4.25509	-0.0480929	0.195215	0.336254	0.886376	FALSE	Rps6ka5
12.7177	-0.0518719	0.184366	0.486146	0.938348	FALSE	Ccdc88c
7.29977	-0.0514794	0.192525	0.394714	0.91027	FALSE	Dglucy
4.50777	0.0214311	0.188307	0.669268	0.976849	FALSE	Tc2n
14.8305	-0.202464	0.342139	0.0212348	0.299902	FALSE	Trip11
22.7568	-0.0303346	0.173453	0.705942	0.976849	FALSE	Atxn3
4.38484	-0.0225743	0.189386	0.6252	0.97291	FALSE	Lgmn
9.16644	-0.0378647	0.185719	0.558259	0.956984	FALSE	Golga5
23.4168	-0.0145744	0.168401	0.860202	0.991511	FALSE	Pitrm1
105.073	0.359879	0.169342	0.00547054	0.121737	FALSE	Pfkp
3.56706	-0.117106	0.242759	0.0211254	0.299784	FALSE	Akr1c12
28.9653	-0.61561	0.342296	0.00401989	0.0973302	FALSE	Akr1c13
28.9875	0.0532365	0.16854	0.560781	0.958708	FALSE	Net1
123.985	0.0184999	0.123286	0.846401	0.990389	FALSE	Gdi2
12.4468	-0.0322844	0.178819	0.663934	0.976849	FALSE	Dcaf4
15.8724	-0.150896	0.240064	0.110284	0.660105	FALSE	Numb
4.45796	0.0348999	0.191877	0.471703	0.934999	FALSE	Acot2
2.71651	0.00416376	0.190285	0.908181	0.995485	FALSE	Fam161b
13.4359	-0.0264462	0.181622	0.69046	0.976849	FALSE	Coq6
31.3639	0.0555075	0.170551	0.541721	0.952455	FALSE	Entpd5
0.997092	0.0235197	0.194268	0.372713	0.901199	FALSE	Aldh6a1
2.58473	-0.000128972	0.190456	0.995765	0.999779	FALSE	Abcd4
123.203	-0.0632427	0.135408	0.521835	0.949918	FALSE	Isca2
522.329	-0.270884	0.109933	0.00425523	0.102107	FALSE	Npc2
461.116	0.136285	0.103217	0.121627	0.68081	FALSE	Fcf1
11.6616	0.00803237	0.179398	0.907558	0.995485	FALSE	Ylpm1
8.83105	-0.0825519	0.207519	0.180384	0.770218	FALSE	Mlh3
232.603	-0.0115222	0.102856	0.895615	0.994668	FALSE	Tmed10
13.6986	0.0873745	0.200551	0.260553	0.841266	FALSE	Fos
192.7	0.24684	0.140591	0.0248638	0.326557	FALSE	Erg28
1.97017	-0.0186688	0.1926	0.52975	0.950962	FALSE	Tgfb3
3.06182	-0.043277	0.197797	0.211751	0.795683	FALSE	Gpatch2l
3.15877	0.0270368	0.192699	0.460322	0.928812	FALSE	Angel1
[truncated: 8,815 more rows]

## Sheet: Figure 3D
Figure 3D Data
[truncated: 21 more rows]

[truncated: 17 more sheets: Figure 4A, Figure 4B,C, Figure 5A, Figure 5B-D, Figure 6, Figure 7, Figure S1, Figure S2, Figure S3, Figure S4, Figure S5, Figure S6, Figure S7, Figure S8, Figure S9, Figure S10, Figure S11]
